# Supplementary material for: Fibril-induced glutamine-/asparagine-rich prions recruit stress granule proteins in mammalian cells
Source: Life Sci Alliance. 2019 Jul 2;2(4):e201800280. doi: 10.26508/lsa.201800280 (PMC6607448; doi:10.26508/lsa.201800280)
Supplement: Supplementary file 1 [file LSA-2018-00280_TableS1.xlsx]

## Sheet: LC-MS MS Data
UniProt Accession No for the protein group		Protein names	Gene Names	Proteins that fullfill filtering critteria: in more than 2 biological replicates with ≥ 2 unique peptides + not present in N2A (≥ 2 UP)					Count: number of replicates with ≥ 2 unique peptides (UP)					Mean log2 ratio with NM-sol as control			One sample ttest: is zero (no change) in the distribution of log2 ratios or not?			Log2 transformed ratios (sample/NM-sol) for the single biological replicates									Ratios (sample/NM-sol) for the single biological replicates									Label-free quantification (LFQ) intensities --> average of 2 technical replicates (A,B)
Protein IDs	Majority protein IDs	Protein names	Gene names	List I NM-sol	List I 1c	List I 2e	List I 3b	List I NM-agg	N2A ≥ 2 UP	NM_sol ≥ 2 UP	1c ≥ 2 UP	2e ≥ 2 UP	3b ≥ 2 UP	mean log2 1c/sol	mean log2 2e/sol	mean log2 3b/sol	p 1c/sol	p 2e/sol	p 3b/sol	log2 1c_1/sol_1	log2 1c_2/sol_2	log2 1c_3/sol_3	log2 2e_1/sol_1	log2 2e_2/sol_2	log2 2e_3/sol_3	log2 3b_1/sol_1	log2 3b_2/sol_2	log2 3b_3/sol_3	1c_1/sol_1	1c_2/sol_2	1c_3/sol_3	2e_1/sol_1	2e_2/sol_2	2e_3/sol_3	3b_1/sol_1	3b_2/sol_2	3b_3/sol_3	LFQ N2a_1	LFQ N2a_2	LFQ N2a_3	LFQ NM_sol_1	LFQ NM_sol_2	LFQ NM_sol_3	LFQ NM_1c_1	LFQ NM_1c_2	LFQ NM_1c_3	LFQ NM_2e_1	LFQ NM_2e_2	LFQ NM_2e_3
Q6PFB2;Q8VE37;A2CER2	Q6PFB2;Q8VE37	Regulator of chromosome condensation	Rcc1	0	0	0	0	0	2	2	2	3	2	3.31117	2.25785	2.30939	0.00186606	0.0936186	0.119153	3.32087	3.30146	NaN	1.92341	2.5923	NaN	1.87203	2.74674	NaN	9.99269	9.85914	NaN	3.79318	6.03058	NaN	3.66047	6.712	NaN	7430450	3022050	NaN	6907700	5437950	NaN	69026500	53613500	NaN	26202150	32794000	1386700
Q8C2Q3;E9QL13;J3QN51;J3QPT3;B0LM42;J3QQ01	Q8C2Q3;E9QL13	RNA-binding protein 14	Rbm14	0	0	0	0	0	3	3	2	3	3	3.27955	-0.177119	2.01772	0.00264212	0.926349	0.0648642	3.29316	3.26594	NaN	1.10596	1.90038	-3.53769	2.24264	2.82101	0.989499	9.80255	9.61932	NaN	2.15242	3.73311	0.0861089	4.73263	7.06659	1.9855	4021900	2017250	1418100	2883800	4589200	24130500	28268600	44145000	NaN	6207150	17132000	2077850
Q99KP6	Q99KP6	Pre-mRNA-processing factor 19	Prpf19	0	0	0	0	0	2	3	2	3	3	0.343198	-1.78242	0.651012	0.002917	0.542683	0.589186	0.344771	0.341626	NaN	0.389873	0.936926	-6.67405	1.60003	1.74355	-1.39055	1.26995	1.26718	NaN	1.31028	1.91444	0.00979287	3.0315	3.34859	0.38142	935670	748930	NaN	4995200	3965250	66554000	6343650	5024700	NaN	6545100	7591250	651755
Q60972	Q60972	Histone-binding protein RBBP4	Rbbp4	0	0	0	0	0	1	2	2	3	2	2.76771	2.28734	1.83126	0.00313174	0.0969004	0.0619254	2.75409	2.78133	NaN	2.63821	1.93647	NaN	2.00995	1.65257	NaN	6.74629	6.87484	NaN	6.22561	3.82768	NaN	4.02769	3.14392	NaN	1222200	639300	NaN	1448670	1530000	NaN	9773150	10518500	NaN	9018850	5856350	273510
Q99ME9	Q99ME9	Nucleolar GTP-binding protein 1	Gtpbp4	0	0	0	0	0	2	3	2	3	3	3.17306	1.49641	1.68847	0.00488058	0.27633	0.0874878	3.19739	3.14874	NaN	2.27875	2.7164	-0.505919	2.00765	2.41371	0.644062	9.17297	8.86879	NaN	4.85256	6.5723	0.704212	4.02127	5.32843	1.56272	1558900	320390	NaN	1670685	1390100	2088150	15325150	12328500	NaN	8107100	9136150	1470500
P14115	P14115	60S ribosomal protein L27a	Rpl27a	0	0	0	0	0	1	3	2	3	3	1.85429	-0.648622	0.15464	0.00904004	0.739964	0.922727	1.82795	1.88062	NaN	1.03587	1.07302	-4.05475	0.734854	2.25598	-2.52691	3.55033	3.68233	NaN	2.05035	2.10383	0.0601724	1.66423	4.77659	0.173509	2091200	NaN	NaN	1654550	1629050	17108000	5874200	5998700	NaN	3392400	3427250	1029430
Q8CH25	Q8CH25	SAFB-like transcription modulator	Sltm	0	0	0	0	0	2	3	2	3	3	3.10852	0.494349	1.7175	0.0101764	0.568337	0.0867161	3.15822	3.05883	NaN	1.32229	1.12278	-0.962024	2.50478	1.96828	0.679436	8.92726	8.33297	NaN	2.50063	2.17766	0.513336	5.67563	3.913	1.60151	507860	808550	NaN	756850	1091400	5226400	6756600	9094600	NaN	1892600	2376700	2682900
Q00PI9;REV__E9Q9B7	Q00PI9	Heterogeneous nuclear ribonucleoprotein U-like protein 2	Hnrnpul2	0	0	0	0	0	2	3	2	3	3	2.26375	-0.29326	1.86592	0.0104309	0.874271	0.0471279	2.22666	2.30085	NaN	1.10437	1.57049	-3.55463	2.25374	2.31743	1.02659	4.68049	4.92748	NaN	2.15005	2.97005	0.0851038	4.76918	4.98444	2.0372	5042100	2146900	NaN	5626300	8724950	76362000	26333850	42992000	NaN	12096800	25913500	6498700
Q8BH74;E9Q4V9	Q8BH74;E9Q4V9	Nuclear pore complex protein Nup107	Nup107	1	1	1	1	1	0	2	2	3	3	2.56649	1.40487	1.04452	0.0104366	0.0108723	0.183062	2.60856	2.52441	NaN	1.42887	1.38088	NaN	1.35344	0.735605	NaN	6.09896	5.75337	NaN	2.69235	2.60426	NaN	2.5552	1.6651	NaN	NaN	NaN	NaN	1327800	605680	NaN	8098200	3484700	NaN	3574900	1577350	790385
G3X963;Q8CDM1	G3X963;Q8CDM1	ATPase family AAA domain-containing protein 2	Atad2	0	0	0	0	0	2	2	2	3	3	3.21785	1.87613	2.4059	0.0123644	0.0802847	0.219188	3.28035	3.15534	NaN	1.63826	2.11399	NaN	3.26861	1.54318	NaN	9.71593	8.90949	NaN	3.11291	4.32886	NaN	9.63715	2.91437	NaN	1203300	573110	NaN	1402800	1397780	NaN	13629500	12453500	NaN	4366790	6050800	NaN
Q99LF4	Q99LF4	tRNA-splicing ligase RtcB homolog	Rtcb	0	0	0	0	0	1	3	2	2	3	0.899601	0.30346	0.438935	0.0133109	0.608897	0.794597	0.880788	0.918413	NaN	-0.126733	0.733653	NaN	1.45599	2.33561	-2.47479	1.84138	1.89003	NaN	0.915903	1.66284	NaN	2.74345	5.04763	0.179893	NaN	1607300	NaN	1524725	1949250	161235000	2807600	3684150	NaN	1396500	3241300	NaN
Q8C854;A2ATP5;A2ATP6;G8JL68;F6XJA1	Q8C854;A2ATP5;A2ATP6;G8JL68;F6XJA1	Myelin expression factor 2	Myef2	0	0	0	0	0	1	3	2	1	3	2.47563	1.33018	1.80194	0.0138578	NaN	0.12564	2.52953	2.42173	NaN	NaN	1.33018	NaN	2.58916	2.42591	0.39074	5.77384	5.35815	NaN	NaN	2.51434	NaN	6.01748	5.37368	1.31107	NaN	3381800	NaN	1078815	1719400	6205450	6228900	9212800	NaN	NaN	4323150	NaN
Q059U9;Q9DBR0	Q059U9;Q9DBR0	A-kinase anchor protein 8	Akap8	1	1	0	1	1	0	3	2	1	3	1.24537	1.148	0.905167	0.0147753	NaN	0.259733	1.21646	1.27428	NaN	NaN	1.148	NaN	1.54516	1.42572	-0.255378	2.32376	2.41878	NaN	NaN	2.21606	NaN	2.91837	2.68648	0.837768	NaN	NaN	NaN	926990	2413700	24468000	2154100	5838200	NaN	NaN	5348900	NaN
Q9JIK5	Q9JIK5	Nucleolar RNA helicase 2	Ddx21	0	0	0	0	0	3	3	2	3	3	3.22701	1.36449	1.75486	0.0149987	0.28053	0.012971	3.30306	3.15097	NaN	2.15094	2.43365	-0.491116	2.03686	1.86399	1.36373	9.87003	8.88253	NaN	4.44118	5.40259	0.711475	4.10351	3.64014	2.5735	37165500	12093000	42682000	36794500	33365500	82838500	363163000	296370000	NaN	163411000	180260000	58937500
Q640M1;Q6EJB6;E9Q9S3	Q640M1	U3 small nucleolar RNA-associated protein 14 homolog A	Utp14a	0	0	0	0	0	1	2	2	3	3	3.36218	1.84031	1.89818	0.0155382	0.0494403	0.120153	3.2801	3.44426	NaN	1.98351	1.6971	NaN	1.53561	2.26075	NaN	9.71424	10.8849	NaN	3.95455	3.24248	NaN	2.89912	4.79242	NaN	NaN	457830	NaN	731740	1169660	NaN	7108300	12731650	NaN	2893700	3792600	NaN
Q9CYH6	Q9CYH6	Ribosome biogenesis regulatory protein homolog	Rrs1	0	0	0	0	0	2	3	2	3	3	3.30968	2.67483	2.4232	0.0156274	0.124618	0.129003	3.39094	3.22842	NaN	2.14444	3.20522	NaN	1.92533	2.92107	NaN	10.49	9.37238	NaN	4.42121	9.2229	NaN	3.79825	7.57405	NaN	1294375	972770	NaN	1714960	1598900	NaN	17989850	14985500	NaN	7582200	14746500	NaN
Q61466;A0A0G2JG60;Q6P9Z1;Q99JR8	Q61466	SWI/SNF-related matrix-associated actin-dependent regulator of chromatin subfamily D member 1	Smarcd1	0	0	0	0	0	2	3	2	3	3	3.71753	2.95446	2.54694	0.0169192	0.0541933	0.0915342	3.6187	3.81635	NaN	2.70235	3.20657	NaN	2.17819	2.91569	NaN	12.284	14.0875	NaN	6.5086	9.23155	NaN	4.52586	7.54587	NaN	1170900	2052050	NaN	1976000	1275950	NaN	24273100	17975000	NaN	12861000	11779000	1671400
Q564F3;P97351	Q564F3;P97351	40S ribosomal protein S3a	Rps3a1;Rps3a	0	0	0	0	0	2	3	2	3	3	1.74457	-1.02101	-0.573021	0.0172174	0.61257	0.686608	1.79176	1.69738	NaN	0.614476	0.778069	-4.45559	0.41896	0.876308	-3.01433	3.46238	3.24311	NaN	1.531	1.71483	0.0455758	1.33696	1.83567	0.123764	8568700	3320450	NaN	10699300	7638350	205180000	37045050	24772000	NaN	16380650	13098500	9351250
E9Q5C9	E9Q5C9		Nolc1	0	0	0	0	0	2	3	2	3	3	3.519	2.51163	1.4797	0.0173298	0.126991	0.480598	3.42318	3.61481	NaN	2.00387	3.01939	NaN	0.0875516	2.87184	NaN	10.727	12.2509	NaN	4.01073	8.10827	NaN	1.06257	7.31999	NaN	2017910	27774000	NaN	2199300	3444200	NaN	23592000	42194500	NaN	8820800	27926500	2162000
P53569;A0A0R4J046	P53569;A0A0R4J046	CCAAT/enhancer-binding protein zeta	Cebpz	0	0	0	0	0	2	2	2	3	3	2.64049	2.11949	2.27621	0.017684	0.175142	0.0467331	2.56712	2.71385	NaN	1.52122	2.71776	NaN	2.44361	2.10882	NaN	5.92626	6.56072	NaN	2.87034	6.5785	NaN	5.44	4.31338	NaN	894820	13151550	NaN	2005700	33177000	NaN	11886300	217665000	NaN	5757050	218255000	2336300
Q3U2W2;Q7TPV4	Q3U2W2;Q7TPV4	Myb-binding protein 1A	Mybbp1a	0	0	0	0	0	2	3	2	3	3	3.32443	1.32701	1.81604	0.0188772	0.291826	0.0516203	3.22582	3.42303	NaN	1.55211	2.82304	-0.394116	2.46777	1.97456	1.00579	9.35555	10.726	NaN	2.93246	7.0765	0.760955	5.53186	3.9301	2.00805	5047000	3331300	NaN	10266950	13189500	9754250	96053000	141470000	NaN	30107450	93335500	7422550
P35550	P35550	rRNA 2-O-methyltransferase fibrillarin	Fbl	0	0	0	0	0	2	3	2	3	3	3.12849	1.19664	1.31068	0.019229	0.302612	0.131344	3.03396	3.22301	NaN	1.87499	2.24432	-0.529391	1.00286	2.34042	0.588747	8.19056	9.33733	NaN	3.66798	4.73813	0.692847	2.00396	5.06451	1.50394	25620500	2844700	NaN	28376500	13913500	17831500	232419500	129915000	NaN	104084500	65924000	12354500
Q6P5D8	Q6P5D8	Structural maintenance of chromosomes flexible hinge domain-containing protein 1	Smchd1	0	0	0	0	0	1	2	2	3	3	3.27672	1.13874	2.04844	0.0201439	0.267308	0.0763403	3.38044	3.173	NaN	1.64712	0.630366	NaN	1.80162	2.29526	NaN	10.4139	9.01923	NaN	3.13207	1.54796	NaN	3.48611	4.90843	NaN	2768500	NaN	NaN	2732600	1048155	NaN	28457000	9453550	NaN	8558700	1622500	NaN
A0A0R4J098;O88291;D3YXQ7;D6RG92	A0A0R4J098;O88291;D3YXQ7	DBIRD complex subunit ZNF326	Znf326;Zfp326	0	0	0	0	0	2	3	2	3	3	2.75225	-0.997303	1.99777	0.0211282	0.741387	0.164673	2.66088	2.84363	NaN	1.5355	1.73679	-6.2642	2.1684	3.51595	0.30897	6.32417	7.17823	NaN	2.89889	3.33293	0.0130103	4.49524	11.4395	1.23882	3352700	461230	NaN	2561600	2421350	43894500	16200000	17381000	NaN	7425800	8070200	571080
Q91VE6;E0CXU3	Q91VE6	MKI67 FHA domain-interacting nucleolar phosphoprotein	Nifk	0	0	0	0	0	2	3	2	3	3	2.76885	1.87154	2.05041	0.0214408	0.0643949	0.0410202	2.67556	2.86214	NaN	1.68159	2.0615	NaN	2.18271	1.91811	NaN	6.38888	7.27092	NaN	3.2078	4.1742	NaN	4.54005	3.77927	NaN	3054050	1177100	NaN	3523750	2361050	NaN	22512800	17167000	NaN	11303500	9855500	896970
Q9Z1X4;Q45VK5	Q9Z1X4;Q45VK5	Interleukin enhancer-binding factor 3	Ilf3	0	0	0	0	0	1	3	2	3	3	2.54642	-0.881544	1.93405	0.0257341	0.735186	0.123108	2.64941	2.44343	NaN	1.15344	1.61535	-5.41342	2.37495	2.95465	0.472546	6.27411	5.43934	NaN	2.22444	3.06386	0.0234637	5.18717	7.75245	1.38756	3540400	NaN	NaN	4322700	11424000	207970000	27121100	62139000	NaN	9615600	35001500	4879750
Q9QZQ8	Q9QZQ8	Core histone macro-H2A.1	H2afy	0	0	0	0	0	2	3	2	3	3	2.46796	1.45036	1.81322	0.0274251	0.0325075	0.0452403	2.57434	2.36157	NaN	1.6884	1.74739	0.915287	1.50909	2.60487	1.32571	5.95598	5.1393	NaN	3.223	3.35751	1.88594	2.84631	6.08336	2.50656	10497100	5916900	NaN	9412550	8657300	5815150	56061000	44492500	NaN	30336650	29067000	10967050
G3X9B1	G3X9B1		Heatr1	0	0	0	0	0	2	3	2	3	3	3.79586	3.1132	3.00393	0.0275346	0.0686972	0.129081	3.96014	3.63158	NaN	2.77595	3.45045	NaN	3.62149	2.38637	NaN	15.564	12.3941	NaN	6.84926	10.9318	NaN	12.3077	5.2284	NaN	2507550	300790	NaN	2225270	1696935	NaN	34634050	21032000	NaN	15241450	18550500	2070400
P68369;Q5FW91;P05214	P68369;Q5FW91;P05214	Tubulin alpha-1A chain;Tubulin alpha-3 chain	Tuba1a;Tuba3a	0	0	0	0	0	0	0	0	0	0	2.70063	1.37315	0.777251	0.0291284	0.471415	0.632865	2.57698	2.82429	NaN	0.118088	2.62821	NaN	-0.417685	1.97219	NaN	5.9669	7.08264	NaN	1.0853	6.1826	NaN	0.748625	3.92362	NaN	734880	493205	NaN	2503050	658970	68114	14935450	4667250	NaN	2716550	4074150	NaN
Q6NS46;A0A0U1RNE9;B2KFM8;E9Q9S2;Q9CZX2	Q6NS46	Protein RRP5 homolog	Pdcd11	0	0	0	0	0	2	3	2	3	3	3.11437	2.01315	2.67492	0.0297965	0.0126876	0.0094333	3.26024	2.9685	NaN	2.05127	2.38926	1.59892	2.3463	2.48652	3.19193	9.58144	7.82721	NaN	4.1447	5.23887	3.02917	5.0852	5.60425	9.13835	12556000	887385	NaN	7853150	4993350	1748450	75244500	39084000	NaN	32548950	26159500	5296350
Q3U3Q3;Q5SSI6	Q3U3Q3;Q5SSI6	U3 small nucleolar RNA-associated protein 18 homolog	Utp18	0	0	0	0	0	2	3	2	3	3	3.05572	2.3067	2.17379	0.0318182	0.00915627	0.160143	3.20858	2.90287	NaN	2.27352	2.33988	NaN	1.61514	2.73245	NaN	9.24437	7.47913	NaN	4.83502	5.0626	NaN	3.06341	6.64582	NaN	2523200	760235	NaN	1440325	1581400	NaN	13314900	11827500	NaN	6964000	8006000	968880
L7N236;A2AJU2;Q62012;L7MU67;B1B0X0;B1AZM2;B1AVZ5;B1AV09;A2BI02;L7N278;E9QA14;E9Q1L3;A2BI72;A2ADW8;B1B0X6	L7N236;A2AJU2;Q62012;L7MU67;B1B0X0;B1AZM2;B1AVZ5;B1AV09;A2BI02;L7N278;E9QA14;E9Q1L3;A2BI72;A2ADW8;B1B0X6		Gm15127;Gm10439;Ott;Gm15097;Gm15107;Gm15091;Luzp4;Gm15080;Gm15093;Gm15128;Gm15114	0	0	0	0	0	2	3	2	0	3	3.10112	NaN	1.60374	0.0327337	NaN	0.32405	3.26072	2.94153	NaN	NaN	NaN	NaN	3.18557	2.45875	-0.833091	9.58458	7.68224	NaN	NaN	NaN	NaN	9.09811	5.49739	0.561325	2074400	700280	401010	3272000	977345	15582500	31360750	7508200	NaN	NaN	NaN	NaN
Q91W39;B7ZC24;B7ZC23;A2A5L3	Q91W39;B7ZC24	Nuclear receptor coactivator 5	Ncoa5	0	0	0	0	0	1	3	2	3	3	2.06452	-1.2195	2.02123	0.0332604	0.507559	0.0469121	2.17248	1.95656	NaN	-0.105939	0.681027	-4.23359	2.31601	2.61743	1.13024	4.50798	3.88135	NaN	0.9292	1.60328	0.0531571	4.97954	6.13654	2.18895	2130300	NaN	NaN	4162500	3716100	33924000	18764450	14423500	NaN	3867795	5957950	1803300
Q8BGA5;G3UZA0	Q8BGA5;G3UZA0	KRR1 small subunit processome component homolog	Krr1	0	0	0	0	0	2	3	2	3	3	3.17143	2.23718	2.70401	0.0332804	0.16875	0.150804	3.00549	3.33738	NaN	1.62988	2.84449	NaN	2.05122	3.3568	NaN	8.03051	10.1077	NaN	3.09487	7.18252	NaN	4.14456	10.2446	NaN	655800	1257300	NaN	1018495	641370	NaN	8179030	6482750	NaN	3152105	4606650	NaN
Q99JF8;A2BI12;F6RB63	Q99JF8;A2BI12;F6RB63	PC4 and SFRS1-interacting protein	Psip1	0	0	0	0	0	2	3	2	3	3	3.1028	1.59841	1.1831	0.0396117	0.0675181	0.0383658	3.29611	2.90949	NaN	2.32218	1.66336	0.809688	1.64419	1.05944	0.845676	9.82267	7.51353	NaN	5.00087	3.16753	1.75283	3.12572	2.08413	1.79711	3209950	2720050	NaN	2758100	4987800	2197700	27091900	37476000	NaN	13792900	15799000	3852200
Q99MJ9	Q99MJ9	ATP-dependent RNA helicase DDX50	Ddx50	0	0	0	0	0	2	3	2	3	3	1.83679	-0.0128547	0.679614	0.0398697	0.992631	0.0927675	1.95198	1.72161	NaN	1.16286	1.2775	-2.47892	1.12521	0.460365	0.453268	3.86905	3.29804	NaN	2.239	2.42418	0.179379	2.18133	1.37589	1.36914	2655900	970740	NaN	3477600	4212800	7066050	13455000	13894000	NaN	7786350	10212600	1267500
Q9DBE9	Q9DBE9	pre-rRNA processing protein FTSJ3	Ftsj3	0	0	0	0	0	2	3	2	3	3	2.99441	2.47732	2.28351	0.0401666	0.078449	0.0172944	2.80523	3.18359	NaN	2.17049	2.78415	NaN	2.34556	2.22147	NaN	6.98971	9.08566	NaN	4.50177	6.88831	NaN	5.08259	4.66367	NaN	NaN	532030	NaN	1488080	1567800	NaN	10401250	14244500	NaN	6699000	10799500	678570
P62137	P62137	Serine/threonine-protein phosphatase PP1-alpha catalytic subunit	Ppp1ca	0	0	0	0	0	2	3	2	3	3	3.97443	1.4502	0.993298	0.0403856	0.0612376	0.284819	3.72197	4.2269	NaN	1.56791	2.03524	0.747454	-0.114038	2.24972	0.844215	13.1954	18.7251	NaN	2.96475	4.09891	1.67883	0.923998	4.7559	1.79529	5890900	4401600	NaN	6069150	3611200	4137500	80085000	67620000	NaN	17993500	14802000	6946150
P43275	P43275	Histone H1.1	Hist1h1a	0	0	0	0	0	2	3	2	3	3	3.42477	1.57174	1.51897	0.0407022	0.232077	0.0791221	3.64403	3.20551	NaN	2.47801	2.51939	-0.282176	1.00274	2.42547	1.1287	12.5015	9.22473	NaN	5.57127	5.7334	0.82235	2.00381	5.37205	2.18661	53325500	13913700	NaN	38086500	35284500	8330700	476138000	325490000	NaN	212190000	202300000	6850750
Q8VHZ7;F6VY64;D6RCI8	Q8VHZ7;F6VY64	U3 small nucleolar ribonucleoprotein protein IMP4	Imp4	0	0	0	0	0	1	3	2	3	3	3.41973	1.6782	1.1742	0.0411903	0.190346	0.258376	3.19816	3.6413	NaN	2.90083	2.11507	0.0186921	0.854201	2.60513	0.0632738	9.17788	12.4779	NaN	7.46854	4.3321	1.01304	1.80776	6.08447	1.04483	1198700	NaN	NaN	867760	260220	556720	7964200	3247000	NaN	6480900	1127300	563980
Q3UDD3;Q8BG81;F6VR84	Q3UDD3;Q8BG81;F6VR84	Polymerase delta-interacting protein 3	Poldip3	1	1	1	1	1	0	3	2	2	3	1.97016	1.10263	0.636167	0.0425581	0.289898	0.702588	1.83826	2.10207	NaN	1.64258	0.562677	NaN	1.91944	2.23526	-2.2462	3.57579	4.29324	NaN	3.12224	1.47701	NaN	3.78276	4.70849	0.210778	NaN	NaN	NaN	2147400	1160150	15508000	7678650	4980800	NaN	6704700	1713550	NaN
E9QAQ7;A2BH40	E9QAQ7;A2BH40	AT-rich interactive domain-containing protein 1A	Arid1a	0	0	0	0	0	1	2	2	3	3	2.61607	1.33886	1.84822	0.0427676	0.134993	0.202199	2.79208	2.44006	NaN	1.05063	1.62709	NaN	2.45582	1.24063	NaN	6.92628	5.42664	NaN	2.07143	3.08889	NaN	5.48624	2.36302	NaN	NaN	NaN	NaN	1068200	765630	NaN	7398650	4154800	NaN	2212700	2364950	374150
Q8BTI8;A0A087WRX8	Q8BTI8	Serine/arginine repetitive matrix protein 2	Srrm2	0	0	0	0	0	1	3	3	3	3	3.80485	0.145079	1.29757	0.0428049	0.931349	0.223665	4.06107	3.54864	NaN	2.24369	0.929975	-2.73842	2.64899	1.16511	0.0786189	16.6918	11.7016	NaN	4.73606	1.90524	0.149848	6.27229	2.2425	1.05601	3023800	NaN	NaN	2551700	540010	4088800	42592550	6319000	NaN	12085000	1028850	612700
P14733	P14733	Lamin-B1	Lmnb1	0	0	0	0	0	2	3	2	3	3	4.90496	2.21303	2.36458	0.0440002	0.251447	0.0614791	5.2445	4.56541	NaN	3.66579	3.53148	-0.558194	1.90039	3.58316	1.61018	37.91	23.6769	NaN	12.6915	11.5633	0.679152	3.73315	11.985	3.05289	7082890	4493250	NaN	3059500	6070900	5681500	115985500	143740000	NaN	38829700	70199500	3858600
P48678;D3YUF7	P48678	Prelamin-A/C;Lamin-A/C	Lmna	0	0	0	0	0	3	3	3	3	3	3.59554	3.54406	3.18347	0.0440154	0.140407	0.124147	3.34655	3.84453	NaN	2.74949	4.33862	NaN	2.55467	3.81226	NaN	10.1722	14.3655	NaN	6.72478	20.2328	NaN	5.87533	14.0477	NaN	4159050	2775350	NaN	2304550	3165750	NaN	23442250	45477500	NaN	15497590	64052000	2517800
Q9Z1N5;G3UXI6	Q9Z1N5	Spliceosome RNA helicase Ddx39b	Ddx39b	1	1	1	1	1	0	3	2	2	2	0.986067	0.114531	0.227738	0.0440987	0.726981	0.707499	1.05448	0.917653	NaN	0.365015	-0.135953	NaN	0.647912	0.853766	-0.818465	2.07697	1.88904	NaN	1.2879	0.910068	NaN	1.5669	1.80721	0.567045	NaN	NaN	NaN	2603550	4719700	7216800	5407500	8915700	NaN	3353100	4295250	NaN
Q3UJB0	Q3UJB0		Sf3b2	0	0	0	0	0	2	3	2	3	3	3.25393	-0.213558	1.9502	0.0453498	0.934584	0.241475	3.02175	3.48612	NaN	1.19813	2.87841	-4.71721	2.86645	3.38438	-0.400233	8.12151	11.2054	NaN	2.29441	7.35339	0.0380171	7.29267	10.4424	0.757736	1654500	461820	NaN	2128300	2446900	52756500	17285000	27418500	NaN	4883200	17993000	2005650
Q9Z103	Q9Z103	Activity-dependent neuroprotector homeobox protein	Adnp	0	0	0	0	0	1	3	2	3	3	3.53288	2.14103	2.24851	0.047347	0.187148	0.0190963	3.79612	3.26965	NaN	3.74087	2.6104	0.0718239	2.49547	2.62743	1.62262	13.8914	9.64411	NaN	13.3694	6.10673	1.05104	5.63913	6.17926	3.07934	1615500	NaN	NaN	1588400	827915	1100900	22065050	7984500	NaN	21236000	5055850	1157095
E9PVX6	E9PVX6		Mki67	0	0	0	0	0	2	3	2	3	3	4.41577	2.20778	3.56141	0.0499595	0.214947	0.0416828	4.06852	4.76301	NaN	2.22413	4.33306	0.0661482	2.62125	5.04545	3.01753	16.7782	27.1525	NaN	4.6723	20.1549	1.04692	6.15282	33.0243	8.09779	13168500	3762700	NaN	9694250	4486700	10118750	162652500	121825000	NaN	45294400	90429000	10593500
E9Q7L3;D3Z1W6;E9Q7L2;D3Z1N4;E9Q4Y5;F8VQD1;Q8BSQ9;D3YYF2;D3Z3R4;F6THL5;D6RIL0;D6RI94	E9Q7L3;D3Z1W6;E9Q7L2;D3Z1N4;E9Q4Y5;F8VQD1;Q8BSQ9;D3YYF2;D3Z3R4;F6THL5;D6RIL0;D6RI94	Protein polybromo-1	Pbrm1	0	0	0	0	0	1	2	2	3	3	2.74728	3.34921	2.00404	0.0550194	0.268969	0.290239	2.98531	2.50926	NaN	4.85491	1.8435	NaN	2.98675	1.02134	NaN	7.91893	5.69327	NaN	28.9383	3.58881	NaN	7.92685	2.0298	NaN	NaN	863350	NaN	595180	1099000	NaN	4713190	6256900	NaN	17223500	3944100	NaN
G3X926;Q9JJ80;S4R1Y5;S4R2H5;S4R2R2	G3X926;Q9JJ80;S4R1Y5;S4R2H5	Ribosome production factor 2 homolog	Rpf2	0	0	0	0	0	2	3	2	3	3	3.26107	1.60155	1.46439	0.0560415	0.0273219	0.0560642	3.54889	2.97326	NaN	1.43906	2.12931	1.23628	1.14755	2.18687	1.05876	11.7036	7.85306	NaN	2.71144	4.37509	2.3559	2.21537	4.55316	2.08314	1166700	533070	NaN	1102285	1163565	2205250	12900750	9137550	NaN	2988775	5090700	5195350
Q8R5K4	Q8R5K4	Nucleolar protein 6	Nol6	0	0	0	0	0	2	3	2	3	3	3.14503	2.11556	2.94245	0.0567313	0.221499	0.0141295	3.42604	2.86402	NaN	3.24288	3.39865	-0.294855	3.54164	2.96789	2.31781	10.7483	7.28041	NaN	9.46681	10.5462	0.815154	11.645	7.82391	4.98574	1838000	803300	NaN	1301500	925285	787305	13988900	6736450	NaN	12321050	9758250	641775
Q9CXK8;E9Q109	Q9CXK8;E9Q109	60S ribosome subunit biogenesis protein NIP7 homolog	Nip7	1	1	1	1	1	0	3	2	3	3	3.84032	1.24167	2.05648	0.0584818	0.230435	0.08769	3.48654	4.1941	NaN	0.771513	1.71183	NaN	1.77141	2.34155	NaN	11.2087	18.3042	NaN	1.70706	3.27576	NaN	3.41387	5.06847	NaN	NaN	NaN	NaN	603245	435960	NaN	6761580	7979900	NaN	1029775	1428100	702250
P43274	P43274	Histone H1.4	Hist1h1e	0	0	0	0	0	2	3	2	3	3	3.67937	2.53038	2.33592	0.0604723	0.106432	0.119094	3.32881	4.02993	NaN	2.79505	3.93807	0.85804	1.04653	4.03693	1.92431	10.0478	16.3354	NaN	6.94053	15.3277	1.81257	2.06556	16.4148	3.79555	14875600	2782950	NaN	20287500	7239200	1306650	203845500	118255000	NaN	140806000	110960000	2368400
Q3U821;D3Z504	Q3U821		Wdr75	0	0	0	0	0	1	3	2	3	3	2.59435	1.91598	1.96204	0.0610809	0.0873936	0.0129953	2.84403	2.34467	NaN	2.62374	2.41616	0.708032	2.41357	1.72426	1.74828	7.18024	5.07943	NaN	6.16348	5.33748	1.63357	5.32792	3.30411	3.35958	1599000	NaN	NaN	1244200	667290	379750	8933650	3389450	NaN	7668600	3561650	620350
Q91WM3	Q91WM3	U3 small nucleolar RNA-interacting protein 2	Rrp9	0	0	0	0	0	2	3	2	3	3	3.15846	2.57623	2.68927	0.0643924	0.0192524	0.115345	2.8379	3.47903	NaN	2.4983	2.65416	NaN	2.19661	3.18192	NaN	7.14979	11.1504	NaN	5.65018	6.29482	NaN	4.58401	9.07514	NaN	2577400	304690	NaN	1757500	705080	NaN	12565750	7861950	NaN	9930200	4438350	973850
Q8R2M2	Q8R2M2	Deoxynucleotidyltransferase terminal-interacting protein 2	Dnttip2	0	0	0	0	0	1	2	2	3	3	3.57202	2.34259	2.19036	0.0651913	0.0836924	0.178946	3.20496	3.93909	NaN	2.03284	2.65234	NaN	1.55793	2.82279	NaN	9.22122	15.3386	NaN	4.09209	6.28688	NaN	2.94432	7.0753	NaN	NaN	427195	NaN	928840	585410	NaN	8565035	8979350	NaN	3800900	3680400	NaN
E9QK89;Q5PSV9	E9QK89;Q5PSV9	Mediator of DNA damage checkpoint protein 1	Mdc1	0	0	0	0	0	2	2	2	3	3	4.42739	2.89054	2.86983	0.0654204	0.0263079	0.0576597	4.88397	3.97082	NaN	2.77102	3.01006	NaN	2.60919	3.13047	NaN	29.5271	15.6796	NaN	6.82592	8.05597	NaN	6.10163	8.75721	NaN	1231300	423950	NaN	1247700	563650	NaN	36841000	8837800	NaN	8516700	4540750	789750
Q9D903;A2ACZ1	Q9D903;A2ACZ1	Probable rRNA-processing protein EBP2	Ebna1bp2	0	0	0	0	0	3	3	2	3	3	3.59585	2.54557	2.13866	0.0665653	0.0988098	0.0561346	3.21849	3.97321	NaN	2.14727	2.94387	NaN	1.94959	2.32773	NaN	9.30811	15.7056	NaN	4.42987	7.69471	NaN	3.86265	5.02014	NaN	4803100	1376800	NaN	4617300	2495350	NaN	42978350	39191000	NaN	20454050	19201000	2538450
Q8BHX3;E9Q2C7	Q8BHX3	Borealin	Cdca8	0	0	0	0	0	2	2	2	3	3	3.22761	2.28091	2.59011	0.0668192	0.133174	0.136292	2.8876	3.56763	NaN	2.76514	1.79668	NaN	2.02697	3.15325	NaN	7.40036	11.8567	NaN	6.79812	3.47421	NaN	4.07549	8.89656	NaN	NaN	886830	NaN	1919500	2200400	NaN	14205000	26089500	NaN	13049000	7644650	NaN
Q8K4L0	Q8K4L0	ATP-dependent RNA helicase DDX54	Ddx54	1	1	1	1	1	0	2	2	3	3	3.9769	3.20883	3.32544	0.0671415	0.0176601	0.12733	4.39789	3.55591	NaN	3.11979	3.29787	NaN	3.99957	2.65131	NaN	21.0812	11.7608	NaN	8.69264	9.83462	NaN	15.9952	6.28238	NaN	NaN	NaN	NaN	294700	425070	NaN	6212635	4999150	NaN	2561720	4180400	NaN
Q9CU62;S4R179	Q9CU62	Structural maintenance of chromosomes protein 1A	Smc1a	0	0	0	0	0	2	3	2	3	3	3.5653	2.73018	2.64744	0.0671499	0.0850013	0.00909687	3.18783	3.94276	NaN	2.36347	3.0969	NaN	2.60961	2.68528	NaN	9.11241	15.3776	NaN	5.14606	8.55577	NaN	6.10339	6.43204	NaN	2724500	1309600	NaN	1762300	2112550	NaN	16058800	32486000	NaN	9068900	18074500	2391400
Q52L97;P52293;A2A600;A2A601;A6PW68;F2Z431;A2A602	Q52L97;P52293	Importin subunit alpha;Importin subunit alpha-1	Kpna2	0	0	0	0	0	2	3	2	2	3	2.58719	1.36706	1.56952	0.0691945	0.059244	0.117767	2.8695	2.30487	NaN	1.49464	1.23947	NaN	2.14193	2.18142	0.385208	7.30813	4.94124	NaN	2.81794	2.36111	NaN	4.41353	4.53599	1.30605	2889450	1436550	NaN	1827450	2505850	1534400	13355250	12382000	NaN	5149650	5916600	NaN
E9Q317;O55128;D3Z2N9;D3YY73;D3YY55;REV__Q14BI5	E9Q317;O55128;D3Z2N9;D3YY73	Histone deacetylase complex subunit SAP18	Gm10094;Sap18	0	0	0	0	0	1	3	2	3	3	1.48688	1.06507	-0.318799	0.0692465	0.258979	0.753054	1.64925	1.3245	NaN	1.52393	0.606198	NaN	-0.251556	1.17861	-1.88345	3.1367	2.50447	NaN	2.87574	1.52224	NaN	0.83999	2.26358	0.271035	NaN	1183000	NaN	1036185	1636895	18085500	3250200	4099550	NaN	2979800	2491750	NaN
E9Q7G0;F6ZQA3	E9Q7G0		Numa1	0	0	0	0	0	2	2	2	3	3	3.76527	2.85317	2.80852	0.0698154	0.0691906	0.0742381	4.17986	3.35069	NaN	2.54185	3.16449	NaN	3.13752	2.47951	NaN	18.1244	10.2014	NaN	5.82334	8.96617	NaN	8.80009	5.5771	NaN	4819600	1339050	NaN	3049400	3938250	NaN	55268500	40175500	NaN	17757705	35311000	3979200
Q6DFW4;A0A0A0MQ76;A0A087WSU5;A0A087WSL8;A0A087WQ46;A0A087WP00;A0A087WNW0	Q6DFW4;A0A0A0MQ76	Nucleolar protein 58	Nop58	0	0	0	0	0	2	3	2	3	3	3.08612	1.53271	1.99026	0.0703805	0.158056	0.00132377	3.4287	2.74354	NaN	2.22435	2.23018	0.14361	1.85448	2.10213	2.01417	10.7681	6.69712	NaN	4.673	4.69193	1.10467	3.61621	4.29344	4.03949	13752550	6829300	NaN	13308950	12331500	6378400	143312500	82585500	NaN	62192750	57858500	7046000
P62320	P62320	Small nuclear ribonucleoprotein Sm D3	Snrpd3	0	0	0	0	0	1	3	2	3	3	1.25881	-1.18798	0.325118	0.0722739	0.529656	0.851397	1.11528	1.40233	NaN	0.625463	0.138206	-4.3276	0.785092	2.7148	-2.52454	2.16637	2.64328	NaN	1.54271	1.10054	0.0498039	1.7232	6.56502	0.173795	2950500	NaN	NaN	2492050	1941600	39783000	5398700	5132200	NaN	3844500	2136800	1981350
Q505L1;Q9Z2N8;A0A0A6YWG8;D3YVN1;A0A0A6YWR1;F8WI57;Q99MR0;D3Z4L2	Q505L1;Q9Z2N8;A0A0A6YWG8;D3YVN1	Actin-like protein 6A	Actl6a	0	0	0	0	0	2	3	2	3	3	2.85324	2.24609	2.54102	0.0739812	0.0892114	0.0411893	2.52017	3.18632	NaN	1.92926	2.56292	NaN	2.37638	2.70565	NaN	5.7365	9.10286	NaN	3.80861	5.90903	NaN	5.19233	6.52351	NaN	1320400	2259350	NaN	1304925	2145700	NaN	7485700	19532000	NaN	4969950	12679000	1466100
Q8VI84	Q8VI84	Nucleolar complex protein 3 homolog	Noc3l	1	1	1	1	1	0	2	2	3	3	2.13868	1.34181	1.86227	0.0792428	0.171536	0.334405	2.40627	1.87108	NaN	1.71237	0.971252	NaN	2.94164	0.782903	NaN	5.30103	3.65807	NaN	3.27699	1.96054	NaN	7.68283	1.72059	NaN	NaN	NaN	NaN	371530	954150	NaN	1969490	3490350	NaN	1217500	1870650	NaN
Q8K224;E9Q498;A2BH46	Q8K224	N-acetyltransferase 10	Nat10	0	0	0	0	0	2	3	2	3	3	2.88086	1.49125	1.76843	0.0810152	0.208077	0.0357426	3.24947	2.51226	NaN	2.28248	2.32597	-0.134683	2.20099	2.01462	1.08968	9.51015	5.70512	NaN	4.86513	5.01402	0.91087	4.59795	4.04075	2.12826	4859300	1084800	NaN	3407300	3584850	2655100	32403950	20452000	NaN	16576950	17974500	2418450
Q04750	Q04750	DNA topoisomerase 1	Top1	0	0	0	0	0	2	3	2	3	3	3.87387	3.5095	2.78567	0.0821096	0.0444207	0.0883435	4.3763	3.37144	NaN	3.75478	3.26422	NaN	3.17474	2.39661	NaN	20.7681	10.3491	NaN	13.499	9.60792	NaN	9.03009	5.26563	NaN	3152000	665880	NaN	1226175	2141150	NaN	25465300	22159000	NaN	16552100	20572000	2104200
E9QN31;Q922K7;A0A0N4SW16	E9QN31;Q922K7	Probable 28S rRNA (cytosine-C(5))-methyltransferase	Nop2	0	0	0	0	0	2	3	2	3	3	3.76637	2.55211	2.4817	0.0848669	0.0288091	0.0163082	4.27145	3.26128	NaN	3.29182	2.60396	1.76054	2.78449	1.84032	2.82031	19.3124	9.58836	NaN	9.79346	6.07955	3.38826	6.88991	3.58088	7.06313	6892700	1694100	NaN	3012200	4495400	1337650	58172700	43103500	NaN	29499850	27330000	4532300
Q8VCG3	Q8VCG3	WD repeat-containing protein 74	Wdr74	1	1	1	1	1	0	3	2	3	2	2.68947	2.06991	2.25331	0.0849971	0.0702187	0.0527823	2.32824	3.0507	NaN	1.84067	2.29915	NaN	2.06605	2.44056	NaN	5.02192	8.28612	NaN	3.58176	4.92167	NaN	4.1874	5.42851	NaN	NaN	NaN	NaN	1733200	848280	NaN	8704000	7028950	NaN	6207900	4174950	357580
Q91ZW3;Q6PGB8;F6Z6F4;Q8BS67	Q91ZW3	SWI/SNF-related matrix-associated actin-dependent regulator of chromatin subfamily A member 5	Smarca5	0	0	0	0	0	2	3	2	3	3	3.14246	2.02403	2.04233	0.0850194	0.0447293	0.00505742	3.56464	2.72028	NaN	2.71092	2.16545	1.19574	2.12352	1.75919	2.24427	11.8322	6.58999	NaN	6.54738	4.48607	2.29062	4.35756	3.38509	4.73796	9779450	9249400	NaN	10734350	15107000	7921450	127010500	99555000	NaN	70281850	67771000	18145000
Q3TUQ5;O35691	Q3TUQ5;O35691	Pinin	Pnn	0	0	0	0	0	2	3	2	3	3	3.03644	-1.13075	1.36507	0.0851232	0.747744	0.436097	2.628	3.44488	NaN	1.0564	2.73897	-7.18762	1.14057	3.91805	-0.963409	6.18167	10.8896	NaN	2.07974	6.67593	0.00685977	2.20468	15.1165	0.512844	NaN	762180	402890	2109300	1450600	61704000	13039000	15796500	NaN	4386800	9684100	423275
Q9JJT0	Q9JJT0	RNA 3-terminal phosphate cyclase-like protein	Rcl1	0	0	0	0	0	2	3	2	3	3	2.62757	2.15708	1.56272	0.0871076	0.119545	0.00661252	2.98936	2.26579	NaN	2.56697	1.74719	NaN	1.54649	1.57896	NaN	7.94122	4.80917	NaN	5.92563	3.35705	NaN	2.92106	2.98754	NaN	955730	468020	NaN	1136985	1456250	NaN	9029050	7003350	NaN	6737350	4888700	NaN
Q5BLJ7;P62301;Q921R2;A0A0U1RQ71	Q5BLJ7;P62301;Q921R2	40S ribosomal protein S13	Rps13	0	0	0	0	0	2	3	3	3	3	1.14373	-1.37007	0.0287563	0.0874778	0.463185	0.979343	1.30189	0.985576	NaN	-0.240918	0.51461	-4.3839	0.670074	1.3197	-1.90351	2.46552	1.9801	NaN	0.846206	1.42861	0.0478976	1.59115	2.49615	0.267292	2024200	2026200	NaN	4825300	5744650	144095000	11896850	11375000	NaN	4083200	8206850	6901800
Q6ZQL4	Q6ZQL4	WD repeat-containing protein 43	Wdr43	0	0	0	0	0	2	3	2	3	3	3.5264	1.98671	2.79386	0.0877611	0.118975	0.00270834	4.01563	3.03716	NaN	3.07493	2.34748	0.537705	3.05609	2.55271	2.77277	16.1743	8.20875	NaN	8.42648	5.08935	1.45166	8.31713	5.86736	6.8342	2612300	1242215	NaN	2592500	3670900	2171650	41931850	30133500	NaN	21845650	18682500	3152500
Q4KL82;Q9WUK4	Q4KL82;Q9WUK4	Replication factor C subunit 2	Rfc2	1	1	1	1	1	0	3	2	3	2	1.21923	1.58815	1.10626	0.0889337	0.070783	0.0543357	1.39067	1.04779	NaN	1.76546	1.41084	NaN	1.01161	1.20091	NaN	2.62201	2.06736	NaN	3.39982	2.65891	NaN	2.01616	2.29885	NaN	NaN	NaN	NaN	1218800	425230	326140	3195700	879105	NaN	4143700	1130650	NaN
G3UWZ0;O88379;G3UZ82	G3UWZ0;O88379	Bromodomain adjacent to zinc finger domain protein 1A	Baz1a	0	0	0	0	0	1	2	2	3	3	2.2144	1.23639	1.58092	0.089206	0.0461819	0.104953	1.90207	2.52674	NaN	1.14654	1.32624	NaN	1.84394	1.3179	NaN	3.73748	5.7627	NaN	2.21383	2.50748	NaN	3.58989	2.49304	NaN	NaN	NaN	NaN	1653200	962180	NaN	6178800	5544750	NaN	3659900	2412650	311390
Q3UCH0;P47911;E9PUX4;A0A0J9YU32	Q3UCH0;P47911;E9PUX4	60S ribosomal protein L6	Rpl6;Gm5428	0	0	0	0	0	2	3	2	3	3	3.21965	2.2901	1.25287	0.0905289	0.0605328	0.312019	2.7587	3.68061	NaN	2.07169	2.50851	NaN	1.39239	2.79724	-0.431009	6.76785	12.8225	NaN	4.20378	5.69032	NaN	2.62513	6.95111	0.741743	3846300	631445	NaN	2895800	1952350	5068200	19598350	25034000	NaN	12173300	11109500	NaN
P57722;E9Q7D8;G3UYM5	P57722;E9Q7D8	Poly(rC)-binding protein 3	Pcbp3	1	1	1	1	1	0	3	2	2	3	2.04221	-0.9177	-0.234497	0.0911614	0.62798	0.827309	1.74776	2.33666	NaN	0.327157	1.04872	-4.12898	-0.101376	1.33297	-1.93509	3.35836	5.05132	NaN	1.25454	2.0687	0.0571549	0.932143	2.51922	0.261505	NaN	1100645	NaN	4190600	4189400	20182000	14073550	21162000	NaN	5257270	8666600	1153500
Q6PAC3	Q6PAC3	DDB1- and CUL4-associated factor 13	Dcaf13	0	0	0	0	0	1	2	2	3	2	3.0685	1.95561	2.7576	0.0917573	0.0761702	0.0799053	3.51385	2.62314	NaN	2.19071	1.7205	NaN	3.10555	2.40965	NaN	11.4229	6.1609	NaN	4.56531	3.2955	NaN	8.60722	5.31345	NaN	720220	NaN	NaN	875300	806660	NaN	9998450	4969750	NaN	3996015	2658350	323040
Q9D6Z1;E0CXZ0;F7CHP9;F7CHQ7;F6USW7;A2APD7;F6U250;F6V095	Q9D6Z1;E0CXZ0	Nucleolar protein 56	Nop56	0	0	0	0	0	2	3	2	3	3	3.08558	1.41219	2.11515	0.0921629	0.208849	0.0135519	3.53543	2.63574	NaN	2.23797	2.12908	-0.130474	2.36427	2.36357	1.61762	11.595	6.21493	NaN	4.71732	4.37438	0.913531	5.14892	5.14642	3.06869	18338100	7674050	NaN	19732500	14612000	12877500	228797500	90812500	NaN	93084500	63918500	11764000
G3UY42;Q8CCS6;D3YUB9;D3Z5F7;D3Z055;G3UWS5;G3UX74	G3UY42;Q8CCS6;D3YUB9;D3Z5F7;D3Z055;G3UWS5	Polyadenylate-binding protein 2	Pabpn1;Gm20521	1	1	1	1	1	0	3	2	2	3	-0.877881	-1.19629	-0.273289	0.0922115	0.429228	0.808161	-0.749827	-1.00593	NaN	-0.240263	-2.15233	NaN	1.07864	0.300273	-2.19878	0.594675	0.497947	NaN	0.846591	0.22495	NaN	2.11204	1.23138	0.217822	NaN	NaN	NaN	881305	3678400	21888500	524090	1831650	NaN	746105	827455	NaN
Q60900	Q60900	ELAV-like protein 3	Elavl3	0	0	0	0	0	2	3	2	0	3	2.26346	NaN	0.889711	0.0936531	NaN	0.521724	2.59885	1.92806	NaN	NaN	NaN	NaN	1.1241	2.76304	-1.21801	6.05806	3.80542	NaN	NaN	NaN	NaN	2.17966	6.78824	0.429875	3359700	306970	NaN	5170000	1441050	19566500	31320150	5483800	NaN	NaN	NaN	NaN
Q9CZT6	Q9CZT6	Protein CMSS1	Cmss1	1	1	1	1	1	0	3	2	2	3	3.13436	2.09379	2.23365	0.0938496	0.152459	0.0413774	2.66892	3.5998	NaN	1.58255	2.60503	NaN	2.08826	2.37903	NaN	6.35954	12.1241	NaN	2.99499	6.08403	NaN	4.25236	5.20186	NaN	NaN	NaN	NaN	654860	118475	692460	4164610	1436400	NaN	1961300	720805	NaN
Q99PV0;B7ZC27	Q99PV0	Pre-mRNA-processing-splicing factor 8	Prpf8	0	0	0	0	0	3	3	2	3	3	1.10993	-1.33768	1.5004	0.0949254	0.489301	0.0621638	1.27667	0.943193	NaN	-0.464828	0.878381	-4.42658	2.19454	1.47134	0.835329	2.42279	1.92278	NaN	0.724557	1.83831	0.0465014	4.57742	2.77279	1.78426	1086700	510380	NaN	10129200	12004500	169095000	24540900	23082000	NaN	7339185	22068000	7863150
A2APB8	A2APB8	Targeting protein for Xklp2	Tpx2	0	0	0	0	0	2	3	2	3	3	4.04607	3.56369	2.82487	0.0953731	0.200588	0.249396	3.43534	4.65679	NaN	2.40214	4.72525	NaN	1.65791	3.99184	NaN	10.8179	25.2251	NaN	5.28587	26.451	NaN	3.15559	15.9097	NaN	NaN	189820	NaN	1131800	415070	NaN	12243650	10470200	NaN	5982550	10979000	1246400
Q99JX7;V9GXF3;V9GXW3;V9GXM5;V9GXC8	Q99JX7;V9GXF3;V9GXW3	Nuclear RNA export factor 1	Nxf1	0	0	0	0	0	2	3	2	3	3	2.24331	-0.447103	1.42145	0.0970374	0.711338	0.0259992	2.58792	1.8987	NaN	0.295433	0.88021	-2.51695	1.84035	1.39186	1.03213	6.01233	3.72877	NaN	1.22725	1.84064	0.174712	3.58098	2.62416	2.04505	604250	767515	NaN	1433380	3241150	10420300	8617950	12085500	NaN	1759120	5965800	1820550
Q921N6;H3BLJ6	Q921N6	Probable ATP-dependent RNA helicase DDX27	Ddx27	0	0	0	0	0	2	2	2	3	3	3.66958	2.7078	2.27752	0.0971764	0.0737223	0.135323	4.23411	3.10505	NaN	3.02278	2.39282	NaN	2.76907	1.78598	NaN	18.8189	8.60424	NaN	8.12732	5.25183	NaN	6.81669	3.44852	NaN	1867400	289290	NaN	1092605	1216900	NaN	20561650	10470500	NaN	8879950	6390950	1434750
P60335	P60335	Poly(rC)-binding protein 1	Pcbp1	0	0	0	0	0	2	3	2	3	3	2.4784	-0.254867	0.322812	0.0977065	0.902153	0.783958	2.09501	2.8618	NaN	0.924471	2.16156	-3.85063	-0.157589	2.3007	-1.17468	4.27229	7.2692	NaN	1.89799	4.47399	0.0693176	0.896522	4.92698	0.442982	3498700	1027500	NaN	5273050	3423900	41859500	22528000	24889000	NaN	10008185	15318500	2901600
Q564E8;Q9D8E6	Q564E8;Q9D8E6	60S ribosomal protein L4	Rpl4	0	0	0	0	0	2	3	2	3	3	3.15648	1.01059	2.3005	0.10117	0.500782	0.0994863	2.65059	3.66236	NaN	1.34044	2.97485	-1.28352	1.93804	2.66296	NaN	6.27924	12.6614	NaN	2.53229	7.86176	0.410791	3.83185	6.33332	NaN	8809300	1193640	NaN	12639500	3028900	6408250	79366500	38350000	NaN	32006900	23812500	2632450
Q9CRB2	Q9CRB2	H/ACA ribonucleoprotein complex subunit 2	Nhp2	0	0	0	0	0	1	3	2	3	3	3.06588	0.659197	1.8549	0.103312	0.60187	0.247232	2.56393	3.56783	NaN	1.16733	2.21253	-1.40228	1.09601	2.61379	NaN	5.91316	11.8584	NaN	2.24596	4.63489	0.378332	2.13762	6.12108	NaN	NaN	578180	NaN	830690	866170	1193900	4912000	10271350	NaN	1865700	4014600	451690
Q61990	Q61990	Poly(rC)-binding protein 2	Pcbp2	0	0	0	0	0	2	3	2	3	3	1.73488	-1.60554	-0.10452	0.103362	0.318001	0.879451	2.01906	1.4507	NaN	-1.2758	0.31884	-3.85967	-1.20391	0.897663	-0.00731486	4.05319	2.7334	NaN	0.412997	1.24733	0.0688848	0.434098	1.86305	0.994943	1436900	746835	NaN	2771450	5537600	13425750	11233200	15136500	NaN	1144600	6907200	924830
Q9Z0W3	Q9Z0W3	Nuclear pore complex protein Nup160	Nup160	0	0	0	0	0	1	2	2	3	3	1.87487	0.130456	0.799339	0.105368	0.692989	0.371545	2.18805	1.56169	NaN	-0.118755	0.379668	NaN	1.32719	0.271491	NaN	4.5569	2.952	NaN	0.920982	1.30104	NaN	2.50913	1.20705	NaN	NaN	1569900	NaN	1396200	2667900	NaN	6362350	7875650	NaN	1285875	3471050	1065850
Q3U1J4	Q3U1J4	DNA damage-binding protein 1	Ddb1	1	1	1	1	1	0	2	2	3	3	2.84831	2.69192	1.44629	0.106623	0.0550034	0.00648137	3.32986	2.36675	NaN	2.92508	2.45876	NaN	1.43156	1.46101	NaN	10.0551	5.15779	NaN	7.59514	5.49743	NaN	2.69739	2.75302	NaN	NaN	NaN	NaN	379330	1546050	NaN	3814220	7974200	NaN	2881065	8499300	905890
O70126;P97477	O70126	Aurora kinase B	Aurkb	0	0	0	0	0	2	2	2	3	3	3.03585	1.91636	2.7642	0.107184	0.0976659	0.0460681	3.55186	2.51983	NaN	2.21268	1.62003	NaN	2.96458	2.56383	NaN	11.7278	5.73516	NaN	4.63535	3.07382	NaN	7.806	5.91274	NaN	1260400	1140900	NaN	755035	650705	NaN	8854900	3731900	NaN	3499850	2000150	412930
P43276	P43276	Histone H1.5	Hist1h1b	0	0	0	0	0	2	3	2	3	3	3.96592	2.19058	2.06931	0.108834	0.15951	0.17103	3.28124	4.6506	NaN	1.98471	4.01384	0.573178	0.666888	3.97412	1.56691	9.7219	25.1172	NaN	3.95783	16.1542	1.4878	1.58765	15.7156	2.96269	41173500	9163750	NaN	56455000	34734000	18212500	548850000	872420000	NaN	223439500	561100000	27096500
Q6PE01	Q6PE01	U5 small nuclear ribonucleoprotein 40 kDa protein	Snrnp40	0	0	0	0	0	2	3	2	3	3	1.89664	-1.38113	0.770663	0.111447	0.566831	0.533329	1.56118	2.2321	NaN	0.55749	0.742966	-5.44385	1.44793	2.12195	-1.25789	2.95095	4.69817	NaN	1.47171	1.67361	0.0229741	2.72816	4.35281	0.418156	2680500	1040695	NaN	3110300	2365600	43522000	9178350	11114000	NaN	4577450	3959100	999880
F6SVV1;Q4FZE6;P62082	F6SVV1;Q4FZE6;P62082	40S ribosomal protein S7	Gm9493;Rps7	0	0	0	0	0	2	3	2	3	3	1.39399	-0.346964	0.199158	0.115087	0.725217	0.867835	1.64878	1.13921	NaN	0.185646	0.800317	-2.02685	1.24141	1.26922	-1.91316	3.13568	2.2026	NaN	1.13733	1.74148	0.24539	2.3643	2.41031	0.265511	849430	298635	NaN	3063150	884160	23626500	9605050	1947450	NaN	3483800	1539750	5797700
Q5SQ20;Q9EQ61	Q5SQ20;Q9EQ61	Pescadillo homolog	Pes1	0	0	0	0	0	2	3	2	3	3	3.28592	2.68434	1.95811	0.115341	0.0831591	0.0391823	3.88785	2.68399	NaN	3.03699	2.33169	NaN	2.73437	1.73337	1.40657	14.8034	6.42629	NaN	8.20778	5.03394	NaN	6.65468	3.32504	2.65107	2120500	NaN	NaN	977335	1174270	1098200	14467850	7546200	NaN	8021750	5911200	NaN
F8WHY8;E9PX23;M1VHG1;Q8K4B0	F8WHY8;E9PX23;M1VHG1;Q8K4B0	Metastasis-associated protein MTA1	Mta1	0	0	0	0	0	1	1	2	2	2	1.27282	0.498047	0.310239	0.116639	0.00633412	0.648939	1.50867	1.03698	NaN	0.493091	0.503002	NaN	0.814613	-0.194136	NaN	2.84548	2.05192	NaN	1.40746	1.41716	NaN	1.75883	0.874096	NaN	NaN	516180	NaN	1022500	1034005	NaN	2909500	2121700	NaN	1439125	1465350	273070
D3YYM6;Q91V55;P97461	D3YYM6;Q91V55;P97461	40S ribosomal protein S5;40S ribosomal protein S5, N-terminally processed	Rps5	0	0	0	0	0	2	3	2	3	3	1.78322	-0.745065	-0.655701	0.118782	0.693431	0.731408	1.44659	2.11985	NaN	0.458004	1.28808	-3.98128	0.547785	1.4274	-3.94229	2.72563	4.34649	NaN	1.37364	2.44203	0.0633162	1.46184	2.68962	0.0650508	1123100	1085000	NaN	4398750	5153700	81256500	11989350	22400500	NaN	6042300	12585500	5144850
Q9ERU9	Q9ERU9	E3 SUMO-protein ligase RanBP2	Ranbp2	0	0	0	0	0	1	2	2	3	3	3.36389	2.1547	1.82557	0.119942	0.176154	0.0250079	2.72251	4.00527	NaN	1.54279	2.7666	NaN	1.89732	1.75382	NaN	6.60021	16.0585	NaN	2.91358	6.80504	NaN	3.7252	3.3725	NaN	NaN	794250	NaN	1493800	791075	NaN	9859400	12703500	NaN	4352300	5383300	2696050
Q62318	Q62318	Transcription intermediary factor 1-beta	Trim28	1	1	1	1	1	0	3	2	3	3	3.11396	1.21646	1.79804	0.12069	0.39219	0.0340329	3.71148	2.51645	NaN	2.46946	2.20585	-1.02593	NaN	1.89425	1.70182	13.0999	5.72171	NaN	5.53835	4.61345	0.491092	NaN	3.71728	3.25312	NaN	NaN	NaN	832450	712200	656170	10905000	4075000	NaN	4610400	3285700	322240
A0A0N4SUH4;Q8BKS9	A0A0N4SUH4;Q8BKS9	Pumilio domain-containing protein KIAA0020	Kiaa0020	0	0	0	0	0	2	2	2	3	3	4.53465	3.05356	3.32726	0.122745	0.0322157	0.126507	5.41996	3.64934	NaN	3.20821	2.8989	NaN	3.99729	2.65724	NaN	42.8126	12.5476	NaN	9.24204	7.45858	NaN	15.97	6.30824	NaN	1088400	997460	NaN	872725	2025050	NaN	37363650	25409500	NaN	8065760	15104000	2434700
E9PWW9;A0A0U1RPA7	E9PWW9		Rsf1	0	0	0	0	0	1	2	2	2	3	2.51479	1.57406	1.13581	0.122765	0.281874	0.168476	3.00584	2.02373	NaN	2.32042	0.827695	NaN	1.44362	0.828011	NaN	8.03244	4.06635	NaN	4.99477	1.77485	NaN	2.72002	1.77524	NaN	NaN	504880	NaN	1148300	2056600	NaN	9223650	8362850	NaN	5735500	3650150	NaN
G3X956;Q920B9	G3X956;Q920B9	FACT complex subunit SPT16	Supt16;Supt16h	0	0	0	0	0	2	3	3	3	3	1.9522	1.83152	1.66204	0.123772	0.0141311	0.000685514	2.33661	1.5678	NaN	2.14607	1.94086	1.40765	1.74874	1.6117	1.62569	5.05113	2.96452	NaN	4.4262	3.83933	2.65305	3.36066	3.05611	3.08589	5762200	2797250	NaN	10433700	9029950	3620800	52702000	26769500	NaN	46181600	34669000	9606150
Q62383	Q62383	Transcription elongation factor SPT6	Supt6h	0	0	0	0	0	1	2	3	3	3	2.59431	2.40626	1.73908	0.124484	0.0150886	0.169119	3.10816	2.08045	NaN	2.4633	2.34921	NaN	2.21226	1.26591	NaN	8.62281	4.2294	NaN	5.51476	5.09547	NaN	4.63399	2.40479	NaN	696820	NaN	NaN	596980	787180	NaN	5147645	3329300	NaN	3292200	4011050	NaN
Q9D0D4	Q9D0D4	Probable dimethyladenosine transferase	Dimt1	1	1	1	1	1	0	3	2	2	3	2.12702	1.7581	0.393056	0.12543	0.070577	0.746606	2.55161	1.70244	NaN	1.95381	1.56239	NaN	1.29047	1.60971	-1.72101	5.86287	3.2545	NaN	3.87397	2.95344	NaN	2.44607	3.0519	0.303337	NaN	NaN	NaN	1216400	712475	4530600	7131600	2318750	NaN	4712300	2104250	NaN
Q4KL81;P63260;G3UYG0;B1ATY1	Q4KL81;P63260	Actin, cytoplasmic 2;Actin, cytoplasmic 2, N-terminally processed	Actg1	0	1	0	0	1	0	0	3	0	0	4.25832	2.67095	0.825244	0.126818	0.0307858	0.420222	5.2661	6.53162	0.977227	2.0813	2.31015	3.62139	-0.623534	2.21541	0.883859	38.4818	92.5155	1.96868	4.23189	4.95935	12.3069	0.649079	4.64413	1.8453	111124500	107763000	13347400	128640000	38005000	16936500	4950300000	3516050000	33342500	544390000	188480000	208435000
P21619;A0A0R4J0Q5	P21619;A0A0R4J0Q5	Lamin-B2	Lmnb2	0	0	0	0	0	2	2	2	3	3	3.76366	4.01606	2.97056	0.131066	0.0705914	0.208293	2.97767	4.54966	NaN	3.5689	4.46321	NaN	1.9624	3.97872	NaN	7.87712	23.4198	NaN	11.8672	22.0577	NaN	3.89709	15.7657	NaN	796120	980280	NaN	699830	1480050	NaN	5512645	34662500	NaN	8305000	32646500	859430
A0A0N4SV66;A3KPD0;B2RVF0;A2AB79;Q8CGP6;Q8R1M2;Q8CGP7;Q8CGP5;Q8BFU2;P22752;Q8CGP4	A0A0N4SV66;A3KPD0;B2RVF0;A2AB79;Q8CGP6;Q8R1M2;Q8CGP7;Q8CGP5;Q8BFU2;P22752;Q8CGP4	Histone H2A;Histone H2A type 1-H;Histone H2A.J;Histone H2A type 1-K;Histone H2A type 1-F;Histone H2A type 3;Histone H2A type 1	Hist1h2ah;Hist1h2ad;Hist3h2a;H2afj;Hist1h2ak;Hist1h2af;Hist1h2ab;Hist1h2aa	0	0	0	0	0	2	3	2	2	3	2.70665	1.19665	1.83798	0.134228	0.195177	0.0296501	2.12736	3.28595	NaN	1.22613	0.101415	2.26241	1.24436	1.91094	2.35865	4.36916	9.7537	NaN	2.33939	1.07283	4.79792	2.36913	3.76055	5.1289	23233400	23103000	NaN	179292500	36134500	11901000	783358500	352445000	NaN	419435500	38766000	57100000
Q497E9;P62242	Q497E9;P62242	40S ribosomal protein S8	Rps8	1	1	1	1	1	0	3	2	3	3	1.08045	-0.955545	-0.302455	0.135302	0.696374	0.713056	0.847301	1.31361	NaN	1.27708	1.05039	-5.19411	-0.347515	0.956119	-1.51597	1.79913	2.48562	NaN	2.42349	2.07109	0.027316	0.785936	1.94008	0.349662	NaN	NaN	NaN	3037650	1526300	28689000	5465135	3793800	NaN	7361700	3161100	783670
E9QAS4;E9QAS5;Q6PDQ2;E9PYU4;E9PYL1;A2A8L1;F6WR45;F6V4V3	E9QAS4;E9QAS5;Q6PDQ2	Chromodomain-helicase-DNA-binding protein 4	Chd4	0	0	0	0	0	2	3	2	3	3	3.84545	2.49375	2.34102	0.13575	0.138097	0.101601	4.6781	3.01281	NaN	3.04335	1.94415	NaN	2.71784	1.9642	NaN	25.6004	8.07134	NaN	8.24402	3.84812	NaN	6.57886	3.90197	NaN	1472400	1192140	NaN	1429945	2989900	NaN	36607200	24132500	NaN	11788500	11505500	2580900
Q3UNN4;P97496;Q3UZD0	Q3UNN4;P97496	SWI/SNF complex subunit SMARCC1	Smarcc1	0	0	0	0	0	2	2	2	3	3	2.68284	2.01446	1.15618	0.136695	0.00433499	0.156519	3.26792	2.09776	NaN	2.02818	2.00075	NaN	1.4463	0.86605	NaN	9.63256	4.28044	NaN	4.0789	4.00207	NaN	2.72509	1.82267	NaN	2637300	3191350	NaN	3817400	4592750	NaN	36771350	19659000	NaN	15570800	18380500	5743350
Q8C7V3	Q8C7V3	U3 small nucleolar RNA-associated protein 15 homolog	Utp15	0	0	0	0	0	2	3	2	3	3	2.59328	1.0621	1.41024	0.137369	0.314752	0.120698	3.16171	2.02486	NaN	1.85605	1.86457	-0.534319	2.17053	1.69465	0.365529	8.94887	4.06952	NaN	3.62015	3.64158	0.690485	4.5019	3.23697	1.28835	2854300	773180	NaN	2344200	1860550	1469200	20977950	7571550	NaN	8486355	6775350	1014460
Q61686;D3Z0U2	Q61686	Chromobox protein homolog 5	Cbx5	0	0	0	0	0	2	3	2	3	3	2.76966	1.09591	1.7084	0.137654	0.343334	0.14618	2.16128	3.37805	NaN	2.46685	1.39367	-0.572778	1.85268	2.90583	0.366699	4.4731	10.3967	NaN	5.52837	2.62745	0.672321	3.6117	7.49447	1.2894	2368300	4013300	NaN	3876850	6553300	2927100	17341550	68132500	NaN	21432650	17218500	1967950
Q8BGS0	Q8BGS0	Protein MAK16 homolog	Mak16	0	0	0	0	0	2	3	2	3	3	2.80986	1.93198	2.04946	0.140528	0.367076	0.0135463	2.17934	3.44039	NaN	0.675572	3.18839	NaN	2.00584	2.09308	NaN	4.52945	10.8558	NaN	1.59723	9.1159	NaN	4.01624	4.26657	NaN	NaN	704035	NaN	1059400	852055	NaN	4798500	9249700	NaN	1692105	7767250	781525
Q9CXS4;F6SS03	Q9CXS4	Centromere protein V	Cenpv	0	0	0	0	0	2	3	2	3	3	2.42098	1.38811	0.90895	0.141705	0.125482	0.157178	2.96894	1.87301	NaN	2.42082	1.17016	0.57333	1.24098	1.39305	0.0928223	7.82959	3.66297	NaN	5.35477	2.25037	1.48795	2.36359	2.62633	1.06645	6842000	1207000	NaN	5376850	4076750	1743300	42098550	14933000	NaN	28791800	9174200	2593950
Q8BJW5	Q8BJW5	Nucleolar protein 11	Nol11	0	0	0	0	0	2	3	2	3	3	2.52815	1.18652	1.76766	0.143551	0.0802102	0.117018	3.10809	1.94822	NaN	1.30136	1.74104	0.517151	1.85507	0.575532	2.87237	8.6224	3.85898	NaN	2.46462	3.34275	1.43113	3.61769	1.49023	7.32269	2238400	NaN	NaN	1382000	2811350	1238500	11916150	10848950	NaN	3406100	9397650	1772450
Q3UCF2;Q6A068	Q3UCF2;Q6A068	Cell division cycle 5-like protein	Cdc5l	0	0	0	0	0	1	3	2	3	3	1.74369	-1.19267	1.50864	0.143949	0.643633	0.14775	2.14482	1.34256	NaN	1.25758	0.770393	-5.60597	2.74778	1.25615	0.521997	4.42239	2.53601	NaN	2.39094	1.70573	0.0205321	6.71683	2.38857	1.43594	722750	NaN	NaN	1456665	3205100	30811500	6441935	8128150	NaN	3482800	5467050	632625
P70168	P70168	Importin subunit beta-1	Kpnb1	0	0	0	0	0	2	3	2	3	3	3.7514	0.960397	2.14343	0.144535	0.0211344	0.0332442	4.61804	2.88476	NaN	1.20988	0.952734	0.718578	2.87006	1.48667	2.07356	24.5566	7.38582	NaN	2.31318	1.93554	1.64556	7.31097	2.80241	4.20925	426440	2214050	NaN	574745	2440150	2445400	14113800	18022500	NaN	1329490	4723000	4024050
Q8CI11	Q8CI11	Guanine nucleotide-binding protein-like 3	Gnl3	0	0	0	0	0	2	3	2	3	3	3.10672	2.15673	1.77061	0.146794	0.00881396	0.211102	3.83605	2.3774	NaN	2.18659	2.12687	NaN	2.38026	1.16097	NaN	14.2813	5.19598	NaN	4.55229	4.36768	NaN	5.2063	2.23608	NaN	332670	448175	NaN	1143700	1645850	NaN	16333500	8551800	NaN	5206450	7188550	1279400
P62827;Q14AA6;A6H622;Q61820	P62827;Q14AA6;A6H622;Q61820	GTP-binding nuclear protein Ran;GTP-binding nuclear protein Ran, testis-specific isoform	Ran;1700009N14Rik;Rasl2-9	0	0	0	0	0	2	2	2	3	3	2.53302	1.6266	1.67408	0.150942	0.32034	0.313407	1.92093	3.14512	NaN	0.731236	2.52196	NaN	0.776195	2.57196	NaN	3.78667	8.84656	NaN	1.66006	5.74361	NaN	1.71261	5.94617	NaN	844940	875975	NaN	3032450	1484250	NaN	11482900	13130500	NaN	5034050	8524950	1277100
Q8BG15	Q8BG15	CTD small phosphatase-like protein 2	Ctdspl2	0	0	0	0	0	1	2	2	3	2	2.68934	1.24807	1.8249	0.15302	0.213207	0.0824688	2.03018	3.3485	NaN	0.813722	1.68241	NaN	1.58716	2.06263	NaN	4.08456	10.1859	NaN	1.75774	3.20964	NaN	3.00458	4.17747	NaN	NaN	243060	NaN	1069100	324120	NaN	4366800	3301450	NaN	1879200	1040310	108130
Q5EBQ6;P51410;D3Z629;A0A0G2JES3;D3YZT0;A0A0G2JFQ3;S4R1R7	Q5EBQ6;P51410;D3Z629;A0A0G2JES3;D3YZT0	60S ribosomal protein L9	Rpl9	0	0	0	0	0	2	3	2	3	3	2.45433	1.97364	1.14719	0.153252	0.328486	0.336185	1.85183	3.05684	NaN	0.854107	3.09317	NaN	0.477989	1.81639	NaN	3.60957	8.3215	NaN	1.80764	8.5337	NaN	1.3928	3.52198	NaN	1400000	1047100	NaN	1815550	1151950	NaN	6553350	9585950	NaN	3281860	9830400	864510
Q8CFI7	Q8CFI7	DNA-directed RNA polymerase II subunit RPB2	Polr2b	0	0	0	0	0	1	2	2	3	3	2.55233	1.72938	1.6307	0.153339	0.215378	0.213111	3.17927	1.9254	NaN	2.33785	1.12091	NaN	2.19793	1.06347	NaN	9.05848	3.79841	NaN	5.05549	2.17485	NaN	4.5882	2.08995	NaN	NaN	711950	NaN	1027200	2268000	NaN	9304875	8614800	NaN	5193000	4932550	NaN
Q91YU8	Q91YU8	Suppressor of SWI4 1 homolog	Ppan	1	1	1	1	1	0	2	2	3	3	1.97131	2.31157	2.07824	0.154603	0.0249333	0.0871613	1.48294	2.45968	NaN	2.22099	2.40215	NaN	1.79191	2.36457	NaN	2.79518	5.50095	NaN	4.66215	5.28592	NaN	3.46274	5.15	NaN	NaN	NaN	NaN	1246700	674320	NaN	3484750	3709400	NaN	5812300	3564400	844320
O88508;G3UXY2;G3UZK0;G3UX07;G3UZF8;G3UZN5;G3UZH2;G3UX63;G3UZG8;G3UY43;Q3KR45;O88509	O88508	DNA (cytosine-5)-methyltransferase 3A	Dnmt3a	0	0	0	0	0	2	2	2	3	3	3.1237	0.439828	2.28144	0.156162	0.414121	0.207445	3.90569	2.34172	NaN	0.774535	0.105122	NaN	3.05234	1.51055	NaN	14.9875	5.06905	NaN	1.71064	1.07559	NaN	8.29554	2.84918	NaN	1389300	1552550	NaN	1013300	1721900	NaN	15186850	8728400	NaN	1733390	1852050	1065800
Q9CZU6;Q80X68	Q9CZU6;Q80X68	Citrate synthase, mitochondrial;Citrate synthase	Cs;Csl	0	0	0	0	0	1	2	3	2	2	1.87374	0.412293	-0.229128	0.156983	0.742118	0.887747	1.4021	2.34538	NaN	-0.549223	1.37381	NaN	-1.51509	1.05683	NaN	2.64286	5.08194	NaN	0.683388	2.59154	NaN	0.349874	2.08036	NaN	4394100	NaN	NaN	7762500	414310	NaN	20515200	2105500	4319500	5304800	1073700	NaN
Q8CGC6;F6SB18	Q8CGC6	RNA-binding protein 28	Rbm28	0	0	0	0	0	1	2	2	3	3	2.85537	2.09207	2.16499	0.15789	0.261364	0.230114	2.13231	3.57842	NaN	1.18142	3.00272	NaN	1.34647	2.98351	NaN	4.3842	11.9457	NaN	2.26801	8.0151	NaN	2.54288	7.90908	NaN	NaN	NaN	NaN	2139500	548970	NaN	9380000	6557850	NaN	4852400	4400050	983040
O08583;G3X9I4;Q9JJW6	O08583;G3X9I4;Q9JJW6	THO complex subunit 4;Aly/REF export factor 2	Alyref;Alyref2	0	0	0	0	0	2	3	2	3	3	1.965	-1.53383	-0.133883	0.158841	0.463792	0.92374	1.46428	2.46571	NaN	0.295781	0.0482126	-4.94548	0.822673	1.36522	-2.58955	2.75926	5.52399	NaN	1.22755	1.03398	0.0324535	1.76868	2.57616	0.166138	2258300	545570	NaN	3385200	6425250	47642000	9340650	35493000	NaN	4155500	6643600	1546150
P13864;J3QNW0	P13864;J3QNW0	DNA (cytosine-5)-methyltransferase 1;DNA (cytosine-5)-methyltransferase	Dnmt1	0	0	0	0	0	2	3	2	3	3	3.36992	1.07671	2.46882	0.159753	0.236247	0.0191431	2.50607	4.23378	NaN	1.26651	2.08417	-0.120537	3.12271	2.34107	1.94269	5.68071	18.8146	NaN	2.40579	4.24031	0.919845	8.7102	5.06678	3.84422	1175700	559880	NaN	1347500	896645	1754100	7654750	16870000	NaN	3241800	3802050	1613500
Q8VCY6	Q8VCY6	U3 small nucleolar RNA-associated protein 6 homolog	Utp6	1	1	1	1	1	0	2	2	3	3	1.52297	1.2806	1.09114	0.162951	0.0140055	0.120349	1.1244	1.92153	NaN	1.25243	1.30878	NaN	0.882374	1.29991	NaN	2.18011	3.78825	NaN	2.38242	2.47732	NaN	1.84341	2.46213	NaN	NaN	NaN	NaN	2536500	1059895	NaN	5529850	4015150	NaN	6043000	2625700	597700
Q921M3	Q921M3	Splicing factor 3B subunit 3	Sf3b3	0	0	0	0	0	2	3	2	3	3	1.35407	-1.21231	1.02874	0.16306	0.45414	0.206107	1.70869	0.99946	NaN	0.160719	0.0454628	-3.8431	1.93808	1.13181	0.0163268	3.26863	1.99925	NaN	1.11784	1.03201	0.0696805	3.83195	2.19134	1.01138	2656800	1977200	NaN	6578200	12697500	85184500	21501700	25385500	NaN	7353400	13104000	5935700
Q9DC48	Q9DC48	Pre-mRNA-processing factor 17	Cdc40	1	1	1	1	1	0	3	2	3	3	0.989355	-1.45468	1.12554	0.16494	0.546102	0.306043	1.25158	0.727133	NaN	0.351884	0.770106	-5.48603	2.62071	0.98545	-0.229525	2.38102	1.65535	NaN	1.27623	1.7054	0.0223122	6.15052	1.97993	0.852916	NaN	NaN	NaN	1317400	1020995	18007000	3136750	1690100	NaN	1681300	1741200	401775
Q3TFP0;Q9R0U0;A3KG57	Q3TFP0;Q9R0U0;A3KG57	Serine/arginine-rich splicing factor 10	Srsf10;Srsf12	0	0	0	0	0	1	3	2	3	3	2.04504	-0.227915	1.2513	0.167927	0.786649	0.216441	1.49273	2.59735	NaN	-0.231407	1.05205	-1.50439	1.86119	2.04077	-0.148059	2.81421	6.05173	NaN	0.851804	2.07348	0.352479	3.63308	4.11465	0.902464	NaN	382855	NaN	1463330	794005	6966650	4118120	4805100	NaN	1246470	1646350	2455600
G5E866;Q99NB9;A0A087WNS2	G5E866;Q99NB9	Splicing factor 3B subunit 1	Sf3b1	0	0	0	0	0	2	3	2	3	3	1.96039	-0.824039	1.47199	0.168509	0.675638	0.158833	2.49176	1.42902	NaN	0.830232	0.919836	-4.22218	2.66099	1.4095	0.345497	5.62464	2.69264	NaN	1.77797	1.8919	0.0535791	6.32465	2.65644	1.27059	3624200	1341950	NaN	3444800	7569900	127740000	19375750	20383000	NaN	6124755	14321500	6844200
P62141;A0A0J9YUU8;A0A0J9YUG2	P62141	Serine/threonine-protein phosphatase PP1-beta catalytic subunit	Ppp1cb	0	0	0	0	0	1	3	2	3	3	4.41701	0.634829	0.692996	0.169018	0.579102	0.552523	5.61804	3.21597	NaN	2.30258	0.650531	-1.04862	2.46405	0.531869	-0.916929	49.1133	9.29191	NaN	4.93338	1.56975	0.48343	5.51763	1.4458	0.529635	370900	531715	NaN	442255	1257815	1709450	21720600	11687500	NaN	2181810	1974450	826400
Q1HL32;Q9CW03	Q1HL32;Q9CW03	Structural maintenance of chromosomes protein;Structural maintenance of chromosomes protein 3	Smc3	0	0	0	0	0	2	2	2	3	3	4.45298	3.32489	3.10344	0.170182	0.202678	0.128565	3.23341	5.67255	NaN	2.22908	4.42069	NaN	2.46804	3.73884	NaN	9.40491	51.0045	NaN	4.68836	21.4171	NaN	5.53291	13.3506	NaN	1902800	520010	NaN	1071100	589320	NaN	10073600	30058000	NaN	5021700	12621550	1247100
Q8BL97	Q8BL97	Serine/arginine-rich splicing factor 7	Srsf7	0	0	0	0	0	1	3	2	3	3	2.64917	-0.163543	1.07128	0.174793	0.867976	0.404582	1.90296	3.39538	NaN	-0.200901	1.35864	-1.64837	1.56625	2.54149	-0.893909	3.73979	10.5223	NaN	0.870007	2.56443	0.319	2.96133	5.82191	0.538154	NaN	1537450	NaN	1884795	3235450	8484000	7048735	34044500	NaN	1639785	8297100	2706400
B2RUM8;Q8K363;F6ZX28	B2RUM8;Q8K363	ATP-dependent RNA helicase DDX18	Ddx18	0	0	0	0	0	2	3	2	3	3	3.46055	2.26764	2.1761	0.180014	0.0955205	0.0599895	4.46602	2.45508	NaN	3.69147	1.99701	1.11444	3.1287	1.19487	2.20473	22.1007	5.48345	NaN	12.9195	3.99173	2.16511	8.74647	2.28924	4.60988	2639075	2658350	NaN	1976105	8194200	2913200	43673350	44932500	NaN	25530200	32709000	6307400
D3YYT1;Q922P9	D3YYT1;Q922P9	Putative oxidoreductase GLYR1	Glyr1	0	0	0	0	0	2	2	2	3	3	2.47358	1.89041	2.1543	0.180203	0.166843	0.0674234	1.75408	3.19308	NaN	1.38332	2.3975	NaN	1.92528	2.38331	NaN	3.37312	9.14563	NaN	2.60867	5.2689	NaN	3.79811	5.21733	NaN	1344600	480440	NaN	1164500	1116845	NaN	3928000	10214250	NaN	3037800	5884550	451720
Q8VH51;E9Q8F0;F7AA45;B7ZD63;B7ZD61	Q8VH51;E9Q8F0;F7AA45	RNA-binding protein 39	Rbm39	1	1	1	1	1	0	3	2	2	3	1.34926	0.953514	0.417938	0.180608	0.293552	0.490472	1.74265	0.955866	NaN	1.42725	0.479777	NaN	0.807226	1.01924	-0.572657	3.3465	1.93974	NaN	2.68934	1.39453	NaN	1.74984	2.02686	0.672377	NaN	NaN	NaN	464910	2681050	1780250	1555820	5200550	NaN	1250300	3738800	NaN
A2AJ72;Q3TIX6;A0A0A6YVV5;A2AJ71;A0A0A6YY39;A0A0A6YX76;F7AM43	A2AJ72;Q3TIX6		Fubp3	0	0	0	0	0	1	3	2	2	3	2.27757	0.474941	1.04792	0.180777	0.606233	0.102147	1.61286	2.94228	NaN	-0.192403	1.14228	NaN	1.53349	1.27341	0.336857	3.05857	7.68623	NaN	0.875147	2.2073	NaN	2.89486	2.41733	1.263	NaN	NaN	NaN	3104850	996080	4470300	9496400	7656100	NaN	2717200	2198650	NaN
P97452	P97452	Ribosome biogenesis protein BOP1	Bop1	0	0	0	0	0	2	3	2	3	3	3.82573	3.01154	2.75202	0.18184	0.176751	0.191746	4.9492	2.70225	NaN	3.86984	2.15325	NaN	3.60692	1.89712	NaN	30.8929	6.50814	NaN	14.6197	4.44829	NaN	12.184	3.72469	NaN	2905000	NaN	NaN	981260	644900	NaN	30314000	4197100	NaN	14345700	2868700	888340
P18760;F8WGL3;Q3UHW9;P45591	P18760;F8WGL3	Cofilin-1	Cfl1	0	0	0	0	0	2	2	3	3	1	6.64453	2.38105	5.04387	0.181871	0.0833764	NaN	4.69292	8.59614	NaN	2.06742	2.69469	NaN	NaN	5.04387	NaN	25.8648	386.987	NaN	4.19136	6.47413	NaN	NaN	32.9881	NaN	846320	167055	NaN	795065	99533	NaN	20564200	38518000	171320	3332400	644390	NaN
Q9Z277	Q9Z277	Tyrosine-protein kinase BAZ1B	Baz1b	0	0	0	0	0	3	3	3	3	3	2.30347	2.24785	1.8571	0.182597	0.0655609	0.054206	4.18944	2.4942	0.226758	3.33783	2.16089	1.24483	2.75846	1.43179	1.38105	18.2451	5.63415	1.1702	10.1108	4.4719	2.3699	6.76672	2.69782	2.60458	6143100	1602900	6495250	2379535	4257700	3170050	43414950	23988500	3709600	24059050	19040000	7512700
Q8CFQ9;Q564D0;P56959;G3UXT7;G3UZD2;Q91VQ2;F6QCI0;Q8BQ46	Q8CFQ9;Q564D0;P56959;G3UXT7	RNA-binding protein FUS	Fus	0	0	0	0	0	1	3	2	3	3	3.65092	-0.188622	1.27073	0.186858	0.928554	0.538361	2.54745	4.75439	NaN	0.522501	2.62159	-3.70996	2.89073	3.10181	-2.18034	5.84599	26.9907	NaN	1.43644	6.1543	0.0764171	7.41644	8.58495	0.220624	1369600	NaN	NaN	1840100	2626050	12381000	10757200	70879000	NaN	2643200	16161500	946120
A0A0B4J1E2;Q9CSN1	A0A0B4J1E2;Q9CSN1	SNW domain-containing protein 1	Snw1	0	0	0	0	0	2	3	2	3	3	2.37254	-1.46177	1.04477	0.189455	0.61624	0.500028	3.1002	1.64487	NaN	0.339068	1.65354	-6.37791	2.94304	1.58226	-1.391	8.57541	3.1272	NaN	1.26494	3.14605	0.0120243	7.6903	2.99439	0.381299	1694800	1343450	NaN	1914685	3183900	79987000	16419200	9956700	NaN	2421960	10016700	961785
Q9Z0H3;F6U415;D6RDC4	Q9Z0H3	SWI/SNF-related matrix-associated actin-dependent regulator of chromatin subfamily B member 1	Smarcb1	0	0	0	0	0	1	2	2	3	3	1.95562	1.38867	1.59291	0.18958	0.0699998	0.0593203	2.55583	1.3554	NaN	1.23536	1.54198	NaN	1.44406	1.74177	NaN	5.88006	2.55868	NaN	2.3544	2.91194	NaN	2.72085	3.34446	NaN	NaN	846625	NaN	925280	799845	NaN	5440700	2046550	NaN	2178480	2329100	NaN
Q4FZH7;P84089;G3UW85	Q4FZH7;P84089;G3UW85	Enhancer of rudimentary homolog	Erh	0	0	0	0	0	2	3	2	3	3	2.66459	-1.36035	0.91658	0.18974	0.557429	0.543901	1.84604	3.48313	NaN	1.17223	-0.0604075	-5.19287	1.57138	2.70484	-1.52648	3.59513	11.1822	NaN	2.2536	0.958993	0.0273394	2.97189	6.51987	0.347123	NaN	2927550	NaN	3299350	6428200	47960000	11861600	71881500	NaN	7435400	6164600	1311200
Q3UKJ7	Q3UKJ7	WD40 repeat-containing protein SMU1;WD40 repeat-containing protein SMU1, N-terminally processed	Smu1	1	1	1	1	1	0	3	2	2	3	1.90844	0.88762	0.749929	0.191206	0.340358	0.517461	2.49951	1.31737	NaN	1.41323	0.362008	NaN	2.13308	1.21791	-1.1012	5.65493	2.49211	NaN	2.66333	1.28521	NaN	4.38653	2.32609	0.466129	NaN	NaN	NaN	2327350	1118530	11064000	13161000	2787500	NaN	6198500	1437550	NaN
E9Q0U7;Q61699;D3Z3I9;A0A0J9YTZ7;D3Z027;E0CY23;P48722	E9Q0U7;Q61699	Heat shock protein 105 kDa	Hsph1	1	1	1	0	1	0	2	2	3	1	1.60609	1.4765	0.213412	0.194559	0.014831	NaN	2.11281	1.09938	NaN	1.44209	1.5109	NaN	NaN	0.213412	NaN	4.32534	2.14262	NaN	2.71715	2.84988	NaN	NaN	1.15943	NaN	NaN	NaN	NaN	1540530	1445800	NaN	6663310	3097800	NaN	4185845	4120350	337760
Q9CR47	Q9CR47	Ribosome biogenesis protein NSA2 homolog	Nsa2	1	1	1	1	1	0	2	2	3	2	2.65999	0.870498	1.24662	0.197094	NaN	0.039716	3.51087	1.80911	NaN	NaN	0.870498	NaN	1.16875	1.32449	NaN	11.3993	3.50426	NaN	NaN	1.82829	NaN	2.24816	2.50444	NaN	NaN	NaN	NaN	896110	352200	NaN	10215000	1234200	NaN	NaN	643925	398570
S4R1M2;D3YXK2;S4R2Q5	S4R1M2;D3YXK2	Scaffold attachment factor B1	Safb	0	0	0	0	0	1	3	2	2	3	2.09293	-0.75577	1.08928	0.198332	0.689766	0.121346	2.7669	1.41895	NaN	0.740343	1.01937	-4.02703	1.81185	1.09401	0.361987	6.80643	2.67391	NaN	1.67057	2.02704	0.06134	3.51093	2.13467	1.28519	1253500	2051650	NaN	2009400	4932100	30782500	13676850	13188000	NaN	3356850	9997550	1888200
A2AMU9;Q9D0I8;A2AMV1;D6RCI7	A2AMU9;Q9D0I8;A2AMV1	mRNA turnover protein 4 homolog	Mrto4	0	0	0	0	0	2	3	2	3	3	2.87155	2.45425	1.8844	0.199601	0.0432928	0.176469	1.94052	3.80258	NaN	2.28709	2.62141	NaN	1.34825	2.42055	NaN	3.83843	13.9538	NaN	4.88071	6.15349	NaN	2.54602	5.35374	NaN	1690400	679390	NaN	1376500	1133600	NaN	5283600	15818000	NaN	6718300	6975600	709705
Q58EU6;P47962;D3YYV8	Q58EU6;P47962;D3YYV8	60S ribosomal protein L5	Rpl5	0	0	0	0	0	2	3	2	3	3	1.50314	0.58136	0.90819	0.200358	0.202872	0.264844	1.99248	1.01381	NaN	1.16314	0.482919	0.0980208	2.06016	0.570358	0.0940517	3.9792	2.01923	NaN	2.23945	1.39757	1.0703	4.17033	1.48489	1.06736	999320	416030	NaN	2187550	1533950	894400	8704700	3097400	NaN	4898900	2143800	957280
A0A0R4J170;Q3TKT4;G3UX35;F2Z4A9;H3BLH0;Q6DIC0;E9QAB8;H3BJK2;H3BJM2;H3BJI1;H3BLI4;Q9D007;H3BKJ3;H3BK47	A0A0R4J170;Q3TKT4;G3UX35	Transcription activator BRG1	Smarca4	0	0	0	0	0	2	3	2	3	3	2.61246	1.28727	1.76963	0.20195	0.278289	0.0756053	3.47016	1.75477	NaN	2.36706	1.93562	-0.440888	2.53527	0.786678	1.98694	11.0821	3.37472	NaN	5.1589	3.82544	0.736681	5.79684	1.7251	3.96395	1685000	1107850	NaN	2339550	2947950	1002700	25927100	9948500	NaN	12069500	11277200	738670
P46061	P46061	Ran GTPase-activating protein 1	Rangap1	0	0	0	0	0	1	3	2	3	3	3.1064	1.83101	1.71552	0.204956	0.221849	0.144762	2.07026	4.14253	NaN	1.1658	2.49623	NaN	1.31856	2.11248	NaN	4.19963	17.6614	NaN	2.24357	5.6421	NaN	2.49417	4.32435	NaN	NaN	2610700	NaN	1037900	1515650	NaN	4358800	26768500	NaN	2328600	8551450	2828150
Q71LX8;P11499;E9Q3D6;E9Q0C3;E9PX27;D3Z1R1;H3BLM8;Q6A099;Q6DFZ1	Q71LX8;P11499	Heat shock protein HSP 90-beta	Hsp90ab1	0	0	0	0	0	2	3	3	3	3	4.74351	3.20383	1.79963	0.206135	0.267895	0.442096	3.15155	6.33547	NaN	1.76998	4.63767	NaN	0.300839	3.29843	NaN	8.88608	80.7544	NaN	3.41049	24.8931	NaN	1.23186	9.83845	NaN	3285600	699225	NaN	8555350	617440	NaN	76023500	49861000	2284850	29177900	15370000	5373350
P62717;F6YJW4	P62717	60S ribosomal protein L18a	Rpl18a	0	0	0	0	0	1	3	2	3	3	2.53301	1.0684	1.33451	0.206694	0.419431	0.313189	1.68044	3.38558	NaN	1.26137	2.7994	-0.855571	1.59952	2.91641	-0.512385	3.20525	10.4511	NaN	2.39723	6.9615	0.552646	3.03043	7.54963	0.701062	3580200	1347000	NaN	3238550	862565	3110850	10380350	9014750	NaN	7763565	6004750	1719200
D2KHZ9;A0A0A0MQF6;P16858;S4R1W1;S4R257;D3YYI5;S4R1W8;S4R1N5;V9GXA7	D2KHZ9;A0A0A0MQF6;P16858;S4R1W1;S4R257;D3YYI5	Glyceraldehyde-3-phosphate dehydrogenase	GAPDH;Gapdh;Gm3839;Gm7293	0	0	0	0	0	3	3	2	3	3	3.61719	1.72551	-0.00815696	0.207011	0.207422	0.994984	2.39769	4.83669	NaN	1.19036	3.55151	0.434666	-2.02317	1.95914	0.0395566	5.26959	28.5752	NaN	2.28209	11.725	1.3516	0.246018	3.8883	1.0278	4315250	1625750	2925700	16020600	1627550	3176500	84422000	46507500	NaN	36560500	19083000	4293350
Q03265;D3Z6F5;D6RJ16;REV__A0A0G2JE71;REV__A0A0G2JGG7;REV__Q6S5J6	Q03265;D3Z6F5	ATP synthase subunit alpha, mitochondrial;ATP synthase subunit alpha	Atp5a1	0	0	0	0	0	2	3	3	3	2	2.91135	1.80968	1.16879	0.207053	0.481614	0.558931	1.92961	3.8931	NaN	0.101624	3.51773	NaN	-0.239214	2.57679	NaN	3.80951	14.8573	NaN	1.07298	11.4536	NaN	0.847207	5.96613	NaN	4305700	NaN	NaN	11542050	554690	NaN	43969550	8241200	3473000	12384400	6353200	1019900
Q3UBT1;P62960;A2BGG7;A0A0A0MQD2;B2RUF0;Q9Z2C8	Q3UBT1;P62960;A2BGG7	Nuclease-sensitive element-binding protein 1	Ybx1	1	1	1	1	1	0	3	2	2	3	0.776749	-3.49435	-1.64103	0.208823	0.477637	0.64618	0.512412	1.04109	NaN	0.675227	0.401628	-11.5599	0.184278	2.51866	-7.62602	1.42643	2.05778	NaN	1.59685	1.321	0.000331225	1.13625	5.7305	0.00506221	1313100	NaN	NaN	9110450	3630400	265220000	12995450	7470550	NaN	14548000	4795750	87847.5
Q9Z130;F6VQH5;D3YTQ3	Q9Z130;F6VQH5;D3YTQ3	Heterogeneous nuclear ribonucleoprotein D-like	Hnrnpdl	0	0	0	0	0	2	3	2	3	3	2.39826	-1.21275	0.0788272	0.210566	0.590901	0.95247	1.57477	3.22175	NaN	-0.127865	1.42175	-4.93213	0.937044	1.5376	-2.23816	2.97888	9.32915	NaN	0.915185	2.67911	0.0327553	1.9146	2.9031	0.211957	2863900	2317700	NaN	4544600	4890800	53715000	13537800	45627000	NaN	4159150	13103000	1759450
P56480	P56480	ATP synthase subunit beta, mitochondrial	Atp5b	0	0	0	0	0	1	2	3	3	2	3.11777	1.29227	0.987309	0.214687	0.447599	0.604017	2.02461	4.21093	NaN	0.196969	2.38757	NaN	-0.389794	2.36441	NaN	4.06881	18.519	NaN	1.14629	5.23275	NaN	0.763239	5.14942	NaN	5526300	NaN	NaN	16162700	977430	NaN	65763000	18101000	991765	18527100	5114650	904750
Q3UI84;Q99J62;D6RGM1	Q3UI84;Q99J62	Replication factor C subunit 4	Rfc4	1	1	1	0	1	0	2	2	2	1	1.58484	1.02998	0.696204	0.214829	0.0799598	NaN	2.14091	1.02876	NaN	1.16003	0.89993	NaN	NaN	0.696204	NaN	4.41041	2.04027	NaN	2.23462	1.86598	NaN	NaN	1.62024	NaN	NaN	NaN	NaN	560900	412835	267500	2473800	842295	NaN	1253400	770340	NaN
Q9CZU3	Q9CZU3	Superkiller viralicidic activity 2-like 2	Skiv2l2	1	1	1	1	1	0	3	2	2	3	0.813127	-0.0316549	0.72216	0.215961	0.965404	0.425161	1.10006	0.526198	NaN	0.55027	-0.61358	NaN	2.12035	0.367883	-0.321749	2.14363	1.44013	NaN	1.46436	0.653573	NaN	4.34798	1.29046	0.800099	NaN	NaN	NaN	1401500	1710750	15115000	3004300	2463700	NaN	2052300	1118100	NaN
Q8R0G9	Q8R0G9	Nuclear pore complex protein Nup133	Nup133	0	0	0	0	0	1	3	2	3	3	2.74803	0.624737	1.56396	0.216348	0.143971	0.183256	3.71961	1.77645	NaN	0.598491	0.176374	1.09935	2.97717	0.280047	1.43468	13.1739	3.42583	NaN	1.51413	1.13004	2.14257	7.87441	1.21423	2.70321	NaN	NaN	NaN	473750	836280	325690	6241150	2864950	NaN	717320	945030	697815
Q3TX38;J3QMG3;Q60931	Q3TX38;J3QMG3;Q60931	Voltage-dependent anion-selective channel protein 3	Vdac3	0	0	0	0	0	1	2	3	3	2	3.81475	1.51883	0.553317	0.216861	0.359758	0.557706	2.46257	5.16693	NaN	0.55576	2.4819	NaN	-0.110642	1.21728	NaN	5.51197	35.9254	NaN	1.46994	5.58632	NaN	0.926176	2.32507	NaN	3251000	NaN	NaN	6491750	603250	NaN	35782300	21672000	NaN	9542500	3369950	292740
Q9EPU0;Q6ZQJ5	Q9EPU0	Regulator of nonsense transcripts 1	Upf1	0	0	0	0	0	1	3	3	3	3	-4.75973	-5.24114	-2.70278	0.223993	0.17222	0.0436784	-1.38904	-2.71303	-10.1771	-2.54687	-2.91617	-10.2604	-2.16958	-2.06906	-3.86969	0.381818	0.15251	0.000863746	0.171126	0.132478	0.000815295	0.222276	0.238314	0.0684081	NaN	NaN	363520	16990800	16526500	396795000	6487400	2520450	342730	2907565	2189400	323505
A0A0R4J008;P70288;Q8BQ10	A0A0R4J008;P70288;Q8BQ10	Histone deacetylase 2	Hdac2	0	1	0	0	1	0	1	2	1	1	1.79066	1.70362	1.07059	0.226936	0.340737	0.419157	2.45746	1.12386	NaN	2.7138	0.693435	NaN	1.89876	0.242423	NaN	5.4925	2.17929	NaN	6.56046	1.61713	NaN	3.72892	1.18298	NaN	793480	562800	NaN	868080	1489800	NaN	4767930	3246700	NaN	5695000	2409200	322950
Q5BLK1;P62754	Q5BLK1;P62754	40S ribosomal protein S6	Rps6	0	0	0	0	0	2	3	2	2	3	2.43968	1.50706	-0.170937	0.227005	0.427297	0.916291	1.5309	3.34847	NaN	0.310147	2.70398	NaN	0.473354	1.93586	-2.92202	2.88966	10.1857	NaN	1.23983	6.51597	NaN	1.38833	3.82605	0.131942	973750	NaN	NaN	2079400	1038970	24873000	6008755	10582600	NaN	2578110	6769900	NaN
P58252	P58252	Elongation factor 2	Eef2	0	0	0	0	0	3	3	3	3	3	4.52494	2.78335	1.64141	0.231776	0.336193	0.475356	2.80067	6.24922	NaN	1.15967	4.40704	NaN	0.122404	3.16042	NaN	6.96763	76.0681	NaN	2.23406	21.2153	NaN	1.08855	8.9409	NaN	1843800	314910	432650	2717200	325465	NaN	18932450	24757500	NaN	6070400	6904850	1551700
O35690;Q8C741;Q62066;A0A0A6YWN6;Q9CY80;G3UZ44;F6UTR6;A2APZ7;A2AG22;A2AIK5;Q3UQX2;O88933;G3UYF8;P63013;Q06348;Q8BYH0;O09113;Q8C8B0;P70390;O35602;O70137;O35137;O08934	O35690;Q8C741;Q62066	Paired mesoderm homeobox protein 2B;Paired mesoderm homeobox protein 2A	Phox2b;Phox2a	0	0	0	0	0	2	3	2	3	2	2.54795	1.55708	-0.17269	0.232295	0.508331	0.81188	3.52126	1.57465	NaN	4.78012	1.84727	-1.95614	-0.93184	1.09405	-0.680282	11.4816	2.97863	NaN	27.4764	3.59819	0.257716	0.524189	2.13473	0.624043	830300	690560	NaN	972950	2124885	6962500	11171050	6329250	NaN	26733160	7645750	1794350
Q561N5;F6YVP7;P62270;S4R1N6	Q561N5;F6YVP7;P62270;S4R1N6	40S ribosomal protein S18	Rps18;Gm10260	0	0	0	0	0	2	3	2	3	3	2.1054	-1.39311	-0.350963	0.232719	0.653868	0.869023	1.29954	2.91125	NaN	0.22849	2.20235	-6.61018	0.118542	2.64229	-3.81373	2.46151	7.52271	NaN	1.17161	4.60228	0.0102362	1.08564	6.24324	0.0711139	NaN	684240	NaN	2695100	1332850	149660000	6634005	10026650	NaN	3157600	6134150	1531950
Q4VBG1;Q9CWX9;F6QKD2;A0A0N4SVT1;A0A0N4SWC5;A0A0N4SVK2;D3YWF9;A0A0N4SV55	Q4VBG1;Q9CWX9;F6QKD2;A0A0N4SVT1	Probable ATP-dependent RNA helicase DDX47	Ddx47	0	0	0	0	0	1	3	2	3	2	2.60144	1.51434	2.49846	0.233463	0.34512	0.253928	3.60064	1.60223	NaN	2.42644	0.602244	NaN	3.55146	1.44545	NaN	12.1311	3.03612	NaN	5.37564	1.51808	NaN	11.7245	2.72348	NaN	883700	NaN	NaN	706055	1594650	NaN	8565250	4841550	NaN	3795500	2420800	333480
Q5M9N8;P14148;F6XI62	Q5M9N8;P14148;F6XI62	60S ribosomal protein L7	Rpl7	0	0	0	0	0	2	3	2	3	3	2.36203	0.0506114	-0.0259234	0.233477	0.939355	0.968716	3.26934	1.45472	NaN	0.959908	0.244616	-1.05269	0.876459	0.169616	-1.12385	9.64206	2.74104	NaN	1.94519	1.18478	0.482068	1.83586	1.12476	0.458869	1217100	841100	NaN	3128750	3557250	4441900	30167600	9750550	NaN	6086000	4214550	2141300
Q61687;F6RDB7;Q3UY26;Q8C2S3;A0A0G2JFA5;A6PWK9;A0A0G2JFG6;A0A0G2JF42;A0A0G2JGH3;Q3TA30;A6PWK7;A6PWK8	Q61687	Transcriptional regulator ATRX	Atrx	0	0	0	0	0	2	2	2	3	3	2.57328	2.58074	1.9263	0.233974	0.32	0.323045	3.56404	1.58252	NaN	3.99951	1.16196	NaN	2.99732	0.855278	NaN	11.8272	2.99492	NaN	15.9946	2.23762	NaN	7.98517	1.80911	NaN	687980	705190	NaN	1186900	2354200	NaN	14037750	7050650	NaN	18984000	5267800	NaN
Q5SVX3;Q9D0R4;Q5SVX2	Q5SVX3;Q9D0R4;Q5SVX2	Probable ATP-dependent RNA helicase DDX56	Ddx56	0	0	0	0	0	2	3	2	3	3	2.01041	1.87136	1.74203	0.234766	0.32246	0.107038	1.23349	2.78733	NaN	0.833132	2.90958	NaN	2.03772	1.44634	NaN	2.35135	6.90349	NaN	1.78155	7.514	NaN	4.10596	2.72516	NaN	NaN	697120	NaN	2164100	1323150	NaN	5088550	9134350	NaN	3855450	9942150	897105
Q9CX86	Q9CX86	Heterogeneous nuclear ribonucleoprotein A0	Hnrnpa0	0	0	0	0	0	2	3	2	3	3	1.23577	-1.70246	0.137823	0.236024	0.434618	0.88718	0.755398	1.71614	NaN	-0.343637	0.42319	-5.18694	0.540735	1.38145	-1.50872	1.6881	3.28556	NaN	0.788052	1.34089	0.027452	1.45471	2.6053	0.351423	1577460	1365850	NaN	9742950	22654000	227435000	16447050	74431000	NaN	7677950	30376500	6243550
Q60930;G3UX26;D3YZT5;D3YUN8	Q60930;G3UX26;D3YZT5	Voltage-dependent anion-selective channel protein 2	Vdac2	0	0	0	0	0	1	2	3	2	2	3.53324	1.82402	0.781611	0.2437	0.299238	0.447038	2.11052	4.95596	NaN	0.897384	2.75065	NaN	0.120317	1.4429	NaN	4.31848	31.038	NaN	1.86269	6.73021	NaN	1.08697	2.71868	NaN	3037900	NaN	NaN	6734200	494910	NaN	29081500	15361000	236700	12543700	3330850	NaN
Q569Z6;Q8BZN7;F6YSQ2;F7AB07	Q569Z6;Q8BZN7	Thyroid hormone receptor-associated protein 3	Thrap3	1	1	1	1	1	0	3	2	3	3	1.4177	-2.53545	0.804776	0.244543	0.540096	0.419267	0.844658	1.99075	NaN	NaN	0.341329	-5.41222	2.08632	0.98704	-0.659028	1.79584	3.97443	NaN	NaN	1.26692	0.0234833	4.24662	1.98211	0.633305	NaN	NaN	NaN	1045325	1088030	18264500	1877235	4324300	NaN	NaN	1378450	428910
Q7TNV0;E9Q8Y1;D3YVJ6	Q7TNV0;E9Q8Y1;D3YVJ6	Protein DEK	Dek	0	0	0	0	0	2	3	2	3	3	1.40061	0.402942	0.967523	0.247562	0.67541	0.318457	0.826732	1.97449	NaN	-0.254506	2.05222	-0.588883	0.390636	2.42608	0.0858509	1.77366	3.92988	NaN	0.838274	4.14743	0.664857	1.31097	5.37431	1.06131	2591160	2842850	NaN	8522450	7042200	4035000	15115950	27675000	NaN	7144150	29207000	2682700
Q5M9M5;P62751;D3YTY6	Q5M9M5;P62751	60S ribosomal protein L23a	Rpl23a	0	0	0	0	0	2	3	2	3	3	1.67495	0.201917	0.767277	0.250436	0.932858	0.650517	0.979818	2.37008	NaN	1.83252	2.77932	-4.00609	0.351606	3.46859	-1.51837	1.97222	5.16971	NaN	3.56158	6.86527	0.0622369	1.27598	11.0701	0.349081	3257800	1268400	NaN	5357450	1459250	39818000	10566050	7543900	NaN	19081000	10018150	2478150
P62983;A0A0A6YW67;E9Q9J0;Q66JP1;E9Q5F6;Q5SX22;P62984;P0CG49;P0CG50;E9Q4P0;E9QNP0;J3QK04;D3YYZ2	P62983;A0A0A6YW67;E9Q9J0;Q66JP1;E9Q5F6;Q5SX22;P62984;P0CG49;P0CG50;E9Q4P0;E9QNP0;J3QK04	Ubiquitin-40S ribosomal protein S27a;Ubiquitin;40S ribosomal protein S27a;Ubiquitin-60S ribosomal protein L40;Ubiquitin;60S ribosomal protein L40;Polyubiquitin-B;Ubiquitin;Polyubiquitin-C;Ubiquitin;Ubiquitin-related 1;Ubiquitin-related 2	Rps27a;Gm8797;Uba52;Ubc;Ubb;Kxd1;Gm7808	0	0	0	0	0	3	3	3	3	3	2.42111	1.85905	3.19565	0.254035	0.152922	0.0269278	2.878	4.81024	-0.424916	1.90673	3.26316	0.407274	2.13831	3.86943	3.57922	7.3513	28.056	0.744882	3.74958	9.60081	1.32618	4.40245	14.6155	11.9523	7989650	11466400	4739500	46642500	24336500	38615500	342883000	682785000	28764000	174890000	233650000	51211000
Q8R2N2	Q8R2N2	Cirhin	Cirh1a	0	0	0	0	0	2	2	2	3	3	2.55129	1.68031	1.5724	0.254776	0.367464	0.294478	3.63057	1.47202	NaN	2.77451	0.586107	NaN	2.35647	0.788325	NaN	12.3854	2.77409	NaN	6.84242	1.50119	NaN	5.12115	1.72707	NaN	1034100	991340	NaN	554270	808625	NaN	6864850	2243200	NaN	3792550	1213900	362090
Q921K2;P11103	Q921K2;P11103	Poly [ADP-ribose] polymerase 1	Parp1	0	0	0	0	0	2	3	2	3	3	2.90679	1.20128	1.85612	0.258822	0.307372	0.207617	4.15829	1.65529	NaN	2.78723	1.08732	-0.270715	3.87588	0.788727	0.903761	17.8554	3.14986	NaN	6.90303	2.12479	0.828908	14.681	1.72755	1.87094	1116725	2425350	NaN	1297800	3781600	3459550	23172700	11911500	NaN	8958750	8035100	2867650
Q3TA68;Q3TAQ9	Q3TA68;Q3TAQ9		Wdr36	0	0	0	0	0	2	3	2	3	3	2.87836	1.90592	1.90673	0.261151	0.284738	0.299908	4.13012	1.6266	NaN	2.82017	0.991678	NaN	2.87791	0.935548	NaN	17.5102	3.08784	NaN	7.06244	1.9885	NaN	7.35085	1.91262	NaN	437050	834735	NaN	1314780	1873350	NaN	23022050	5784600	NaN	9285550	3725150	1149000
A2AWT6;A2AWT7;A2AWT5;P25976;E9Q4A8;G3UZW9	A2AWT6;A2AWT7;A2AWT5;P25976	Nucleolar transcription factor 1	Ubtf	0	0	0	0	0	2	3	3	3	3	3.23344	3.46337	2.38491	0.261278	0.124635	0.0800891	4.5685	5.98915	-0.857343	3.77577	5.63421	0.980145	3.2079	2.99433	0.952507	23.7277	63.5206	0.551968	13.6968	49.6668	1.97266	9.24002	7.96862	1.93523	900390	204430	NaN	1222400	243110	2273500	29004800	15442500	1254900	16743000	12074500	4484850
Z4YKA3;Z4YKB8;Q3TEA8;A2AM65;A2AM62;A2AM63;A2AM70	Z4YKA3;Z4YKB8;Q3TEA8;A2AM65	Heterochromatin protein 1-binding protein 3	Hp1bp3	0	0	0	0	0	2	3	2	3	3	2.16493	2.39262	1.61163	0.263013	0.229472	0.233842	1.21589	3.11397	NaN	1.49079	3.29446	NaN	0.991507	2.23176	NaN	2.32284	8.65764	NaN	2.81043	9.81138	NaN	1.98826	4.69705	NaN	NaN	734170	NaN	1039200	1476500	2314900	2413900	12783000	NaN	2920600	14486500	NaN
Q8K4Z5	Q8K4Z5	Splicing factor 3A subunit 1	Sf3a1	0	0	0	0	0	2	3	2	3	3	1.46184	-1.08187	0.956262	0.266862	0.637147	0.227855	2.11322	0.810448	NaN	1.40694	0.306852	-4.95941	1.98058	0.821003	0.0672011	4.32657	1.75376	NaN	2.65174	1.23701	0.0321416	3.94652	1.76663	1.04768	1501100	1867600	NaN	4086750	13395250	47942500	17681600	23492000	NaN	10837000	16570000	1540950
H9KV00;Q9QX47;H9KV01;H9KV15;H9KV02;F7CU80	H9KV00;Q9QX47;H9KV01;H9KV15	Protein SON	Son	0	0	0	0	0	1	3	2	2	3	1.94369	1.09556	0.395952	0.269438	0.0439665	0.445748	2.81924	1.06815	NaN	1.17134	1.01978	NaN	0.337833	1.15153	-0.301507	7.05789	2.09674	NaN	2.25221	2.02761	NaN	1.26386	2.22149	0.811404	576400	NaN	NaN	1219600	1106575	4714850	8607800	2320200	NaN	2746800	2243700	NaN
Q9ESX5;B7ZCL7;A2AN81;F6YUI5;F6S1S5	Q9ESX5;B7ZCL7	H/ACA ribonucleoprotein complex subunit 4	Dkc1	0	0	0	0	0	2	3	2	3	3	2.08978	1.50242	1.29479	0.269465	0.163962	0.192818	3.03124	1.14832	NaN	1.89816	1.10668	NaN	2.16099	1.7461	-0.0227242	8.17513	2.21656	NaN	3.72737	2.1535	NaN	4.47222	3.35451	0.984372	2517105	1261350	NaN	2760500	2626750	3852100	22567450	5822350	NaN	10289400	5656700	NaN
Q2M1K2;Q8BU03	Q2M1K2;Q8BU03	Periodic tryptophan protein 2 homolog	Pwp2	0	0	0	0	0	1	3	2	3	3	2.45704	1.47967	1.73046	0.273811	0.238182	0.280382	3.58419	1.32989	NaN	2.06064	0.898711	NaN	2.54602	0.914897	NaN	11.9936	2.51383	NaN	4.1717	1.8644	NaN	5.8402	1.88543	NaN	714640	NaN	NaN	761335	3011800	NaN	9131150	7571150	NaN	3176065	5615200	3399350
Q9D7Z3	Q9D7Z3	Nucleolar protein 7	Nol7	0	0	0	0	0	1	2	2	3	3	2.16287	1.71143	2.05702	0.279386	0.0608116	0.169809	1.14765	3.17809	NaN	1.54745	1.87541	NaN	1.49494	2.61909	NaN	2.21552	9.05107	NaN	2.923	3.66906	NaN	2.81853	6.14364	NaN	NaN	378220	NaN	1474100	442075	NaN	3265900	4001250	NaN	4308800	1622000	246420
Q8CJF7;F6SJR1;F6S6E4;F6QTR3	Q8CJF7	Protein ELYS	Ahctf1	0	0	0	0	0	1	3	2	3	3	2.85597	1.7266	1.47824	0.286868	0.233503	0.314675	4.23771	1.47422	NaN	2.3899	1.06329	NaN	2.27489	0.681599	NaN	18.8659	2.77834	NaN	5.24121	2.08969	NaN	4.83959	1.60392	NaN	NaN	NaN	NaN	848935	1641700	NaN	16015950	4561200	NaN	4449450	3430650	1236000
Q9DCY1;P24369	Q9DCY1;P24369	Peptidyl-prolyl cis-trans isomerase;Peptidyl-prolyl cis-trans isomerase B	Ppib	0	0	0	0	0	2	2	2	3	3	1.45654	1.90218	1.66123	0.287355	0.325383	0.188926	0.750475	2.1626	NaN	0.835404	2.96895	NaN	1.15324	2.16922	NaN	1.68235	4.47721	NaN	1.78436	7.82966	NaN	2.22412	4.49781	NaN	1002600	1525500	NaN	1462600	3252250	NaN	2460600	14561000	NaN	2609800	25464000	NaN
A0A0R4J0V5;P08775	A0A0R4J0V5;P08775	DNA-directed RNA polymerase II subunit RPB1	Polr2a	0	0	0	0	0	1	2	2	3	3	2.2845	1.85998	1.74739	0.287759	0.331869	0.391373	3.39371	1.17529	NaN	2.92814	0.791817	NaN	2.98111	0.513664	NaN	10.5101	2.25839	NaN	7.61129	1.73125	NaN	7.89593	1.42767	NaN	NaN	NaN	NaN	533300	2586450	NaN	5605055	5841200	NaN	4059100	4477800	324370
P38647	P38647	Stress-70 protein, mitochondrial	Hspa9	0	0	0	0	0	3	3	3	3	3	2.00363	1.37262	0.626707	0.288066	0.339995	0.3822	3.4126	3.38965	-0.791347	1.63455	3.14171	-0.658401	-0.022345	1.75028	0.152191	10.6486	10.4806	0.577805	3.10491	8.82569	0.63358	0.984631	3.36423	1.11126	2857150	1723600	4147350	8655700	3317700	6102150	92171500	34771500	3525850	26875150	29281000	3866200
Q91YR7	Q91YR7	Pre-mRNA-processing factor 6	Prpf6	1	1	1	1	1	0	3	2	2	3	1.28895	0.776289	0.736176	0.303166	NaN	0.266214	1.9538	0.624103	NaN	NaN	0.776289	NaN	NaN	1.06331	0.409037	3.87394	1.54125	NaN	NaN	1.71272	NaN	NaN	2.08973	1.3278	NaN	NaN	NaN	442160	1995715	8613050	1712900	3075900	NaN	NaN	3418100	NaN
Q6P4T2;Q7M6Z4	Q6P4T2	U5 small nuclear ribonucleoprotein 200 kDa helicase	Snrnp200	0	0	0	0	0	3	3	2	3	3	1.1444	-1.08111	1.41702	0.303253	0.549131	0.0784425	1.73488	0.553914	NaN	0.388512	0.475665	-4.1075	2.1249	1.4615	0.664652	3.32853	1.46806	NaN	1.30904	1.39056	0.0580123	4.36174	2.75395	1.58519	2612200	827455	NaN	9717100	17096000	181720000	32343650	25098000	NaN	12720100	23773000	10542000
Q5FWJ3;P20152;A0A0A6YWC8;A2AKJ2;Q3V1K9;P31001;P03995;D3YZ35;A0A0R4J036;P08551;P08553	Q5FWJ3;P20152;A0A0A6YWC8	Vimentin	Vim	0	0	0	0	0	3	3	3	3	3	2.63815	2.85337	2.1026	0.319351	0.101771	0.230121	2.64339	6.11326	-0.842189	1.3775	4.72733	2.45528	1.09742	4.5543	0.656082	6.24799	69.2267	0.557796	2.59819	26.4892	5.4842	2.13972	23.4953	1.5758	2966450	16977500	1926150	10359900	3871050	7774700	64728500	267980000	4336700	26916950	102541000	42638000
Q9D0T1;E9PZS4	Q9D0T1;E9PZS4	NHP2-like protein 1;NHP2-like protein 1, N-terminally processed	Nhp2l1	0	0	0	0	0	2	3	2	3	3	2.64067	0.494441	1.54697	0.319884	0.446559	0.164437	1.18957	4.09177	NaN	1.23452	0.772269	-0.523466	0.910647	2.98237	0.747895	2.28085	17.0508	NaN	2.35303	1.70795	0.695698	1.87989	7.90284	1.67934	5498050	4575100	NaN	5679300	5719650	5587550	12953650	97524500	NaN	13363550	9768900	3887250
Q5F2A7;P60843;Q8BTU6;P10630;E9Q561	Q5F2A7;P60843;Q8BTU6;P10630	Eukaryotic initiation factor 4A-I;Eukaryotic initiation factor 4A-II;Eukaryotic initiation factor 4A-II, N-terminally processed	Eif4a1;Eif4a2	0	0	0	0	0	1	3	2	3	2	2.25733	0.418776	0.114275	0.320376	0.815782	0.939662	1.01462	3.50005	NaN	0.649299	3.03273	-2.4257	-1.08781	1.31636	NaN	2.02036	11.3141	NaN	1.56841	8.18357	0.186119	0.470474	2.49037	NaN	NaN	NaN	NaN	5806700	527270	4883650	11731650	5965600	NaN	9107265	4314950	908940
Q9CR57	Q9CR57	60S ribosomal protein L14	Rpl14	1	1	1	1	1	0	2	2	2	2	3.02278	2.41085	1.22536	0.321699	0.331706	0.46965	1.35048	4.69509	NaN	1.02715	3.79454	NaN	0.111598	2.33912	NaN	2.54996	25.9038	NaN	2.03799	13.8762	NaN	1.08042	5.05993	NaN	NaN	NaN	NaN	1345490	382100	NaN	3430950	9897850	NaN	2742100	5302100	183110
Q8VDP4	Q8VDP4	Cell cycle and apoptosis regulator protein 2	Ccar2	0	0	0	0	0	2	3	3	3	3	-4.54988	-4.09644	0.12771	0.322447	0.181136	0.882724	-0.630946	-1.50239	-11.5163	-2.19459	-1.94013	-8.15459	1.27612	0.428251	-1.32124	0.645753	0.352968	0.00034139	0.218455	0.260593	0.00350933	2.42187	1.3456	0.40019	918210	585345	NaN	16634300	34819000	383805000	10741650	12290000	131027	3633845	9073600	1346900
Q059T9;Q9DAW6	Q059T9;Q9DAW6	U4/U6 small nuclear ribonucleoprotein Prp4	Prpf4	1	1	1	1	1	0	3	2	2	3	2.61022	2.05025	1.48421	0.325004	0.318234	0.40587	1.14841	4.07204	NaN	0.930512	3.16999	NaN	1.17663	4.08458	-0.808559	2.21669	16.8192	NaN	1.90595	9.00043	NaN	2.26047	16.966	0.570952	NaN	NaN	NaN	1112200	164470	6591800	2465400	2766250	NaN	2119800	1480300	NaN
F8VQ93;Q8VDD9;A0A087WR26;A0A087WP89;E9Q2N1;Q921C3	F8VQ93;Q8VDD9	PH-interacting protein	Phip	0	0	0	0	0	1	2	2	2	2	2.69327	2.60356	1.19363	0.326013	0.15527	0.256737	4.2072	1.17933	NaN	3.25146	1.95566	NaN	1.70292	0.68435	NaN	18.4711	2.26472	NaN	9.52331	3.87894	NaN	3.25559	1.60698	NaN	528460	301540	NaN	519200	481245	NaN	9590200	1089885	NaN	4944500	1866720	NaN
P29341;Q9D4E6;F6ZAX1;Q8C7D3	P29341	Polyadenylate-binding protein 1	Pabpc1	0	0	0	0	0	1	3	3	3	3	-3.74622	-4.06023	-1.21798	0.326482	0.213393	0.140651	0.164911	-1.97586	-9.42773	-0.735185	-3.08749	-8.35802	-0.422484	-1.05591	-2.17556	1.1211	0.254219	0.00145202	0.600741	0.117645	0.00304779	0.746139	0.480995	0.221357	878160	233075	1077920	33541000	63260500	1474250000	37602700	16082000	2140635	20149450	7442250	4493200
Q8C4J7;F6YAR3	Q8C4J7	Transducin beta-like protein 3	Tbl3	0	0	0	0	0	2	2	2	3	3	2.27209	1.43399	1.84335	0.327957	0.381488	0.299055	3.55841	0.985758	NaN	2.41344	0.454546	NaN	2.77915	0.907563	NaN	11.7812	1.98035	NaN	5.32743	1.37035	NaN	6.86446	1.87587	NaN	1699600	2011750	NaN	1709915	3871050	NaN	20144850	7666050	NaN	9109450	5304700	1447600
P99024	P99024	Tubulin beta-5 chain	Tubb5	1	1	1	1	1	0	2	2	3	2	1.71929	1.93911	0.52664	0.335941	0.151077	0.793854	2.69593	3.4458	-0.983875	1.21684	3.63997	0.960513	-1.04248	2.09576	NaN	6.47972	10.8966	0.50562	2.32438	12.4664	1.946	0.485492	4.27452	NaN	8342750	1734000	NaN	27842500	3298150	1068550	180411500	35938500	540280	64716500	41116000	2079400
E9QMN5;Q8CHY6	E9QMN5;Q8CHY6	Transcriptional repressor p66 alpha	Gatad2a	1	1	1	1	1	0	2	2	2	2	1.5941	2.63565	0.799595	0.338208	0.238147	0.113977	2.53081	0.6574	NaN	3.67031	1.60099	NaN	0.944299	0.65489	NaN	5.77895	1.57724	NaN	12.7313	3.0335	NaN	1.92425	1.5745	NaN	NaN	NaN	NaN	937610	984950	455870	5418400	1553500	NaN	11937000	2987850	NaN
Q9CZX8;D3YUT3;D3YUG3;D3Z5R8;D3Z722;S4R223	Q9CZX8;D3YUT3;D3YUG3;D3Z5R8;D3Z722;S4R223	40S ribosomal protein S19	Rps19	1	1	1	1	1	0	3	2	2	3	2.33091	-6.20237	-1.49478	0.340115	NaN	0.701082	0.951846	3.70997	NaN	NaN	NaN	-6.20237	NaN	1.45127	-4.44083	1.93435	13.0862	NaN	NaN	NaN	0.0135801	NaN	2.73448	0.0460444	NaN	NaN	NaN	850520	577770	40449000	1645200	7560800	NaN	NaN	NaN	549300
Q9DCA5;F6WEP7;E9Q2V8	Q9DCA5	Ribosome biogenesis protein BRX1 homolog	Brix1	1	1	1	1	1	0	3	2	3	3	1.24106	0.329607	0.627651	0.340674	0.598334	0.483077	1.9768	0.505325	NaN	1.38095	-0.061406	-0.330717	1.80157	-0.725441	0.80682	3.9362	1.41944	NaN	2.60439	0.95833	0.795141	3.486	0.604812	1.74935	NaN	NaN	NaN	2897300	2317000	1695800	11404350	3288850	NaN	7545700	2220450	1348400
P47963	P47963	60S ribosomal protein L13	Rpl13	0	0	0	0	0	2	3	2	3	3	1.88701	0.849246	1.37162	0.348499	0.536494	0.179322	0.73676	3.03726	NaN	1.64612	2.31561	-1.41399	0.259268	2.59112	1.26448	1.66643	8.20931	NaN	3.1299	4.97814	0.375272	1.19687	6.02567	2.40241	1494900	621600	NaN	3164250	1143890	3946200	5273000	9390550	NaN	9903800	5694450	1480900
A3KFU5;Q6PHQ9;Q91YZ8;D3Z5M2;A3KFU8;V9GXG3	A3KFU5;Q6PHQ9;Q91YZ8;D3Z5M2;A3KFU8	Polyadenylate-binding protein	Pabpc4;Gm10110	1	1	1	1	1	0	3	3	3	3	-4.06963	-4.07692	-1.66023	0.3544	0.336984	0.367238	0.306892	-1.74174	-10.774	0.288921	-2.07787	-10.4418	0.619593	-1.28567	-4.31463	1.23704	0.299009	0.000571068	1.22173	0.236863	0.000718955	1.53644	0.41018	0.0502537	NaN	NaN	NaN	2566450	4977450	150355000	3174800	1488300	85863	3135500	1178975	108098
D3Z328;D3Z383;Q07646;D3YZU2;D3YZ83	D3Z328;D3Z383;Q07646	Mesoderm-specific transcript protein	Mest	0	0	0	0	0	2	3	2	3	2	1.25067	0.956007	0.895931	0.355633	0.0463096	0.190329	2.03239	0.468955	NaN	1.02567	0.886341	NaN	1.17206	0.6198	NaN	4.09082	1.38411	NaN	2.03591	1.84848	NaN	2.25333	1.53666	NaN	NaN	442950	NaN	1102810	462190	1795250	4511400	639720	NaN	2245220	854350	NaN
O88532;F6QJP7;F6V459;D3Z5G4;F6RTK9;D3Z7V6	O88532	Zinc finger RNA-binding protein	Zfr	0	0	0	0	0	1	3	2	3	3	2.02594	-1.83355	1.15927	0.359024	0.547021	0.290759	3.30728	0.744592	NaN	0.839287	0.595086	-6.93504	2.5955	1.10791	-0.225601	9.89901	1.6755	NaN	1.78917	1.51056	0.00817234	6.04399	2.15533	0.855239	NaN	NaN	NaN	1198100	4149150	33614000	11860000	6951900	NaN	2143600	6267550	274705
B2RVP5;Q3THW5;P0C0S6;Q8R029;Q3UA95;G3UWL7	B2RVP5;Q3THW5;P0C0S6;Q8R029;Q3UA95	Histone H2A;Histone H2A.V;Histone H2A.Z	H2afv;H2afz	0	0	0	0	0	2	3	2	3	3	2.39459	0.742865	2.1511	0.366222	0.188346	0.00707089	0.841898	3.94727	NaN	1.12389	-0.0132111	1.11792	1.9516	2.51421	1.9875	1.79241	15.4258	NaN	2.17933	0.990885	2.17034	3.86803	5.71284	3.96548	8413650	2564700	NaN	8253150	3795750	7906600	14793000	58552500	NaN	17986350	3761150	17160000
P05213;A0A0A0MQA5;P68368	P05213;A0A0A0MQA5;P68368	Tubulin alpha-1B chain;Tubulin alpha-4A chain	Tuba1b;Tuba4a	0	0	0	0	0	0	0	0	0	0	1.38506	1.66032	-0.00839097	0.370622	0.0997132	0.992055	2.29642	2.86947	-1.01072	0.801123	2.73259	1.44726	-1.29782	1.28916	-0.0165132	4.91238	7.30798	0.4963	1.74246	6.64648	2.72689	0.40674	2.44386	0.988619	13056750	3128900	1098600	42424000	6801950	1555250	208403000	49708500	771870	73922000	45209000	4241000
Q792Z1	Q792Z1		Try10	0	0	0	0	0	3	2	2	3	3	1.8755	0.971827	-0.826452	0.381165	0.603293	0.0712235	3.15512	0.595888	NaN	2.32408	-0.380431	NaN	-0.733603	-0.919302	NaN	8.9081	1.5114	NaN	5.00748	0.768208	NaN	0.6014	0.528765	NaN	35260000	3926150	NaN	5628700	4005750	NaN	50141000	6054300	NaN	28185600	3077250	NaN
P63038;D3Z2F2;D3Z7J9	P63038	60 kDa heat shock protein, mitochondrial	Hspd1	0	0	0	0	0	2	2	3	3	3	3.79433	2.58817	1.00507	0.384023	0.519859	0.729693	1.18051	6.40816	NaN	-0.166729	5.34307	NaN	-1.21804	3.22818	NaN	2.26656	84.9277	NaN	0.89086	40.5905	NaN	0.429865	9.37082	NaN	3778960	161990	NaN	31696000	585445	NaN	71841000	49720500	5964250	28236700	23763500	4276500
P62315	P62315	Small nuclear ribonucleoprotein Sm D1	Snrpd1	0	0	0	0	0	1	3	2	3	3	0.555727	-2.5902	0.355202	0.390662	0.43978	0.56617	0.164292	0.947163	NaN	-0.448905	NaN	-4.73149	1.14587	0.549294	-0.629561	1.12062	1.92808	NaN	0.732599	NaN	0.0376427	2.2128	1.46337	0.646373	NaN	NaN	NaN	2032900	1980600	25870500	2278100	3818750	NaN	1489300	NaN	973835
Q564E6;P32067;A2AR07;D6RI87;F6SXM5	Q564E6;P32067;A2AR07	Lupus La protein homolog	Ssb	0	0	0	0	0	2	3	2	3	3	1.5422	-1.97144	0.2132	0.395008	0.480992	0.88679	2.64429	0.440099	NaN	0.933287	-0.344085	-6.50351	1.93178	1.09646	-2.38864	6.25189	1.3567	NaN	1.90962	0.787807	0.0110217	3.81526	2.13829	0.190962	NaN	1003265	NaN	2045300	5866600	44104000	12787000	7959200	NaN	3905750	4621750	486100
Q8CAQ8;E9Q800;E9QAY6;A0A0U1RP81;A0A0U1RQ14;Q3TZK4;E9PVS5	Q8CAQ8;E9Q800;E9QAY6	MICOS complex subunit Mic60	Immt	0	0	0	0	0	2	3	3	3	3	2.02001	1.72446	0.968395	0.396309	0.217596	0.217979	3.87981	3.9326	-1.75238	1.73379	3.40088	0.0386976	1.55329	1.47401	-0.122117	14.721	15.2697	0.296812	3.32601	10.5625	1.02719	2.93486	2.77793	0.918838	NaN	1403200	5881750	2019520	1707600	3279250	29729400	26074500	973320	6716950	18036500	3368400
A2AW05;Q08943	A2AW05;Q08943	FACT complex subunit SSRP1	Ssrp1	0	0	0	0	0	2	3	2	3	3	1.103	1.16617	1.24436	0.400277	0.035697	0.0536947	1.9051	0.30089	NaN	1.49065	0.730323	1.27752	1.47456	0.64831	1.61022	3.74536	1.2319	NaN	2.81016	1.65901	2.42422	2.77899	1.56733	3.05298	3837565	2955000	NaN	10364250	13214500	1976200	38817850	16279000	NaN	29125150	21923000	4790750
Q8BVY0	Q8BVY0	Ribosomal L1 domain-containing protein 1	Rsl1d1	0	0	0	0	0	3	3	3	3	3	1.42317	1.36617	1.7912	0.417781	0.133593	0.00153931	2.9489	2.70445	-1.38385	1.64152	2.16287	0.294118	1.78732	1.91495	1.67132	7.72162	6.5181	0.383196	3.11994	4.47804	1.22613	3.45174	3.771	3.18505	8504400	2481100	3220100	9400750	7419650	5030850	72589000	48362000	1927800	29329750	33225500	6168500
Q8BVA9;Q61701;A2A9S2;A2A9R8;A2A9R6;A2A9S0;A2A9S3;A2A9R4;A2A9S1;A2A9R5	Q8BVA9;Q61701;A2A9S2;A2A9R8;A2A9R6;A2A9S0;A2A9S3	ELAV-like protein;ELAV-like protein 4	Elavl4	0	0	0	0	0	3	3	3	3	3	-2.98823	-3.72135	0.0049307	0.428766	0.255374	0.997066	0.507706	-0.436488	-9.03592	-1.02834	-1.71342	-8.42228	0.636698	1.67318	-2.29508	1.42179	0.738931	0.0019051	0.490274	0.304936	0.00291502	1.55477	3.18916	0.203756	5288400	2630050	144985	33749000	50322000	663135000	47983900	37184500	1263340	16546250	15345000	1933050
B1AXZ4;B1AXZ5;Q3UR02;Q564D8;Q80Y51;Q60899;B1AXZ6;B1AXZ0;Q80UJ0;H3BLG7;B1AXZ3	B1AXZ4;B1AXZ5;Q3UR02;Q564D8;Q80Y51;Q60899;B1AXZ6;B1AXZ0;Q80UJ0	ELAV-like protein;ELAV-like protein 2	Elavl2	0	0	0	0	0	3	3	3	3	3	-3.40028	-4.29503	0.153004	0.436249	0.263862	0.923127	0.585307	-0.361917	-10.4242	-1.61164	-1.39509	-9.87837	0.628526	2.31054	-2.48006	1.50036	0.77813	0.000727763	0.327227	0.380221	0.00106247	1.54598	4.96069	0.179237	813715	594130	277290	11986700	11193500	163130000	17984350	8710000	118720	3922370	4256000	173320
P57784;G5E883;A0A0U1RNZ6	P57784;G5E883	U2 small nuclear ribonucleoprotein A	Snrpa1	0	0	0	0	0	2	3	2	3	3	1.04668	-1.27783	0.389732	0.445488	0.59853	0.652688	0.165483	1.92787	NaN	0.558341	1.00067	-5.3925	0.577836	1.57412	-0.982761	1.12154	3.80492	NaN	1.47258	2.00093	0.0238065	1.49261	2.97754	0.50601	1748700	1021680	NaN	3061100	4804300	87766000	3433150	18280000	NaN	4507700	9613050	2089400
P26369;Q3KQM4	P26369;Q3KQM4	Splicing factor U2AF 65 kDa subunit	U2af2	0	0	0	0	0	1	3	2	3	3	0.918554	-0.580673	0.160812	0.451495	0.5836	0.880398	1.70681	0.130298	NaN	0.800189	-0.28059	-2.26162	2.04846	-0.806356	-0.759673	3.26438	1.09452	NaN	1.74133	0.823254	0.208538	4.13665	0.571825	0.59063	NaN	NaN	NaN	1110100	1358450	6228600	3623790	1486850	NaN	1933050	1118350	1298900
Q3UL31;Q6NZF1;A0A0A6YWW2;A0A0A6YXN6;A0A0A6YX93;A0A0A6YXI9	Q3UL31;Q6NZF1	Zinc finger CCCH domain-containing protein 11A	Zc3h11a	1	1	1	1	1	0	3	2	2	3	0.773016	-0.503031	0.5677	0.453377	NaN	0.287613	1.44036	0.105674	NaN	NaN	-0.503031	NaN	1.27204	0.527106	-0.0960426	2.71388	1.076	NaN	NaN	0.705623	NaN	2.41502	1.44104	0.935596	NaN	NaN	NaN	935560	1461900	25060500	2539000	1573000	NaN	NaN	1031550	NaN
F8WJG3;P62996	F8WJG3;P62996	Transformer-2 protein homolog beta	Tra2b	1	1	1	1	1	0	3	2	3	3	0.216765	-1.61378	-0.338953	0.467272	0.293291	0.625717	0.412315	0.0212155	NaN	-0.482779	-0.460016	-3.89853	0.63698	-0.240817	-1.41302	1.33082	1.01481	NaN	0.715598	0.726978	0.067054	1.55507	0.846266	0.375524	NaN	NaN	NaN	1997980	3871300	16782000	2658950	3928650	NaN	1429750	2814350	1125300
A0A0R4J0J6;Q8BKT7;Q5SVF9;Q5SVF8	A0A0R4J0J6;Q8BKT7;Q5SVF9	THO complex subunit 5 homolog	Thoc5	1	1	1	1	1	0	3	2	3	3	0.781982	-1.62147	0.807646	0.467523	0.533515	0.312058	1.48799	0.0759755	NaN	1.0182	0.0509381	-5.93356	1.41604	1.40422	-0.397317	2.80498	1.05407	NaN	2.02539	1.03594	0.0163614	2.66852	2.64674	0.759269	NaN	NaN	NaN	1169600	1053750	35602000	3280700	1110730	NaN	2368900	1091620	582500
O54962	O54962	Barrier-to-autointegration factor;Barrier-to-autointegration factor, N-terminally processed	Banf1	0	0	0	0	0	2	3	2	3	3	2.26025	-0.579696	1.28913	0.467875	0.678748	0.149743	4.30316	0.217328	NaN	1.58184	-2.59643	-0.724491	1.58878	0.196961	2.08165	19.7415	1.16258	NaN	2.99351	0.165347	0.60521	3.00796	1.14628	4.23291	15279200	30300500	NaN	4919700	52587000	5512050	97122500	61136500	NaN	14727150	8695100	3335950
A0A0R4J259;G3UZI2;G3UZ48;G3UXJ6;G3UY67;G3UYK7	A0A0R4J259;G3UZI2;G3UZ48;G3UXJ6		Syncrip	0	0	0	0	0	0	0	0	0	0	1.02711	-2.53096	-0.0615256	0.469034	0.399467	0.941754	1.95886	0.0953574	NaN	1.07995	-1.64278	-7.03005	1.35901	-0.378649	-1.16493	3.88756	1.06833	NaN	2.11397	0.320239	0.00765147	2.56508	0.769157	0.445985	2164300	363260	NaN	3644950	18857000	119619500	14169950	20145500	NaN	7705300	6038750	915265
P03975	P03975	IgE-binding protein	Iap	0	0	0	0	0	2	3	3	3	3	1.79793	0.520196	1.00402	0.474779	0.715761	0.254588	3.46187	4.22968	-2.29777	0.968474	2.4097	-1.81758	0.88738	2.15736	-0.032673	11.0186	18.7612	0.203377	1.95677	5.31364	0.283696	1.84981	4.46097	0.977607	3193600	297230	NaN	15994500	3119050	36373500	176237000	58517000	7397550	31297550	16573500	10319000
P68433;F8WI35;E0CYR7;E0CYN1	P68433;F8WI35	Histone H3.1;Histone H3	Hist1h3a;H3f3a	0	0	0	0	0	0	0	0	0	0	1.01146	0.819279	1.55862	0.476271	0.401964	0.216299	0.072725	1.95019	NaN	0.220167	NaN	1.41839	1.86057	-0.0825333	2.89781	1.0517	3.86425	NaN	1.16487	NaN	2.67287	3.63152	0.944398	7.45293	16464500	1741500	NaN	12027750	2566450	13617000	12649600	9917400	NaN	14010750	NaN	36396500
Q9DBE7;A2A5R8;Q9Z108	Q9DBE7;A2A5R8;Q9Z108	Double-stranded RNA-binding protein Staufen homolog 1	Stau1	0	0	0	0	0	0	0	0	0	0	0.977015	-2.13938	-0.694171	0.47955	0.57387	0.696275	1.89319	0.0608362	NaN	1.7307	0.365084	-8.51392	0.863241	0.827882	-3.77364	3.71456	1.04307	NaN	3.3189	1.28796	0.00273562	1.81912	1.77508	0.0731176	NaN	NaN	NaN	2256200	3771750	109540000	8380800	3934200	NaN	7488100	4857850	299660
P01863;P01865	P01863;P01865	Ig gamma-2A chain C region, A allele;Ig gamma-2A chain C region, membrane-bound form	Ighg;Igh-1a	0	0	0	0	0	0	0	0	0	0	-2.05539	-0.897473	0.764438	0.48108	0.674583	0.651948	NaN	-0.118677	-3.9921	NaN	0.702618	-2.49756	2.41815	2.0132	-2.13803	NaN	0.921032	0.0628434	NaN	1.62746	0.177075	5.34485	4.03676	0.227189	8265300	3201650	26468000	2675100	4148500	22417000	NaN	3820900	1408760	NaN	6751500	3969500
Q3U741;Q501J6	Q3U741;Q501J6	Probable ATP-dependent RNA helicase DDX17	Ddx17	1	1	1	1	1	0	3	2	3	3	1.16418	-1.15845	0.0481866	0.481613	0.59813	0.970116	2.26299	0.0653779	NaN	1.3683	-0.0420987	-4.80154	1.97026	0.148228	-1.97393	4.79984	1.04636	NaN	2.58166	0.971241	0.0358586	3.91839	1.10821	0.254559	NaN	NaN	NaN	1031700	4525550	20959000	4952000	4735350	NaN	2663500	4395400	751560
P15331;G5E846;G3X981	P15331;G5E846;G3X981	Peripherin	Prph	0	0	0	0	0	3	3	3	3	3	2.23554	2.5875	1.58393	0.489634	0.167682	0.420829	3.02595	6.40271	-2.72203	2.00202	4.92891	0.831573	0.236188	4.72626	-0.210668	8.14519	84.6071	0.151561	4.00562	30.4613	1.77962	1.17788	26.4695	0.864137	2063400	8908750	1555000	8619750	2241300	18802000	70209500	189630000	2849650	34527400	68273000	33460500
G5E924;Q8R081;G3UY38;G3UY56;G3UYY3	G5E924;Q8R081;G3UY38	Heterogeneous nuclear ribonucleoprotein L	Hnrnpl	0	0	0	0	0	3	3	3	3	3	-2.48414	-2.58998	0.559246	0.492034	0.287825	0.52122	0.735017	0.247345	-8.43477	-0.899233	-0.672634	-6.19807	1.33229	1.23537	-0.889929	1.66442	1.18702	0.0028899	0.536172	0.62736	0.0136206	2.51803	2.35442	0.539641	15815150	11849100	1769755	94514500	196235000	2058500000	157311500	232935000	5948850	50676000	123110000	28038000
Q58ET1;P12970;F6VBB8;V9GX35	Q58ET1;P12970	60S ribosomal protein L7a	Rpl7a	0	0	0	0	0	2	3	3	3	3	1.56358	0.745779	1.19725	0.494548	0.623402	0.345934	2.69537	4.11633	-2.12098	1.21212	2.72281	-1.6976	1.13452	2.92358	-0.466345	6.47722	17.3436	0.229891	2.31678	6.60159	0.308299	2.19546	7.58725	0.723796	2978100	581630	NaN	5282800	1941350	7054200	34217850	33670000	1621700	12239100	12816000	2174800
Q91VR5	Q91VR5	ATP-dependent RNA helicase DDX1	Ddx1	0	0	0	0	0	1	3	3	3	3	-2.5624	-3.84754	0.345293	0.498743	0.346369	0.669891	1.23822	-0.15972	-8.76571	0.0423407	-1.5005	-10.0845	1.73679	-0.451084	-0.249825	2.35907	0.895199	0.00229752	1.02978	0.353431	0.000921033	3.33292	0.731493	0.840998	NaN	823380	NaN	6757150	15143000	444555000	15940600	13556000	1021374	6958400	5352000	409450
Q58EU3;P25444;D3YVC1;D3YWJ3;J3QMG5;E9Q1N8;F6YTZ4;D3Z536	Q58EU3;P25444;D3YVC1;D3YWJ3;J3QMG5;E9Q1N8;F6YTZ4	40S ribosomal protein S2	Rps2;Gm5786;Gm18025;Gm6576	0	0	0	0	0	1	3	3	3	3	0.70989	-2.37182	-1.01987	0.500301	0.42672	0.41667	-0.000672445	1.42045	NaN	-0.785256	0.752733	-7.08293	-0.659153	0.510722	-2.91119	0.999534	2.6767	NaN	0.580249	1.68498	0.00737608	0.63325	1.42476	0.132936	NaN	1927300	NaN	8154600	2437950	225845000	8150800	6525650	NaN	4731700	4107900	1665850
Q9CPN8;A6X8Z3;O88477;Q5SF07	Q9CPN8	Insulin-like growth factor 2 mRNA-binding protein 3	Igf2bp3	1	1	1	0	1	0	3	2	3	1	-2.67576	-0.787474	-4.80734	0.505159	0.798699	NaN	0.0437221	-5.39525	NaN	1.61937	-3.19432	NaN	NaN	-4.80734	NaN	1.03077	0.0237612	NaN	3.07241	0.109248	NaN	NaN	0.0357146	NaN	NaN	NaN	NaN	1401865	11953500	148740000	1445000	284030	NaN	4307100	1305900	NaN
G3UVU2;Q62203;D3YW09;D3Z5A6	G3UVU2;Q62203;D3YW09	Splicing factor 3A subunit 2	Sf3a2	1	1	1	1	1	0	3	2	3	3	0.320735	-2.67673	-0.167833	0.508733	0.460772	0.855049	0.650394	-0.00892289	NaN	NaN	-0.311099	-5.04236	1.28003	-0.262087	-1.52144	1.5696	0.993834	NaN	NaN	0.806028	0.0303459	2.42844	0.833881	0.348338	NaN	NaN	NaN	1372200	2100300	17753000	2153800	2087350	NaN	NaN	1692900	538730
Q02257;Q02248;E9Q6A9;F7BAC9;F7CRC6	Q02257	Junction plakoglobin	Jup	0	0	0	0	0	3	3	3	3	3	0.601498	1.15542	0.990929	0.515394	0.141023	0.369304	0.227356	2.07823	-0.501091	1.43331	1.82491	0.20803	1.14589	2.4007	-0.573807	1.17069	4.22288	0.706572	2.70066	3.54285	1.15511	2.21283	5.2806	0.671841	11911350	2314650	18724500	5666500	1529050	8161300	6633700	6457000	5766550	15303300	5417200	9427200
Q8C2Q8;Q3UD06;Q91VR2;A2AKU9;A2AKV2;A2AKV3;A2AKV1;A2AKV0	Q8C2Q8;Q3UD06;Q91VR2;A2AKU9;A2AKV2;A2AKV3;A2AKV1	ATP synthase subunit gamma;ATP synthase subunit gamma, mitochondrial	Atp5c1	0	0	0	0	0	1	2	3	3	3	0.82241	0.608568	-0.591726	0.515583	0.626268	NaN	1.6861	NaN	-0.0412805	1.52329	NaN	-0.306158	-0.591726	NaN	NaN	3.21786	NaN	0.971792	2.87447	NaN	0.808793	0.663549	NaN	NaN	3260700	NaN	NaN	5302550	NaN	4481000	17062850	3290150	4354600	15242000	4943350	3624200
Q64511;F6U5K2;F6V2E8;F6XX57	Q64511	DNA topoisomerase 2-beta	Top2b	0	0	0	0	0	3	3	2	3	3	1.20451	1.63579	1.7226	0.524923	0.169696	0.10241	4.03512	0.99623	-1.41781	3.17029	0.662965	1.0741	2.26348	0.527931	2.37639	16.3942	1.99478	0.374281	9.00226	1.58333	2.10541	4.80149	1.44186	5.19235	2858900	4368650	NaN	4916700	13218000	3457300	80605500	26367000	1294000	44261400	20928500	7279050
Q6ZWN5;F7CJS8;D3YWH9;Q9CXW7;D3YUV6;D3Z673	Q6ZWN5;F7CJS8;D3YWH9;Q9CXW7	40S ribosomal protein S9	Rps9	0	0	0	0	0	2	3	2	3	3	1.6823	-1.2091	0.151318	0.5338	0.584802	0.935207	-0.188839	3.55344	NaN	-0.677023	1.73661	-4.68688	0.753598	2.65638	-2.95603	0.877311	11.7407	NaN	0.625454	3.3325	0.0388248	1.68599	6.3045	0.128869	861410	489920	NaN	7020200	1365850	33628000	6158900	16036000	NaN	4390815	4551700	1305600
P84244;P02301;E0CZ27	P84244;P02301;E0CZ27	Histone H3.3;Histone H3.3C;Histone H3	H3f3a;H3f3c	0	0	0	0	0	0	0	0	0	0	-1.15658	0.604447	0.86954	0.542256	0.721944	0.737448	0.16471	-2.47786	NaN	-0.690318	NaN	1.89921	1.87649	-3.44945	4.18158	1.12094	0.17951	NaN	0.619717	NaN	3.7301	3.67181	0.0915402	18.146	7942600	622205	NaN	6048000	4568100	3642400	6779450	820020	NaN	3748050	NaN	13586500
Q60865;F6YP03;A2BH47;F6YLI0	Q60865	Caprin-1	Caprin1	1	1	1	1	1	0	3	2	2	2	-5.16925	-9.128	-1.45554	0.548821	NaN	0.380906	NaN	0.860524	-11.199	NaN	NaN	-9.128	-0.463322	NaN	-2.44775	NaN	1.8157	0.000425364	NaN	NaN	0.00178731	0.725314	NaN	0.183297	NaN	NaN	NaN	2432050	1015450	253630000	NaN	1843750	107885	NaN	NaN	453315
D3YWT1;D3Z3N4	D3YWT1;D3Z3N4		Hnrnph3	0	0	0	0	0	1	3	1	3	3	0.904654	-0.586138	-0.761409	0.561065	0.729377	0.621018	2.00193	-0.192618	NaN	1.43367	0.26447	-3.45656	1.40041	-0.546197	-3.13844	4.00534	0.875017	NaN	2.70134	1.20119	0.0910904	2.63977	0.684823	0.113562	NaN	2275250	NaN	711425	8294700	17301500	2849500	7258000	NaN	1921800	9963550	1576000
Q8BGJ5;Q922I7;Q8CB58;P17225;E9QMW9;E9Q0W3;E9Q279;F7DCW4;F7AXP1;F7C521;G3UXZ8	Q8BGJ5;Q922I7;Q8CB58;P17225;E9QMW9	Polypyrimidine tract-binding protein 1	Ptbp1	0	0	0	0	0	3	3	3	3	3	-1.39566	-1.96108	0.0548135	0.564058	0.463217	0.966944	0.632107	0.651269	-5.47036	-0.470567	0.841332	-6.25402	1.24509	1.2082	-2.28885	1.54983	1.57055	0.0225558	0.721681	1.7917	0.0131025	2.37034	2.3105	0.204638	9334450	11374500	309170	42943500	31184000	885490000	66555000	48976000	19972900	30991500	55872500	11602100
Q91VC3;A0A0N4SVP8;E9PV04;A2AFK7;A0A0N4SVM5;D6RJ60;D6RJ11	Q91VC3;A0A0N4SVP8;E9PV04;A2AFK7	Eukaryotic initiation factor 4A-III;Eukaryotic initiation factor 4A-III, N-terminally processed	Eif4a3;Gm8994	0	0	0	0	0	3	3	3	3	3	-2.9992	-1.7597	0.503488	0.566763	0.526269	0.709206	1.22057	1.60207	-11.8202	-0.197821	1.23063	-6.31191	0.724307	2.41296	-1.6268	2.33039	3.03578	0.000276537	0.871866	2.3467	0.0125871	1.65211	5.32566	0.323805	4343150	1974250	552100	23148500	12645000	359090000	53945000	38387500	99301.5	20182400	29674000	4519900
Q61584;A0A0G2JEP0;A0A0H2UH27;A0A0G2JGL6;A0A0G2JGH0	Q61584;A0A0G2JEP0;A0A0H2UH27	Fragile X mental retardation syndrome-related protein 1	Fxr1	1	1	1	1	1	0	3	3	3	3	-2.11506	-3.10676	0.0425164	0.567943	0.457837	0.96256	1.42091	0.573283	-8.33938	0.853823	-0.289976	-9.88412	0.692011	0.988691	-1.55315	2.67754	1.48791	0.00308742	1.80728	0.817916	0.00105824	1.61553	1.98438	0.340765	NaN	NaN	NaN	3413300	1965850	192225000	9139240	2925000	593480	6168800	1607900	203420
Q3UYV9	Q3UYV9	Nuclear cap-binding protein subunit 1	Ncbp1	1	1	1	1	1	0	3	2	2	3	-3.45437	-4.14976	-0.592025	0.572678	0.525854	0.763737	NaN	0.894749	-7.80349	NaN	0.35153	-8.65105	NaN	0.929293	-2.11334	NaN	1.85929	0.00447625	NaN	1.27591	0.00248757	NaN	1.90434	0.231111	NaN	NaN	NaN	NaN	1532550	69475500	2070300	2849450	310990	NaN	1955400	172825
P48962;B2RTC8;Q3V132	P48962	ADP/ATP translocase 1	Slc25a4	0	0	0	0	0	3	3	3	3	3	1.322	0.0746643	0.814046	0.580318	0.969439	0.61076	1.37495	4.79696	-2.20593	-0.269608	3.22268	-2.72908	-0.520201	3.53825	-0.575913	2.59359	27.799	0.216745	0.829545	9.33522	0.150822	0.697275	11.6177	0.670862	18368250	2768300	5356650	64873500	2773100	39094500	168255500	77089500	8473550	53815500	25887500	5896300
E9QNN1;Q3UR42;A0A087WRT3	E9QNN1;Q3UR42		Dhx9	0	0	0	0	0	0	0	0	0	0	-1.73208	-2.11129	1.26631	0.581957	0.296168	0.0710118	1.75383	0.00872936	-6.95879	-0.170523	-1.08515	-5.07821	1.97083	1.01163	0.816479	3.37253	1.00607	0.00803885	0.88852	0.471344	0.029601	3.91993	2.01618	1.7611	29630500	12364000	1247375	104445000	239740000	1340950000	352244000	241195000	10779700	92801500	113000000	39693500
Q545X8;P62702;V9GWY0	Q545X8;P62702;V9GWY0	40S ribosomal protein S4;40S ribosomal protein S4, X isoform	Rps4x;Gm15013	0	0	0	0	0	2	3	3	3	3	-2.21844	-1.13058	-0.456646	0.588418	0.681975	0.768044	0.465786	1.98855	-9.10965	0.888809	1.59887	-5.87941	-0.197105	1.74815	-2.92098	1.38107	3.96838	0.00181018	1.85165	3.02906	0.0169872	0.872299	3.35928	0.132037	3452475	2481550	NaN	22181500	6866650	268985000	30634200	27249500	486910	41072300	20799500	4569300
Q8VHM5;F7B5B5;A2AW41;S4R1E9;V9GWW3;A2AW40	Q8VHM5;F7B5B5;A2AW41		Hnrnpr	0	0	0	0	0	2	3	3	3	3	-2.35758	-1.47761	0.849973	0.600411	0.480093	0.250976	2.10458	0.791381	-9.96871	0.765154	-0.347655	-4.85033	1.89676	0.488033	0.165126	4.30073	1.73073	0.000997971	1.69955	0.785861	0.0346662	3.72376	1.40253	1.12126	7542920	3556350	NaN	17611200	58588000	202080000	75741000	101400000	201670	29931150	46042000	7005350
Q3TQX5;Q62167;B9EIA2;P16381;Q3V086;Q61496	Q3TQX5;Q62167;B9EIA2;P16381	ATP-dependent RNA helicase DDX3X;Putative ATP-dependent RNA helicase Pl10	Ddx3x;D1Pas1	0	0	0	0	0	2	3	3	3	3	-2.76276	-1.77391	1.04713	0.611077	0.537054	0.318681	2.00123	1.72701	-12.0165	0.194667	1.03617	-6.55255	1.71544	1.96335	-0.537408	4.00342	3.3104	0.000241363	1.14446	2.05077	0.0106533	3.28396	3.89966	0.689008	4096150	6911050	197260	14900000	21536500	642395000	59651000	71294500	155050	17052450	44166500	6843650
Q58E64;P10126;D3YZ68;D3Z3I8;P62631	Q58E64;P10126;D3YZ68;D3Z3I8	Elongation factor 1-alpha;Elongation factor 1-alpha 1	Eef1a1	0	0	0	0	0	3	3	3	3	3	1.44222	1.2074	0.579068	0.611551	0.4811	0.728137	2.3258	5.12009	-3.11922	0.840281	3.80621	-1.0243	-0.460364	3.4423	-1.24473	5.01343	34.7777	0.115086	1.7904	13.9889	0.491647	0.726803	10.8701	0.421988	23365500	5437550	8317850	57934000	6854250	30498500	290448000	238375000	3509950	103725000	95883500	14994500
Q8K019;A0A087WRN1;A0A087WQA0;F8WI22;A0A087WRF8;F6YH92	Q8K019;A0A087WRN1;A0A087WQA0;F8WI22	Bcl-2-associated transcription factor 1	Bclaf1	0	0	0	0	0	1	3	2	3	3	1.20004	-1.33722	0.324017	0.635258	0.672069	0.827025	-0.660148	3.06024	NaN	0.550414	2.14474	-6.70683	0.253715	2.61796	-1.89962	0.632813	8.3411	NaN	1.46451	4.42213	0.00957289	1.19227	6.13881	0.268013	NaN	2737800	NaN	976370	1775750	65990000	617860	14811700	NaN	1429900	7852600	631715
Q9DCC5;P23198;D3Z313;D3Z1A9	Q9DCC5;P23198	Chromobox protein homolog 3	Cbx3	0	0	0	0	0	2	3	2	3	3	1.29442	1.71685	2.16421	0.640146	0.151419	0.142966	2.71844	4.5034	-3.33859	1.48921	3.12674	0.534602	1.42366	3.99331	1.07565	6.58162	22.6808	0.0988518	2.80735	8.7346	1.44854	2.68266	15.926	2.10767	6968850	3666600	NaN	6661450	5618400	4964300	43843150	127430000	490730	18701050	49074500	7191000
Q5YLW3;P62908;D3YV43	Q5YLW3;P62908;D3YV43	40S ribosomal protein S3	Rps3	0	0	0	0	0	2	3	3	3	3	-1.60473	-1.39854	-0.737628	0.64367	0.524785	0.660984	0.853381	1.85957	-7.52713	0.297569	0.56411	-5.0573	0.322409	1.06521	-3.6005	1.80673	3.62899	0.00542137	1.22907	1.47847	0.0300332	1.25042	2.09247	0.0824407	2034400	NaN	NaN	6235600	1240400	117570000	11266050	4501400	637390	7664000	1833900	3531000
Q9QXS1;E9Q3W4;F6R059;A0A0R4J218;A0A0R4J223;E9Q9J6;A0A0R4J221;E9PW24;Q8R0W0	Q9QXS1;E9Q3W4	Plectin	Plec	0	0	0	0	0	3	2	3	3	3	1.59738	3.42997	-0.547063	0.647413	0.317862	0.445218	4.18045	NaN	-0.985686	5.30064	NaN	1.5593	-0.0868883	NaN	-1.00724	18.1317	NaN	0.504986	39.4141	NaN	2.94711	0.941551	NaN	0.497498	NaN	286750	4270900	1192500	NaN	6483650	21622100	62941000	3274150	47001300	32167000	19108000
P70372	P70372	ELAV-like protein 1	Elavl1	0	0	0	0	0	3	3	3	3	3	-1.84925	-2.06055	0.503273	0.648286	0.390093	0.647731	1.7945	1.46499	-8.80724	-0.113755	-0.221527	-5.84638	1.52602	1.36928	-1.38548	3.46896	2.76061	0.00223232	0.92418	0.857657	0.0173806	2.8799	2.58342	0.382762	18934950	13411500	143730	63683500	75371000	590850000	220915500	208070000	1318965	58855000	64642500	10269300
Q9CXY6	Q9CXY6	Interleukin enhancer-binding factor 2	Ilf2	0	0	0	0	0	2	3	3	3	3	-1.7541	-1.49551	0.933568	0.652089	0.465144	0.457694	1.80769	1.36395	-8.43394	-0.060923	0.400409	-4.82603	2.02436	1.88668	-1.11034	3.50081	2.57389	0.00289155	0.958651	1.31988	0.035255	4.0681	3.69784	0.463185	2488185	2121000	NaN	10736550	10718000	109685000	37586650	27587000	317160	10292600	14146500	3866950
Q9Z204	Q9Z204	Heterogeneous nuclear ribonucleoproteins C1/C2	Hnrnpc	0	0	0	0	0	3	3	3	3	3	-1.92126	-1.2145	0.916782	0.657215	0.598983	0.442587	1.31811	2.26547	-9.34736	0.0919415	1.33627	-5.0717	0.906957	2.59405	-0.750667	2.49338	4.80813	0.0015352	1.0658	2.52497	0.0297349	1.87509	6.03793	0.594329	16893850	13547000	1040400	67002500	47349000	784330000	167063000	227660000	1204100	71411500	119555000	23322000
A2AU62;Q64012;A2AU61;A2AU60	A2AU62;Q64012;A2AU61;A2AU60	RNA-binding protein Raly	Raly	0	0	0	0	0	2	3	3	3	3	-1.94365	-1.0533	1.10893	0.657981	0.661957	0.410514	1.5823	2.07712	-9.49038	0.53045	1.47411	-5.16446	1.02724	3.00954	-0.709978	2.99448	4.21964	0.00139031	1.44438	2.77812	0.0278832	2.03812	8.05308	0.611329	13513000	5740600	NaN	29793000	20103500	400725000	89214500	84829500	557130	43032400	55850000	11173500
Q60668;F6ZV59;G5E8G0;G3X9W0;F6SHF3;E9Q5B6;A0A0G2JFL4;F7A465;Q9D3U4	Q60668;F6ZV59;G5E8G0;G3X9W0;F6SHF3	Heterogeneous nuclear ribonucleoprotein D0	Hnrnpd	0	0	0	0	0	3	3	3	3	3	-2.03745	-1.44336	0.31686	0.66841	0.553782	0.7643	2.10887	2.01404	-10.2353	0.299072	0.893613	-5.52277	1.27642	1.20445	-1.53029	4.31353	4.03912	0.000829626	1.23035	1.85782	0.021751	2.42236	2.3045	0.346208	7803000	13441000	444825	18334500	30061000	138460000	79086500	121420000	114870	22557900	55848000	3011650
Q8BTS0;Q61656;S4R1I6;B1ARB9;B1ARC0;S4R1E3	Q8BTS0;Q61656;S4R1I6	Probable ATP-dependent RNA helicase DDX5	Ddx5	0	0	0	0	0	3	3	3	3	3	-1.81517	-1.13035	1.15181	0.672733	0.604739	0.145022	2.24154	1.52862	-9.21567	0.742677	0.711549	-4.84528	1.84234	1.4187	0.194399	4.72901	2.88509	0.00168193	1.67328	1.63756	0.0347878	3.58591	2.67345	1.14425	35073000	23882500	1080170	86697500	174140000	1082895000	409993000	502410000	1821350	145069000	285165000	37671500
Q9Z2X1;J3QMT0;J3QM80;J3QP45;J3QNH2;J3QMV8	Q9Z2X1;J3QMT0;J3QM80	Heterogeneous nuclear ribonucleoprotein F;Heterogeneous nuclear ribonucleoprotein F, N-terminally processed	Hnrnpf	0	0	0	0	0	2	3	3	3	3	-1.71734	-2.1369	-0.187404	0.68475	0.513531	0.942592	1.59481	2.27123	-9.01806	0.359813	0.788317	-7.55882	1.55614	2.63571	-4.75406	3.02054	4.82735	0.00192883	1.28326	1.72706	0.00530358	2.94067	6.21481	0.0370582	2220700	813260	NaN	5604050	6571000	75211500	16927250	31720500	145070	7191450	11348500	398890
Q545A2;P51881	Q545A2;P51881	ADP/ATP translocase 2;ADP/ATP translocase 2, N-terminally processed	Slc25a5	0	0	0	0	0	3	3	3	3	3	0.816713	-0.317587	0.399213	0.686431	0.82078	0.69862	1.70531	3.30209	-2.55725	-0.0475163	1.6697	-2.57494	-0.284772	2.17018	-0.687771	3.26098	9.86342	0.169899	0.967601	3.18148	0.167828	0.820871	4.5008	0.620812	5716500	1640900	3863300	11796550	1998800	15599000	38468300	19715000	2650250	11414350	6359150	2617950
Q9D2U9;Q8CGP0;Q64524	Q9D2U9;Q8CGP0;Q64524	Histone H2B type 3-A;Histone H2B type 3-B;Histone H2B type 2-E	Hist3h2ba;Hist3h2bb;Hist2h2be	0	0	0	0	0	2	2	2	1	2	1.49693	0.853977	1.91898	0.692729	0.0692325	0.00159969	-1.35983	4.35369	NaN	0.7383	0.513379	1.31025	1.9855	1.76574	2.00571	0.389628	20.4452	NaN	1.66821	1.42739	2.47985	3.95999	3.40048	4.01587	8468600	2867900	NaN	2809600	3608650	569490	1094700	73779500	NaN	4687000	5150950	1412250
P84104;A2A4X6	P84104;A2A4X6	Serine/arginine-rich splicing factor 3	Srsf3;Gm12355	0	0	0	0	0	2	3	3	3	3	-2.8866	-2.48211	0.390805	0.695458	0.620012	0.85031	NaN	2.68013	-8.45333	NaN	1.17035	-6.13456	NaN	2.02212	-1.24051	NaN	6.40915	0.00285295	NaN	2.25066	0.0142335	NaN	4.0618	0.423223	NaN	3449200	NaN	3807400	7302300	42268500	NaN	46801500	120590	NaN	16435000	601630
E9QPK4;Q9JKK8	E9QPK4;Q9JKK8	Serine/threonine-protein kinase ATR	Atr	0	0	0	0	0	0	0	0	0	0	0.110511	-0.553971	-0.25658	0.697424	NaN	NaN	-0.104226	0.325247	NaN	NaN	-0.553971	NaN	NaN	-0.25658	NaN	0.930304	1.25288	NaN	NaN	0.681142	NaN	NaN	0.83707	NaN	NaN	NaN	NaN	1467800	1018135	14146000	1365500	1275600	NaN	NaN	693495	NaN
Q5EBP8;P49312;V9GXF8	Q5EBP8;P49312	Heterogeneous nuclear ribonucleoprotein A1;Heterogeneous nuclear ribonucleoprotein A1, N-terminally processed	Hnrnpa1	0	0	0	0	0	3	3	3	3	3	-1.11633	-1.41704	0.11703	0.714017	0.538094	0.931036	0.461402	2.46741	-6.27782	-0.737239	1.52309	-5.03696	-0.0944733	2.28808	-1.84252	1.37688	5.53051	0.0128881	0.599886	2.87405	0.0304596	0.936614	4.88407	0.278834	18282800	11406000	844950	76547000	48024500	909895000	105396000	265600000	11726800	45919500	138025000	27715000
Q9D0E1;B8JK33;B8JK32;F6W322;F7C9U3;G3X924;Q91VC4	Q9D0E1;B8JK33;B8JK32	Heterogeneous nuclear ribonucleoprotein M	Hnrnpm	0	0	0	0	0	3	3	3	3	3	-1.51364	-0.690455	1.52441	0.716107	0.762308	0.0972784	2.71318	1.45279	-8.7069	1.51348	1.08837	-4.67321	2.17479	1.88805	0.51039	6.55764	2.73738	0.0023931	2.85497	2.12633	0.0391944	4.51521	3.70133	1.42444	7008550	11225000	895225	22510000	63301500	483360000	147612500	173280000	1156730	64265450	134600000	18945000
P62264;D3YVF4;D3Z7I1	P62264;D3YVF4;D3Z7I1	40S ribosomal protein S14	Rps14	0	0	0	0	0	1	2	3	3	3	-1.67368	-0.913179	-0.403719	0.717472	0.792491	0.840965	1.84671	NaN	-5.19406	1.78845	NaN	-3.61481	1.17862	NaN	-1.98605	3.5968	NaN	0.0273169	3.45443	NaN	0.0816272	2.26359	NaN	0.252428	4700600	NaN	NaN	3329350	NaN	45298000	11975000	8142900	1237400	11501000	1220900	3697550
B2M1R6	B2M1R6		Hnrnpk	0	0	0	0	0	0	0	0	0	0	-1.1706	-1.85141	0.816849	0.718239	0.459613	0.461984	1.24211	2.03546	-6.78937	-0.644055	0.917184	-5.82737	1.21352	2.14783	-0.910801	2.36545	4.09954	0.00904058	0.639912	1.88843	0.0176111	2.31903	4.4316	0.53189	17884200	20937500	2568550	64287000	82169000	1611650000	152067500	336855000	14570250	41138000	155170000	28383000
Q544Z3;Q80XR6;Q20BD0;Q99020	Q544Z3;Q80XR6;Q20BD0;Q99020	Heterogeneous nuclear ribonucleoprotein A/B	Hnrnpab	0	0	0	0	0	2	3	3	3	3	-1.53383	-0.31194	0.511836	0.719221	0.873046	0.643942	1.52273	2.78825	-8.91247	0.633387	2.08593	-3.65514	1.27489	1.63695	-1.37634	2.87335	6.90792	0.00207529	1.5512	4.24549	0.0793768	2.41981	3.11008	0.385195	5333750	7812550	NaN	22752000	19744000	136545000	65374500	136390000	283370	35292950	83823000	10838500
O88569;A0A0N4SUM2	O88569	Heterogeneous nuclear ribonucleoproteins A2/B1	Hnrnpa2b1	0	0	0	0	0	3	3	3	3	3	-1.44593	-1.19562	0.272991	0.719279	0.587099	0.827218	1.40287	2.65894	-8.39958	-0.286546	1.48245	-4.78275	0.402455	2.11092	-1.6944	2.64427	6.31568	0.00296124	0.819862	2.79422	0.0363285	1.32176	4.31965	0.308983	34777500	24829500	2171950	122442500	98578500	1433200000	323770500	622590000	4244050	100386000	275450000	52066000
B1AZI6;E9Q5E2;F6RBN0;F6QCT0;B1AZI7	B1AZI6;E9Q5E2	THO complex subunit 2	Thoc2;BC005561	1	1	1	1	1	0	3	2	2	3	0.86087	-3.86315	1.06429	0.723617	0.347308	0.343205	2.71762	-0.995883	NaN	NaN	-1.51822	-6.20807	2.78539	0.0696646	0.337814	6.57788	0.501429	NaN	NaN	0.349116	0.0135265	6.89425	1.04947	1.26384	NaN	NaN	NaN	739950	3953700	29597500	4867300	1982500	NaN	NaN	1380300	400350
B1AXW5;B1AXW6;P35700;B1AXW4	B1AXW5;B1AXW6;P35700	Peroxiredoxin-1	Prdx1	0	0	0	0	0	3	2	2	2	3	-0.653842	0.512455	-0.374201	0.723759	NaN	0.313611	0.757208	NaN	-2.06489	0.512455	NaN	NaN	-0.173346	NaN	-0.575056	1.69022	NaN	0.239004	1.42648	NaN	NaN	0.886784	NaN	0.67126	NaN	322890	1518550	1277200	NaN	1339600	2158745	NaN	320170	1821895	3764900	NaN
Q91VM5;S4R1F6;Q9DAE2	Q91VM5	RNA binding motif protein, X-linked-like-1	Rbmxl1	0	0	0	0	0	1	3	2	3	3	-1.66185	-0.67273	0.806983	0.723919	0.777924	0.610828	1.89682	2.93921	-9.82159	0.456241	2.2456	-4.72004	1.06027	3.00944	-1.64876	3.72392	7.66992	0.00110511	1.37196	4.74235	0.0379426	2.08532	8.05251	0.318914	7711450	4193900	1063625	26916000	18244000	285075000	100233000	139930000	315040	36927750	86519500	10816500
Q5BLK0;P35979;F8VQK7	Q5BLK0;P35979	60S ribosomal protein L12	Rpl12	0	0	0	0	0	2	3	3	3	3	0.791476	0.539375	0.51763	0.732723	0.744361	0.714814	2.58622	3.0243	-3.23609	1.62099	2.31455	-2.31741	1.5408	1.94372	-1.93163	6.00522	8.13589	0.10613	3.07585	4.97449	0.200627	2.90957	3.84696	0.262132	1247400	697755	NaN	1178045	1577700	5706850	7074420	12836000	605670	3623495	7848250	1144950
Q544R5;Q921F2;A0A087WRZ5;Q8BLD4;Q6VYI5;Q6VYI4;A0A087WR97;A0A087WQA5;A0A087WSE4;A0A087WRP4;H3BJV1;A0A087WS74;A0A087WS17;A0A087WQX8;A0A087WP57;A0A087WSC6	Q544R5;Q921F2;A0A087WRZ5;Q8BLD4;Q6VYI5;Q6VYI4;A0A087WR97;A0A087WQA5;A0A087WSE4	TAR DNA-binding protein 43	Tardbp	0	0	0	0	0	0	0	0	0	0	-1.17265	-1.1695	0.98253	0.743786	0.636898	0.42112	1.50129	2.38894	-7.40817	0.0457827	1.74446	-5.29875	1.29612	2.49887	-0.847409	2.83096	5.23773	0.00588734	1.03224	3.35069	0.025405	2.45568	5.65244	0.555782	6902150	5741950	NaN	20376500	14049500	177790000	57685000	73587500	1046710	21033500	47075500	4516750
Q8VDF2;E9Q5Y5;Q3T995	Q8VDF2	E3 ubiquitin-protein ligase UHRF1	Uhrf1	0	0	0	0	0	3	3	3	3	3	0.943978	2.19729	2.66939	0.752437	0.0158182	0.00250913	3.75231	3.35527	-4.27564	2.16846	2.69549	1.72793	2.40191	2.78978	2.8165	13.4759	10.2338	0.0516303	4.49544	6.47774	3.31251	5.28501	6.91523	7.0445	9846600	8893700	1247000	11722200	13624500	7589250	157967000	139430000	391835	52696500	88256000	25139500
Q921F4;V9GXB6	Q921F4;V9GXB6	Heterogeneous nuclear ribonucleoprotein L-like	Hnrnpll	1	1	1	1	1	0	3	2	3	3	0.332643	-0.953935	1.71536	0.752756	0.563862	0.0245911	1.14565	-0.480364	NaN	1.09996	-0.353882	-3.60788	2.1411	1.20347	1.80152	2.21246	0.716797	NaN	2.14348	0.782476	0.08202	4.41098	2.30293	3.48586	NaN	NaN	NaN	1517950	2440650	13420500	3358400	1749450	NaN	3253700	1909750	1100750
Q60749;Q9WU01;A0A087WSL3;A0A087WR32;Q9R226	Q60749	KH domain-containing, RNA-binding, signal transduction-associated protein 1	Khdrbs1	0	0	0	0	0	3	3	3	3	3	-1.52067	-2.74261	0.817399	0.753929	0.476854	0.562579	2.25311	3.16016	-9.97528	0.442372	0.39092	-9.06113	1.66202	2.31881	-1.52863	4.7671	8.93931	0.000993439	1.35884	1.31123	0.00187209	3.16458	4.9892	0.346607	6842900	1695050	524730	11672850	11385500	388640000	55645700	101778500	386090	15861500	14929000	727570
Q8VDM6	Q8VDM6	Heterogeneous nuclear ribonucleoprotein U-like protein 1	Hnrnpul1	1	1	1	1	1	0	3	2	2	3	0.172353	0.482923	0.30171	0.764965	0.628937	0.644757	0.617787	-0.273081	NaN	1.21544	-0.24959	NaN	1.00206	0.711514	-0.808444	1.53452	0.827551	NaN	2.32211	0.841136	NaN	2.00286	1.63752	0.570997	NaN	NaN	NaN	1077210	1840250	45368000	1653000	1522900	NaN	2501400	1547900	NaN
Q5SQB7;Q61937;Q5SQB0;Q9DAY9;Q5SQB5;E9Q5T3	Q5SQB7;Q61937;Q5SQB0;Q9DAY9;Q5SQB5;E9Q5T3	Nucleophosmin	Npm1;Gm5611	0	0	0	0	0	2	3	3	3	3	0.717937	1.73604	2.02459	0.766149	0.0186552	0.0510753	2.41591	3.21595	-3.47805	1.64952	1.36955	2.18906	1.24477	1.94166	2.88736	5.33655	9.29176	0.0897436	3.1373	2.5839	4.56007	2.3698	3.84146	7.39915	20322500	46561500	NaN	17563500	76266500	11661000	93728500	708650000	1046500	55102000	197065000	53175000
Q3UC02;P62281	Q3UC02;P62281	40S ribosomal protein S11	Rps11	0	0	0	0	0	2	3	3	3	3	-1.06855	-0.617532	0.516144	0.769864	0.831147	0.792393	1.42224	2.78235	-7.41025	1.23164	2.57203	-5.65626	-0.245422	3.80156	-2.00771	2.68002	6.87973	0.00587887	2.34833	5.94647	0.0198288	0.843569	13.9439	0.248668	4331400	983650	NaN	7781700	2499300	214310000	20855100	17194500	1259900	18274000	14862000	4249500
E9Q557;E9PZW0	E9Q557;E9PZW0	Desmoplakin	Dsp	0	0	0	0	0	3	3	3	3	3	0.219499	0.734959	0.597866	0.771965	0.175384	0.249877	1.03484	0.716787	-1.09313	1.27178	0.87297	0.0601303	0.450077	1.30447	0.0390492	2.04888	1.64352	0.468744	2.41459	1.83143	1.04256	1.36611	2.46993	1.02744	7547500	7216950	19548000	3293650	4485350	11102000	6748300	7371750	5204000	7952800	8214600	11574500
A2AL12;Q8BG05	A2AL12;Q8BG05	Heterogeneous nuclear ribonucleoprotein A3	Hnrnpa3	0	0	1	1	1	0	1	1	2	2	-1.20977	-1.15016	1.22607	0.772311	0.672084	0.495093	1.18921	3.5769	-8.39541	-0.804489	2.72419	-5.37017	0.76924	3.99095	-1.08198	2.28028	11.9331	0.00296982	0.572565	6.60787	0.0241778	1.70437	15.8999	0.472381	27770000	4515900	454990	94984000	20524000	1030820000	216590500	244915000	3061350	54384500	135620000	24923000
Q925I1;H3BK90;H3BKI6;V9GWS5;V9GWS6	Q925I1	ATPase family AAA domain-containing protein 3	Atad3	0	0	0	0	0	3	3	3	3	3	0.646116	0.390344	-0.271423	0.77797	0.784297	0.758729	3.09213	2.17794	-3.33172	1.83989	1.42844	-2.0973	0.963296	-0.0860124	-1.69155	8.52751	4.52507	0.0993238	3.57983	2.69155	0.233695	1.94976	0.942123	0.309594	1890430	4056250	14123500	1563885	1615500	3771300	13336050	7310250	374580	5598450	4348200	881335
Q5BL18;Q8K310;A0A087WSU2;A0A087WSP7;A0A087WQZ1;A0A087WQD6;A0A087WNW7;A0A087WQ54;A0A087WNP3;A0A087WPU5;A0A087WPQ5;A0A087WQP4;A0A087WSF8	Q5BL18;Q8K310;A0A087WSU2	Matrin-3	Matr3	0	0	0	0	0	3	3	3	3	3	-0.998166	-1.75297	1.62191	0.793407	0.48529	0.0785992	2.90289	1.75318	-7.65057	0.413072	0.208752	-5.88072	2.30018	1.88018	0.685383	7.47923	3.37101	0.00497678	1.33152	1.15569	0.0169718	4.92518	3.68121	1.60813	19054150	16495500	157410	31896000	44101000	540560000	238557500	148665000	2690250	42470100	50967000	9174250
Q8VEK3;G3XA10	Q8VEK3;G3XA10	Heterogeneous nuclear ribonucleoprotein U	Hnrnpu;Gm28062	0	0	0	0	0	3	3	3	3	3	-1.08148	-0.172845	1.23278	0.795907	0.930619	0.125256	2.76497	2.40526	-8.41468	1.39175	1.77042	-3.68071	1.51956	1.88809	0.290704	6.79735	5.29733	0.00293042	2.62397	3.41154	0.0779824	2.86703	3.70146	1.22324	34513500	17368500	264490	63146000	127570000	1231650000	429225500	675780000	3609250	165693000	435210000	96047000
Q542G9;P07356;B0V2N7;B0V2N8;B0V2N5	Q542G9;P07356;B0V2N7;B0V2N8	Annexin;Annexin A2	Anxa2	0	0	0	0	0	3	3	2	3	3	-0.602643	0.107642	0.224351	0.79618	0.918638	0.759233	NaN	1.21492	-2.42021	1.33901	0.704756	-1.72084	0.520695	1.15371	-1.00135	NaN	2.32128	0.186829	2.52978	1.62987	0.303371	1.43465	2.22485	0.499533	1630580	651860	4814050	1683900	1268200	3319100	NaN	2943850	620105	4259900	2067000	1006920
Q99K48;B1AXT0	Q99K48	Non-POU domain-containing octamer-binding protein	Nono	0	0	0	0	0	2	3	3	3	3	-0.746257	-0.957096	1.87225	0.797807	0.657042	0.13842	1.77173	1.84737	-5.85787	0.597166	1.18061	-4.64906	2.53225	2.76638	0.318123	3.41464	3.59843	0.0172427	1.51274	2.26672	0.039856	5.78473	6.80399	1.24671	4463250	2375750	NaN	10565650	8996700	57556000	36077850	32374000	992420	15983100	20393000	2293950
Q811L7;Q8C2Q7;O35737	Q811L7;Q8C2Q7;O35737	Heterogeneous nuclear ribonucleoprotein H;Heterogeneous nuclear ribonucleoprotein H, N-terminally processed	Hnrnph1	0	0	0	0	0	2	3	3	3	3	-0.706775	-1.68198	0.282163	0.800809	0.543427	0.823261	1.78939	1.71426	-5.62398	0.293685	0.961429	-6.30105	0.688388	1.97113	-1.81303	3.45669	3.28128	0.0202775	1.22577	1.94724	0.0126822	1.61148	3.92076	0.284592	7333000	8686550	NaN	26625000	32722000	428385000	92034500	107370000	8686580	32636050	63717500	5432850
Q543F1;A2AH85;O08810;G3UZ34;G3UXK8;G3UZ25	Q543F1;A2AH85;O08810;G3UZ34	116 kDa U5 small nuclear ribonucleoprotein component	Eftud2	0	0	0	0	0	2	3	3	3	3	-0.650067	-0.681839	1.46454	0.800986	0.67277	0.0393197	1.88657	1.32886	-5.16563	0.667813	0.752594	-3.46593	2.05554	1.25147	1.08662	3.69756	2.51204	0.0278605	1.58866	1.68482	0.0905008	4.157	2.38085	2.12375	4351500	2012700	NaN	10998400	18069000	104635500	40667250	45390000	2915200	17472750	30443000	9469600
NMHATA	NMHATA			0	0	0	0	0	1	3	3	3	3	-0.656627	-1.17759	-0.403549	0.803595	0.588706	0.727154	1.75468	1.56676	-5.29132	0.764574	0.569267	-4.8666	0.615678	0.589477	-2.4158	3.37451	2.96239	0.0255361	1.69887	1.48377	0.0342774	1.53228	1.5047	0.187401	NaN	NaN	45662000	38440000	56159000	1221900000	129716000	166365000	31202500	65304500	83327000	41883500
Q3TJZ6	Q3TJZ6	Protein FAM98A	Fam98a	1	1	1	1	1	0	3	2	2	3	0.286622	-4.7094	-0.253882	0.805796	0.352882	0.868375	1.19687	-0.623627	NaN	-1.79407	NaN	-7.62473	1.60472	0.517712	-2.88408	2.29242	0.649037	NaN	0.288357	NaN	0.00506674	3.04137	1.43168	0.135458	NaN	NaN	NaN	2961500	3819350	118295000	6789000	2478900	NaN	853970	NaN	599370
P20029	P20029	78 kDa glucose-regulated protein	Hspa5	0	0	0	0	0	3	3	3	3	3	0.646306	0.817809	0.778167	0.820223	0.687271	0.303806	3.11575	3.17805	-4.35488	2.21198	2.91302	-2.67158	0.703738	1.79597	-0.16521	8.66832	9.05082	0.0488708	4.6331	7.53195	0.156955	1.62872	3.47249	0.891799	2929555	1265900	970630	7633100	3579950	17814000	66166150	32401500	870585	35364950	26964000	2796000
E9PYL9;Q9CXW4;A2BH06;E9PZB3	E9PYL9;Q9CXW4;A2BH06;E9PZB3	60S ribosomal protein L11	Gm10036;Rpl11;Gm5093	0	0	0	0	0	3	3	3	3	3	-0.756456	-0.137624	0.798554	0.827677	0.9553	0.658775	1.03635	3.41033	-6.71605	0.593546	3.21018	-4.21659	1.05289	3.35656	-2.01378	2.05104	10.6319	0.0095119	1.50895	9.25464	0.0537872	2.07468	10.2429	0.247623	3052500	864435	442185	6301200	1626050	41528500	12924000	17288000	395015	9508200	15048500	2233700
Q5BLK2;P60867	Q5BLK2;P60867	40S ribosomal protein S20	Rps20	1	1	1	1	1	0	3	2	2	2	-1.78084	-6.37913	-1.949	0.8401	NaN	0.442238	NaN	5.15962	-8.72131	NaN	NaN	-6.37913	-0.325073	NaN	-3.57292	NaN	35.7438	0.00236933	NaN	NaN	0.012014	0.798258	NaN	0.0840318	NaN	NaN	NaN	1561400	207790	122465000	NaN	7427200	290160	NaN	NaN	1471300
P62830;A2A6F8	P62830	60S ribosomal protein L23	Rpl23	0	0	0	0	0	2	3	3	3	3	0.340616	-1.01546	0.356424	0.852161	0.41492	0.508582	1.71734	2.17551	-2.87101	0.816098	-1.25616	-2.60633	-0.0166564	1.24591	-0.159982	3.2883	4.51747	0.136691	1.76064	0.418657	0.164216	0.988521	2.37168	0.895036	2952550	742455	NaN	6199600	4032900	14434000	20386150	18218500	1973000	10915250	1688400	2370300
J3QNY1;B2RXM2;A2AL13;V9GX38	J3QNY1;B2RXM2		Gm9242;Gm6793	0	0	0	0	0	3	3	3	3	3	-0.832391	-0.889944	0.988062	0.87299	0.834198	0.735297	1.54887	5.66691	-9.71295	1.35956	4.16853	-8.19792	-1.16115	6.05905	-1.93371	2.92587	50.8052	0.00119155	2.56606	17.9826	0.0034055	0.447156	66.6739	0.261754	5308800	558880	470340	15417000	1203665	257115000	45108200	61152500	306365	39561000	21645000	875605
P63017;Q504P4;P17156;D3Z5E2;D3YW43;A1L347;Q3TU85;P16627;Q61696;P17879	P63017;Q504P4	Heat shock cognate 71 kDa protein	Hspa8	0	0	0	0	0	3	3	3	3	3	0.493979	0.186533	1.10993	0.875818	0.924052	0.217871	3.98011	2.52639	-5.02456	2.57446	1.16499	-3.17986	2.15456	1.183	-0.00776365	15.7809	5.76129	0.0307225	5.95649	2.24232	0.110349	4.45233	2.27048	0.994633	12483400	10201500	6823700	13032750	35847000	207755000	205668500	206525000	6382750	77629500	80380500	22925500
Q3U9N4;P28798;H3BJE0;H3BJ90	Q3U9N4;P28798;H3BJE0;H3BJ90	Granulins;Acrogranin;Granulin-1;Granulin-2;Granulin-3;Granulin-4;Granulin-5;Granulin-6;Granulin-7	Grn	0	0	0	0	0	3	2	3	3	3	0.725264	0.519358	2.37912	0.880509	0.806959	0.517295	NaN	4.54382	-3.0933	NaN	2.1793	-1.14059	NaN	4.89115	-0.132914	NaN	23.3253	0.117172	NaN	4.52935	0.453575	NaN	29.6746	0.911988	2121900	905760	6331350	NaN	645115	9054400	1042000	15047500	1060925	5044900	2921950	4106850
Q8VIJ6	Q8VIJ6	Splicing factor, proline- and glutamine-rich	Sfpq	0	0	0	0	0	3	3	3	3	3	-0.570469	-0.777861	2.6645	0.899897	0.772507	0.072114	2.89588	3.95856	-8.56584	0.409706	2.57448	-5.31777	3.16084	3.65524	1.17744	7.44297	15.547	0.00263891	1.32841	5.95655	0.0250722	8.94351	12.599	2.26175	9532925	601845	693720	11219050	9562000	123555000	83503000	148660000	326050	14903550	56956500	3097800
P09405	P09405	Nucleolin	Ncl	0	0	0	0	0	2	3	3	3	3	0.427083	1.47935	1.74536	0.900021	0.257467	0.0391795	3.48646	3.37822	-5.58343	2.2848	2.55467	-0.401423	1.86019	2.29651	1.07936	11.208	10.3979	0.0208555	4.87296	5.87535	0.757111	3.63056	4.91269	2.11311	8779400	6377550	NaN	8002700	21451500	20865500	89694500	223050000	435160	38996800	126035000	15797500
P10853;B2RVD5;Q8CBB6;Q8CGP2;Q64475;Q8CGP1;P70696	P10853;B2RVD5;Q8CBB6;Q8CGP2;Q64475;Q8CGP1;P70696	Histone H2B type 1-F/J/L;Histone H2B;Histone H2B type 1-P;Histone H2B type 1-B;Histone H2B type 1-K;Histone H2B type 1-A	Hist1h2bf;Hist1h2bk;Hist1h2br;Hist1h2bp;Hist1h2bb;Hist1h2ba	0	0	0	0	0	0	0	0	0	0	-0.38126	0.764458	1.74059	0.90918	0.173049	0.0837712	2.31126	2.83092	-6.28596	1.49887	0.370074	0.424429	0.674844	2.40437	2.14254	4.96315	7.11529	0.0128156	2.82621	1.29242	1.34204	1.59642	5.29405	4.41539	185916500	205935000	4691350	187795000	340675000	245935000	932055000	2424000000	3151800	530749000	440295000	330055000
B2RTM0;P62806	B2RTM0;P62806	Histone H4	Hist2h4;Hist1h4a	0	0	0	0	0	3	3	3	3	3	-0.277499	0.844837	1.31406	0.915874	0.0239204	0.155017	0.495439	3.30565	-4.63358	1.09949	0.650565	0.784455	0.165298	2.10704	1.66984	1.40975	9.88778	0.0402858	2.14279	1.56978	1.72244	1.1214	4.30806	3.1818	457950000	163750000	22685000	374155000	237485000	244885000	527465000	2348200000	9865400	801735000	372800000	421800000
F8WIX8;Q149V4;B2RWH3;Q64523;Q6GSS7	F8WIX8;Q149V4;B2RWH3;Q64523;Q6GSS7	Histone H2A;Histone H2A type 2-C;Histone H2A type 2-A	Hist1h2al;Hist2h2ac;Hist2h2aa1	0	0	0	0	0	2	2	3	2	3	0.268814	0.840929	1.52237	0.919689	0.0327748	0.0806419	1.35464	3.7024	-4.2506	0.931535	0.536883	1.05437	0.736527	2.33177	1.49881	2.55733	13.0176	0.0525343	1.9073	1.45083	2.07681	1.66616	5.03424	2.8261	351770000	256930000	12074000	617825000	378210000	418945000	1579985000	4923400000	22009000	1178380000	548720000	870070000
Q61033	Q61033	Lamina-associated polypeptide 2, isoforms alpha/zeta	Tmpo	0	0	0	0	0	2	3	2	3	3	0.329748	0.648663	2.21309	0.923235	0.735997	0.0838264	5.09666	1.18236	-5.28977	3.43939	0.860532	-2.35393	2.5006	0.910073	3.22859	34.2174	2.26947	0.0255635	10.8483	1.81571	0.195612	5.65921	1.87914	9.37354	8464250	3315200	NaN	7497700	14070000	6690800	256552000	31931500	171040	81337000	25547000	1308800
Q5BLJ9;P61358;A2A4Q0	Q5BLJ9;P61358	60S ribosomal protein L27	Rpl27	0	0	0	0	0	2	3	2	2	3	0.464136	1.73323	1.64185	0.930941	0.512916	0.318124	NaN	4.726	-3.79773	NaN	3.53826	-0.0717947	1.00165	4.04656	-0.122675	NaN	26.4647	0.0719068	NaN	11.6177	0.951454	2.00229	16.5248	0.918483	2116100	330895	NaN	2008600	736830	4426700	NaN	19500000	318310	NaN	8560300	4211800
B9EI85;P84228	B9EI85;P84228	Histone H3;Histone H3.2	Hist2h3b;Hist1h3b	0	0	0	0	0	1	2	1	1	1	-0.145398	0.689305	1.97539	0.945894	0.202195	0.0407166	1.26731	2.19845	-3.90196	0.577018	0.114909	1.37599	1.67995	1.4583	2.78791	2.40713	4.58987	0.0668949	1.49176	1.08291	2.59546	3.20417	2.74785	6.90626	270905000	100307500	5838000	148345000	374335000	219815000	357085500	1718150000	14704500	221295500	405370000	570520000
Q5SZA3;P15864	Q5SZA3;P15864	Histone H1.2	Hist1h1c	0	0	0	0	0	2	3	2	3	3	0.225741	1.62364	1.89283	0.947358	0.287134	0.179258	2.80021	3.68572	-5.80871	2.27329	3.17244	-0.574823	0.669302	3.72162	1.28757	6.96542	12.868	0.0178404	4.83425	9.01568	0.671369	1.5903	13.1923	2.44116	99085000	23329500	NaN	103808500	77409000	56747500	723070000	996100000	1012400	501836500	697895000	38098500
F6RJ39;Q9JIX8;B8JJ91;Q52KR6;B8JJ92;B8JJ90;F6Q8C0;B8JJ89	F6RJ39;Q9JIX8;B8JJ91;Q52KR6;B8JJ92	Apoptotic chromatin condensation inducer in the nucleus	Acin1	0	0	0	0	0	2	3	3	3	3	-0.153992	-0.533183	1.06401	0.95668	0.744131	0.33458	2.87893	1.79646	-5.13737	0.457795	1.28444	-3.34178	2.46862	1.1725	-0.44908	7.35607	3.47366	0.0284118	1.37344	2.43587	0.0986333	5.53512	2.25402	0.73251	515150	1655150	NaN	2327500	7646550	49134500	17121250	26561500	1396000	3196685	18626000	4846300
Q5M8R8;P14869;D3YVM5;S4R1N1	Q5M8R8;P14869;D3YVM5;S4R1N1	60S acidic ribosomal protein P0	Rplp0	0	0	0	0	0	0	0	0	0	0	0.0808037	-0.521795	-0.782408	0.968072	0.647613	0.291748	1.35626	2.33745	-3.4513	-0.237	1.01499	-2.34338	-0.767564	0.165232	-1.74489	2.56021	5.05408	0.0914231	0.848508	2.02089	0.197048	0.587408	1.12135	0.298356	905050	641265	NaN	7775000	2297550	12349500	19905600	11612000	1129030	6597150	4643100	2433450
A0A0G2JGL8;Q99PU8;A0A0G2JGL1;A0A0G2JE53;A0A0G2JEY7;A0A0G2JGY7;A0A0G2JFR1;A0A0G2JGD9	A0A0G2JGL8;Q99PU8	Putative ATP-dependent RNA helicase DHX30	Dhx30	0	0	0	0	0	2	3	2	2	3	-0.0692713	-2.60844	0.863382	0.974459	NaN	0.335102	1.65642	-1.79497	NaN	NaN	-2.60844	NaN	2.12434	0.700411	-0.234607	3.15234	0.288178	NaN	NaN	0.163976	NaN	4.36004	1.62497	0.849916	NaN	NaN	NaN	1049600	6760750	61885500	3308700	1948300	NaN	NaN	1108600	NaN
Q01320	Q01320	DNA topoisomerase 2-alpha	Top2a	0	0	0	0	0	3	3	3	3	3	0.0543288	1.59247	1.7955	0.984944	0.091491	0.017771	3.28117	1.86381	-4.982	2.48575	1.59998	0.691669	1.88807	1.33674	2.16169	9.72145	3.63968	0.0316424	5.60125	3.0314	1.61515	3.70141	2.5258	4.47439	54955000	64576500	176750	91134000	98901500	102476500	885955000	359970000	3242600	510464000	299810000	165515000
Q3UKJ6;O35286;Q497W9;A0A0G2JG10;A0A0G2JGQ5	Q3UKJ6;O35286;Q497W9;A0A0G2JG10	Pre-mRNA-splicing factor ATP-dependent RNA helicase DHX15	Dhx15	0	0	0	0	0	2	3	3	3	3	-0.0177303	-0.265063	0.947567	0.995069	0.861708	0.33326	2.811	2.22749	-5.09168	1.2655	0.879681	-2.94037	1.6381	1.75349	-0.548887	7.01769	4.68319	0.029326	2.40411	1.83997	0.130275	3.11256	3.37173	0.683547	4292700	558230	NaN	6418850	5044000	66872500	45045500	23622000	1961100	15431600	9280800	8711800
Q62095	Q62095	ATP-dependent RNA helicase DDX3Y	Ddx3y	0	0	0	1	1	0	1	1	1	2	0.00119358	-1.40877	0.465405	0.99909	0.60235	0.711042	-0.833849	0.836236	NaN	1.84639	-0.225213	-5.84749	2.53135	0.0367686	-1.1719	0.561031	1.78539	NaN	3.59598	0.855469	0.0173672	5.7811	1.02581	0.443836	NaN	421465	NaN	1094860	1075790	34631000	614250	1920700	NaN	3937100	920305	601445
A0A0G2JEA9;A0A0G2JFX7;A0A067XG47;A0A023T672;Q9CWZ3;A0A0N4SUH6	A0A0G2JEA9;A0A0G2JFX7;A0A067XG47;A0A023T672;Q9CWZ3;A0A0N4SUH6	RNA-binding protein 8A	RBM8;Rbm8a	1	1	1	1	1	0	3	2	2	3	2.26665	-4.25046	0.0128811	NaN	NaN	0.990699	2.26665	NaN	NaN	NaN	NaN	-4.25046	0.894454	NaN	-0.868691	4.81205	NaN	NaN	NaN	NaN	0.0525394	1.85891	NaN	0.547643	NaN	NaN	NaN	2074500	NaN	37214000	9982600	7853950	NaN	NaN	4478800	1955200
A0A023T778	A0A023T778		Magohb	0	0	0	0	0	0	0	0	0	0	NaN	NaN	NaN	NaN	NaN	NaN	NaN	NaN	NaN	NaN	NaN	NaN	NaN	NaN	NaN	NaN	NaN	NaN	NaN	NaN	NaN	NaN	NaN	NaN	NaN	NaN	NaN	NaN	127750	330690	NaN	NaN	NaN	NaN	NaN	NaN
A0A075B5P4;P01868;A0A0A6YWR2;P01869	A0A075B5P4;P01868;A0A0A6YWR2;P01869	Ig gamma-1 chain C region secreted form;Ig gamma-1 chain C region, membrane-bound form	Ighg1	0	0	0	0	0	2	1	0	1	1	NaN	NaN	NaN	NaN	NaN	NaN	NaN	NaN	NaN	NaN	NaN	NaN	NaN	NaN	NaN	NaN	NaN	NaN	NaN	NaN	NaN	NaN	NaN	NaN	NaN	41882000	320300500	45455000	30875500	NaN	NaN	NaN	NaN	NaN	NaN	31948000
A0A077S9N1;P17897	A0A077S9N1;P17897	Lysozyme;Lysozyme C-1	Lyz1	0	0	0	0	0	0	0	0	0	0	NaN	NaN	NaN	NaN	NaN	NaN	NaN	NaN	NaN	NaN	NaN	NaN	NaN	NaN	NaN	NaN	NaN	NaN	NaN	NaN	NaN	NaN	NaN	NaN	NaN	NaN	NaN	850190	335100	516690	NaN	NaN	NaN	NaN	NaN	NaN
A0A087WNZ7;G5E870;A0A087WRV6;A0A0B4J1N9;A0A087WS65;Q3TP48;A0A087WQ02;A0A087WP92	A0A087WNZ7;G5E870;A0A087WRV6	E3 ubiquitin-protein ligase TRIP12	Trip12	0	1	1	1	1	0	1	2	2	2	1.9852	1.08325	1.24744	NaN	NaN	NaN	NaN	1.9852	NaN	NaN	1.08325	NaN	NaN	1.24744	NaN	NaN	3.95918	NaN	NaN	2.11881	NaN	NaN	2.37419	NaN	NaN	NaN	NaN	NaN	12078000	NaN	542120	47819000	NaN	NaN	25591000	NaN
A0A087WP81;Q9WUP7;A0A087WRL3	A0A087WP81;Q9WUP7;A0A087WRL3	Ubiquitin carboxyl-terminal hydrolase isozyme L5	Uchl5	0	0	0	0	0	0	0	1	0	0	NaN	NaN	NaN	NaN	NaN	NaN	NaN	NaN	NaN	NaN	NaN	NaN	NaN	NaN	NaN	NaN	NaN	NaN	NaN	NaN	NaN	NaN	NaN	NaN	NaN	NaN	NaN	NaN	NaN	NaN	NaN	NaN	NaN	NaN	122240	NaN
A0A087WPL5;O70133;A0A0R4J2C3	A0A087WPL5;O70133	ATP-dependent RNA helicase A	Dhx9	0	0	0	0	0	0	0	0	0	0	NaN	NaN	NaN	NaN	NaN	NaN	NaN	NaN	NaN	NaN	NaN	NaN	NaN	NaN	NaN	NaN	NaN	NaN	NaN	NaN	NaN	NaN	NaN	NaN	NaN	NaN	NaN	NaN	NaN	1032300	NaN	NaN	NaN	NaN	NaN	NaN
B9EHT6;A0A087WSN6;Q3UHL6;A0A087WR50;P11276;B7ZNJ1;A0A087WS56;A0A087WS99;Q4KL80	B9EHT6;A0A087WSN6;Q3UHL6;A0A087WR50;P11276;B7ZNJ1;A0A087WS56	Fibronectin;Anastellin	Fn1	1	1	1	0	1	0	2	3	3	1	3.62292	4.94354	1.1343	NaN	NaN	NaN	NaN	3.62292	NaN	NaN	4.94354	NaN	NaN	1.1343	NaN	NaN	12.32	NaN	NaN	30.7718	NaN	NaN	2.19511	NaN	NaN	NaN	NaN	NaN	459040	NaN	1398800	5655350	600180	7576150	14125500	1379000
A0A087WRQ4;P63166	A0A087WRQ4;P63166	Small ubiquitin-related modifier 1	Sumo1	0	0	0	0	0	0	0	0	0	0	NaN	NaN	NaN	NaN	NaN	NaN	NaN	NaN	NaN	NaN	NaN	NaN	NaN	NaN	NaN	NaN	NaN	NaN	NaN	NaN	NaN	NaN	NaN	NaN	NaN	NaN	NaN	NaN	62819	NaN	NaN	NaN	NaN	NaN	NaN	NaN
M0QWK5;M0QWH8;G3UX43;G3UZ47;A0A087WS46;O70251	M0QWK5;M0QWH8;G3UX43;G3UZ47;A0A087WS46;O70251	Elongation factor 1-beta	Eef1b2;Eef1b	0	0	0	0	0	0	0	0	0	0	NaN	NaN	NaN	NaN	NaN	NaN	NaN	NaN	NaN	NaN	NaN	NaN	NaN	NaN	NaN	NaN	NaN	NaN	NaN	NaN	NaN	NaN	NaN	NaN	NaN	NaN	NaN	NaN	NaN	57435	NaN	NaN	NaN	NaN	NaN	NaN
A0A087WST2;A0A0R4J2B6;Q8BX09	A0A087WST2;A0A0R4J2B6;Q8BX09	Retinoblastoma-binding protein 5	Rbbp5	0	0	0	0	0	0	0	1	0	1	NaN	NaN	NaN	NaN	NaN	NaN	NaN	NaN	NaN	NaN	NaN	NaN	NaN	NaN	NaN	NaN	NaN	NaN	NaN	NaN	NaN	NaN	NaN	NaN	NaN	NaN	NaN	NaN	NaN	NaN	NaN	700210	NaN	NaN	NaN	NaN
A0A0A0MQ79;Q3TLH4;S4R2J9;S4R294;S4R2L9;S4R209;S4R2E2;S4R298	A0A0A0MQ79;Q3TLH4;S4R2J9;S4R294	Protein PRRC2C	Prrc2c	0	0	0	0	0	1	1	1	1	2	NaN	NaN	-2.83828	NaN	NaN	NaN	NaN	NaN	NaN	NaN	NaN	NaN	NaN	NaN	-2.83828	NaN	NaN	NaN	NaN	NaN	NaN	NaN	NaN	0.139828	NaN	145140	NaN	NaN	NaN	44177500	NaN	NaN	NaN	NaN	NaN	NaN
A0A0G2JFY0;A0A0A0MQ80;Q3UMC0	A0A0G2JFY0;A0A0A0MQ80;Q3UMC0	Spermatogenesis-associated protein 5	Spata5	0	1	0	0	1	0	0	2	1	1	NaN	NaN	NaN	NaN	NaN	NaN	NaN	NaN	NaN	NaN	NaN	NaN	NaN	NaN	NaN	NaN	NaN	NaN	NaN	NaN	NaN	NaN	NaN	NaN	NaN	NaN	NaN	NaN	NaN	NaN	1830100	NaN	115020	NaN	NaN	NaN
A0A0A0MQ97;G3X9C2	A0A0A0MQ97;G3X9C2	F-box only protein 50	Nccrp1	0	0	0	0	0	0	0	0	0	0	NaN	NaN	NaN	NaN	NaN	NaN	NaN	NaN	NaN	NaN	NaN	NaN	NaN	NaN	NaN	NaN	NaN	NaN	NaN	NaN	NaN	NaN	NaN	NaN	NaN	NaN	823290	209400	NaN	NaN	NaN	NaN	NaN	NaN	NaN	NaN
A0A0A0MQG2;Q62261	A0A0A0MQG2;Q62261	Spectrin beta chain, non-erythrocytic 1	Sptbn1	0	0	0	0	0	0	0	1	0	0	NaN	NaN	NaN	NaN	NaN	NaN	NaN	NaN	NaN	NaN	NaN	NaN	NaN	NaN	NaN	NaN	NaN	NaN	NaN	NaN	NaN	NaN	NaN	NaN	NaN	NaN	NaN	4630700	NaN	NaN	NaN	703140	NaN	NaN	NaN	NaN
A0A0A0MQL2;E9PUH0;Q80WR5	A0A0A0MQL2;E9PUH0;Q80WR5	UPF0688 protein C1orf174 homolog	A430005L14Rik	0	0	0	0	0	0	0	1	0	0	NaN	NaN	NaN	NaN	NaN	NaN	NaN	NaN	NaN	NaN	NaN	NaN	NaN	NaN	NaN	NaN	NaN	NaN	NaN	NaN	NaN	NaN	NaN	NaN	NaN	NaN	NaN	NaN	NaN	NaN	NaN	927445	NaN	NaN	NaN	NaN
A0A0A0MQM0;Q8BGY2;P63242	A0A0A0MQM0;Q8BGY2;P63242	Eukaryotic translation initiation factor 5A;Eukaryotic translation initiation factor 5A-2;Eukaryotic translation initiation factor 5A-1	Eif5a;Eif5a2	0	0	0	0	0	0	0	0	0	0	NaN	NaN	NaN	NaN	NaN	NaN	NaN	NaN	NaN	NaN	NaN	NaN	NaN	NaN	NaN	NaN	NaN	NaN	NaN	NaN	NaN	NaN	NaN	NaN	NaN	NaN	NaN	174200	NaN	NaN	NaN	NaN	NaN	NaN	367130	90306
A0A0A6YWB0;A0A0A6YVV8;G3X9Q0;Q9JKP5;A0A0A6YWG1;A0A0A6YXQ4;A0A0A6YXE3;A0A0A6YXP3;A0A0A6YWJ5;Q3U570;Q3U581;S4R267;Q542D8;Q8R003;Q8C181;A0A0A6YXL7;Q3TJQ3	A0A0A6YWB0;A0A0A6YVV8;G3X9Q0;Q9JKP5;A0A0A6YWG1;A0A0A6YXQ4;A0A0A6YXE3	Muscleblind-like protein 1	Mbnl1	1	1	0	1	1	0	2	2	1	3	0.798613	NaN	0.190358	NaN	NaN	0.928645	0.798613	NaN	NaN	NaN	NaN	NaN	1.88158	NaN	-1.50087	1.73943	NaN	NaN	NaN	NaN	NaN	3.68479	NaN	0.353341	NaN	NaN	NaN	585135	NaN	12107000	1017800	631280	NaN	NaN	857170	NaN
A0A0A6YWS6;A0A0R4J114;Q8BTT6	A0A0A6YWS6;A0A0R4J114;Q8BTT6	Digestive organ expansion factor homolog	Diexf	0	1	0	0	1	0	1	2	1	1	NaN	NaN	NaN	NaN	NaN	NaN	NaN	NaN	NaN	NaN	NaN	NaN	NaN	NaN	NaN	NaN	NaN	NaN	NaN	NaN	NaN	NaN	NaN	NaN	NaN	NaN	NaN	NaN	NaN	NaN	2964000	763680	NaN	NaN	NaN	NaN
Q5M9K9;A0A0A6YX26;P62900;A0A0A6YXL3	Q5M9K9;A0A0A6YX26;P62900;A0A0A6YXL3	60S ribosomal protein L31	Rpl31	0	0	0	0	0	1	2	1	3	2	3.4758	-2.07959	-0.543563	NaN	0.514518	0.856598	NaN	3.4758	NaN	NaN	0.097079	-4.25626	NaN	1.82859	-2.91571	NaN	11.1255	NaN	NaN	1.06961	0.0523286	NaN	3.55189	0.132521	NaN	NaN	NaN	NaN	1451750	68184500	NaN	16151500	NaN	731140	1552800	3568000
S4R1N4;S4R1V5;S4R184;A0A0A6YX44;S4R1U7;Q91YE7	S4R1N4;S4R1V5;S4R184;A0A0A6YX44;S4R1U7;Q91YE7	RNA-binding protein 5	Rbm5	0	0	0	0	0	0	0	0	0	0	NaN	NaN	NaN	NaN	NaN	NaN	NaN	NaN	NaN	NaN	NaN	NaN	NaN	NaN	NaN	NaN	NaN	NaN	NaN	NaN	NaN	NaN	NaN	NaN	NaN	NaN	NaN	NaN	NaN	504280	NaN	98327	NaN	NaN	NaN	NaN
E9Q6G0;E9Q4Q9;E9Q1M8;E9PWX8;E9QPR4;A0A0A6YXG1;Q811L6	E9Q6G0;E9Q4Q9;E9Q1M8;E9PWX8;E9QPR4;A0A0A6YXG1;Q811L6	Microtubule-associated serine/threonine-protein kinase 4	Mast4	0	0	0	0	0	0	0	0	0	0	NaN	NaN	NaN	NaN	NaN	NaN	NaN	NaN	NaN	NaN	NaN	NaN	NaN	NaN	NaN	NaN	NaN	NaN	NaN	NaN	NaN	NaN	NaN	NaN	NaN	NaN	NaN	NaN	3057300	3311600	1959400	NaN	NaN	NaN	NaN	NaN
A0A0A6YY29;Q9CXW3	A0A0A6YY29;Q9CXW3	Calcyclin-binding protein	Cacybp	0	0	0	0	0	0	0	0	0	0	NaN	NaN	NaN	NaN	NaN	NaN	NaN	NaN	NaN	NaN	NaN	NaN	NaN	NaN	NaN	NaN	NaN	NaN	NaN	NaN	NaN	NaN	NaN	NaN	NaN	NaN	NaN	NaN	NaN	NaN	NaN	NaN	NaN	NaN	NaN	NaN
A0A0G2JDL9;Q52L50;Q99JI6;P62835;A0A0G2JED9;A0A0G2JE52	A0A0G2JDL9;Q52L50;Q99JI6;P62835;A0A0G2JED9;A0A0G2JE52	Ras-related protein Rap-1b;Ras-related protein Rap-1A	Rap1b;Rap1a	0	0	0	0	0	0	0	1	1	1	NaN	NaN	NaN	NaN	NaN	NaN	NaN	NaN	NaN	NaN	NaN	NaN	NaN	NaN	NaN	NaN	NaN	NaN	NaN	NaN	NaN	NaN	NaN	NaN	NaN	NaN	NaN	NaN	NaN	NaN	NaN	2341550	NaN	NaN	935480	193950
A0A0H2UH17;A0A0G2JDV6;Q80X50;A0A0G2JFN7	A0A0H2UH17;A0A0G2JDV6;Q80X50	Ubiquitin-associated protein 2-like	Ubap2l	0	0	0	0	0	0	1	0	0	1	NaN	NaN	-1.01345	NaN	NaN	NaN	NaN	NaN	NaN	NaN	NaN	NaN	NaN	NaN	-1.01345	NaN	NaN	NaN	NaN	NaN	NaN	NaN	NaN	0.49536	NaN	NaN	NaN	NaN	NaN	564075	NaN	NaN	NaN	NaN	59242	NaN
A0A0G2JDW7;Q6ZWU9;A0A0G2JG29;Q6ZWY3;A0A0G2JEX7;D6RH49;D3YYB0	A0A0G2JDW7;Q6ZWU9;A0A0G2JG29;Q6ZWY3	40S ribosomal protein S27;40S ribosomal protein S27-like	Rps27;Rps27l	1	0	0	0	0	0	2	1	1	1	-3.40222	-3.16823	-0.21973	NaN	NaN	NaN	NaN	NaN	-3.40222	NaN	NaN	-3.16823	NaN	NaN	-0.21973	NaN	NaN	0.0945867	NaN	NaN	0.111241	NaN	NaN	0.858726	NaN	NaN	NaN	948210	113730	9258600	NaN	NaN	875740	NaN	NaN	1029940
A0A0G2JEM7;Q9CPY7	A0A0G2JEM7;Q9CPY7	Cytosol aminopeptidase	Lap3	0	0	0	0	0	0	0	0	0	0	NaN	NaN	NaN	NaN	NaN	NaN	NaN	NaN	NaN	NaN	NaN	NaN	NaN	NaN	NaN	NaN	NaN	NaN	NaN	NaN	NaN	NaN	NaN	NaN	NaN	NaN	NaN	73189	NaN	NaN	NaN	NaN	NaN	NaN	NaN	NaN
A0A0G2JF16;Q8R344;A0A0G2JFK6	A0A0G2JF16;Q8R344	Coiled-coil domain-containing protein 12	Ccdc12	0	0	0	1	1	0	1	1	1	2	NaN	NaN	-1.25903	NaN	NaN	NaN	NaN	NaN	NaN	NaN	NaN	NaN	NaN	NaN	-1.25903	NaN	NaN	NaN	NaN	NaN	NaN	NaN	NaN	0.417826	NaN	NaN	NaN	NaN	NaN	8252000	NaN	NaN	NaN	NaN	NaN	NaN
A0A0G2JFB4;A0A0G2JH04;Q3TK95;P63073;A0A0G2JGT5	A0A0G2JFB4;A0A0G2JH04;Q3TK95;P63073;A0A0G2JGT5	Eukaryotic translation initiation factor 4E	Eif4e	0	0	0	0	0	0	1	0	0	0	NaN	NaN	NaN	NaN	NaN	NaN	NaN	NaN	NaN	NaN	NaN	NaN	NaN	NaN	NaN	NaN	NaN	NaN	NaN	NaN	NaN	NaN	NaN	NaN	NaN	NaN	NaN	NaN	NaN	2991350	NaN	NaN	NaN	NaN	NaN	NaN
E9Q1V9;E9Q1W0;E9Q1T1;A0A0G2JGS4;Q6PHZ2;Q8CCM0;E9QAJ4;D6RDQ8;E9PXV3;F6RWZ9;F6WHR9;Q5SVI9;F8WIS9;Q5SVJ1;Q5SVI3;Q5SVI0;Q5SVI2;Q68EG2;Q5SVI1;Q5SVJ0;P11798;Q923T9;P28652	E9Q1V9;E9Q1W0;E9Q1T1;A0A0G2JGS4;Q6PHZ2;Q8CCM0	Calcium/calmodulin-dependent protein kinase type II subunit delta	Camk2d	0	0	0	0	0	0	0	1	1	0	NaN	NaN	NaN	NaN	NaN	NaN	NaN	NaN	NaN	NaN	NaN	NaN	NaN	NaN	NaN	NaN	NaN	NaN	NaN	NaN	NaN	NaN	NaN	NaN	NaN	NaN	NaN	95115	NaN	2468200	NaN	1126300	NaN	NaN	364340	NaN
A0A0G2JGW0;Q91Z31;Q3V328	A0A0G2JGW0;Q91Z31;Q3V328	Polypyrimidine tract-binding protein 2	Ptbp2	0	0	0	0	0	0	0	0	0	1	NaN	NaN	NaN	NaN	NaN	NaN	NaN	NaN	NaN	NaN	NaN	NaN	NaN	NaN	NaN	NaN	NaN	NaN	NaN	NaN	NaN	NaN	NaN	NaN	NaN	NaN	NaN	NaN	136370	NaN	NaN	NaN	NaN	NaN	NaN	NaN
Z4YJZ7;A0A0H2UH19;Q5DW34;A0A0A6YXD1;A0A0A6YWA0	Z4YJZ7;A0A0H2UH19;Q5DW34	Histone-lysine N-methyltransferase EHMT1	Ehmt1	0	0	0	0	0	0	0	0	0	0	NaN	NaN	NaN	NaN	NaN	NaN	NaN	NaN	NaN	NaN	NaN	NaN	NaN	NaN	NaN	NaN	NaN	NaN	NaN	NaN	NaN	NaN	NaN	NaN	NaN	NaN	NaN	NaN	NaN	NaN	2176800	547195	NaN	1449900	865915	NaN
A0A0J9YUR0;A0A0J9YVB3;A0A0J9YU91;A0A0J9YU89;A0A0J9YV50;A0A0J9YUT3;A0A0J9YUX6;A0A0J9YUT7;Q91YV0;A0A0J9YTR9;A0A0J9YUG4;A0A0J9YTU7;A0A0J9YTW1;A0A0J9YU37;A0A0J9YVI1;A0A0J9YVG2;A0A0J9YUK1;A0A0J9YUP9;A0A0J9YUZ0;E9Q8G4;Q60722	A0A0J9YUR0;A0A0J9YVB3;A0A0J9YU91;A0A0J9YU89;A0A0J9YV50;A0A0J9YUT3;A0A0J9YUX6;A0A0J9YUT7;Q91YV0;A0A0J9YTR9;A0A0J9YUG4;A0A0J9YTU7;A0A0J9YTW1;A0A0J9YU37;A0A0J9YVI1;A0A0J9YVG2;A0A0J9YUK1;A0A0J9YUP9;A0A0J9YUZ0;E9Q8G4;Q60722	Transcription factor 4	Tcf4	0	0	0	0	0	0	0	0	0	0	NaN	NaN	NaN	NaN	NaN	NaN	NaN	NaN	NaN	NaN	NaN	NaN	NaN	NaN	NaN	NaN	NaN	NaN	NaN	NaN	NaN	NaN	NaN	NaN	NaN	NaN	NaN	NaN	NaN	178690	NaN	NaN	NaN	NaN	NaN	NaN
Q3U6F1;E9Q7W0;A0A0J9YTV5;P31266	Q3U6F1;E9Q7W0;A0A0J9YTV5;P31266	Recombining binding protein suppressor of hairless	Rbpj	0	0	0	1	1	0	0	1	1	2	NaN	NaN	NaN	NaN	NaN	NaN	NaN	NaN	NaN	NaN	NaN	NaN	NaN	NaN	NaN	NaN	NaN	NaN	NaN	NaN	NaN	NaN	NaN	NaN	NaN	NaN	NaN	201110	NaN	NaN	NaN	1028350	NaN	NaN	831220	NaN
A0A0J9YUM4;A0A0J9YU62;O88712;A0A0J9YU66;A0A0J9YVI3;A0A0J9YUR5;A0A0J9YTW3;A0A0J9YVC3;E9Q0T4;E9PWQ9;Q91YZ2;P56546	A0A0J9YUM4;A0A0J9YU62;O88712;A0A0J9YU66;A0A0J9YVI3;A0A0J9YUR5;A0A0J9YTW3	C-terminal-binding protein 1	Ctbp1	0	0	0	0	0	0	1	1	1	1	0.958818	1.27005	0.421068	NaN	NaN	NaN	0.958818	NaN	NaN	1.27005	NaN	NaN	0.421068	NaN	NaN	1.94372	NaN	NaN	2.41169	NaN	NaN	1.33892	NaN	NaN	NaN	NaN	NaN	1146000	94150	NaN	2227500	NaN	NaN	2763800	NaN	NaN
B9EJ54;A0A0J9YUD5;E9Q880	B9EJ54;A0A0J9YUD5		Nup205	0	1	1	1	1	0	0	2	2	2	NaN	NaN	NaN	NaN	NaN	NaN	NaN	NaN	NaN	NaN	NaN	NaN	NaN	NaN	NaN	NaN	NaN	NaN	NaN	NaN	NaN	NaN	NaN	NaN	NaN	NaN	NaN	NaN	NaN	NaN	1510500	583960	NaN	NaN	NaN	83087
A0A0J9YVF6;A0A0J9YV01;H9H9S3;A0A0M3HEP2;Q9R0G7;A0A0J9YUY9;A0A0J9YU94	A0A0J9YVF6;A0A0J9YV01;H9H9S3;A0A0M3HEP2;Q9R0G7	Zinc finger E-box-binding homeobox 2	Zeb2	0	1	0	1	1	0	1	2	1	2	0.639783	NaN	1.03354	NaN	NaN	NaN	NaN	0.639783	NaN	NaN	NaN	NaN	NaN	1.03354	NaN	NaN	1.5581	NaN	NaN	NaN	NaN	NaN	2.04704	NaN	NaN	NaN	NaN	NaN	302305	NaN	NaN	471020	NaN	2047800	NaN	NaN
A0A0U1RNU6;D3Z3W8;D3YYL1;A0A0J9YV82;A0A0U1RNX8;Q921K9;Q9CXE2;O08664	A0A0U1RNU6;D3Z3W8;D3YYL1;A0A0J9YV82;A0A0U1RNX8;Q921K9;Q9CXE2;O08664	B-cell CLL/lymphoma 7 protein family member B;B-cell CLL/lymphoma 7 protein family member A;B-cell CLL/lymphoma 7 protein family member C	Bcl7c;Bcl7b;Bcl7a	0	0	0	0	0	0	0	0	0	0	NaN	NaN	NaN	NaN	NaN	NaN	NaN	NaN	NaN	NaN	NaN	NaN	NaN	NaN	NaN	NaN	NaN	NaN	NaN	NaN	NaN	NaN	NaN	NaN	NaN	NaN	NaN	NaN	NaN	NaN	NaN	NaN	NaN	321830	NaN	NaN
A0A0M3HEQ7;Q9QXK3;Q9QZE5	A0A0M3HEQ7;Q9QXK3;Q9QZE5	Coatomer subunit gamma-2;Coatomer subunit gamma-1	Copg2;Copg1	0	0	0	0	0	0	0	1	1	1	NaN	NaN	NaN	NaN	NaN	NaN	NaN	NaN	NaN	NaN	NaN	NaN	NaN	NaN	NaN	NaN	NaN	NaN	NaN	NaN	NaN	NaN	NaN	NaN	NaN	NaN	NaN	NaN	NaN	NaN	NaN	290540	NaN	NaN	NaN	NaN
A0A0N4SV00;Q3TIJ7;P80313;A0A0N4SUI8	A0A0N4SV00;Q3TIJ7;P80313	T-complex protein 1 subunit eta	Cct7	0	0	0	0	0	0	0	1	1	0	NaN	NaN	NaN	NaN	NaN	NaN	NaN	NaN	NaN	NaN	NaN	NaN	NaN	NaN	NaN	NaN	NaN	NaN	NaN	NaN	NaN	NaN	NaN	NaN	NaN	NaN	NaN	NaN	NaN	NaN	NaN	NaN	NaN	974390	NaN	22123
A0A0N4SV80;E9QML5;Q61464;A0A0N4SV38;A0A0N4SVI8;E9QKZ7;A0A0N4SVM8;Q3TZK9;A0A0N4SUP3	A0A0N4SV80;E9QML5;Q61464;A0A0N4SV38;A0A0N4SVI8;E9QKZ7;A0A0N4SVM8;Q3TZK9	Zinc finger protein 638	Zfml;Znf638	0	0	0	0	0	1	2	1	1	3	0.508775	-0.0406549	1.15164	NaN	NaN	0.319803	NaN	0.508775	NaN	NaN	-0.0406549	NaN	NaN	1.7843	0.518987	NaN	1.42284	NaN	NaN	0.972213	NaN	NaN	3.44451	1.43295	NaN	NaN	NaN	NaN	971155	4293700	NaN	1381800	NaN	NaN	944170	NaN
A0A0N4SVC2;E9QP00;Q6PFR5	A0A0N4SVC2;E9QP00;Q6PFR5	Transformer-2 protein homolog alpha	Tra2a	1	0	0	1	1	0	3	1	1	2	NaN	NaN	-1.41017	NaN	NaN	NaN	NaN	NaN	NaN	NaN	NaN	NaN	NaN	NaN	-1.41017	NaN	NaN	NaN	NaN	NaN	NaN	NaN	NaN	0.376267	NaN	NaN	NaN	858990	NaN	7702650	NaN	2934550	NaN	NaN	1276650	NaN
A0A0U1RNR3;A0A0U1RNP5;A0A0N4SVE0;Q9DCW4;A0A0N4SWE9;A0A0U1RNK9	A0A0U1RNR3;A0A0U1RNP5;A0A0N4SVE0;Q9DCW4;A0A0N4SWE9;A0A0U1RNK9	Electron transfer flavoprotein subunit beta	Etfb	0	0	0	0	0	0	1	0	0	0	NaN	NaN	NaN	NaN	NaN	NaN	NaN	NaN	NaN	NaN	NaN	NaN	NaN	NaN	NaN	NaN	NaN	NaN	NaN	NaN	NaN	NaN	NaN	NaN	NaN	NaN	NaN	1127380	NaN	NaN	NaN	NaN	NaN	NaN	NaN	NaN
A0A0N4SVK3;P62322	A0A0N4SVK3;P62322	U6 snRNA-associated Sm-like protein LSm5	Lsm5	0	0	0	0	0	0	0	0	1	0	NaN	NaN	NaN	NaN	NaN	NaN	NaN	NaN	NaN	NaN	NaN	NaN	NaN	NaN	NaN	NaN	NaN	NaN	NaN	NaN	NaN	NaN	NaN	NaN	NaN	NaN	NaN	NaN	NaN	NaN	NaN	NaN	NaN	NaN	347920	NaN
Z4YKC4;A0A0R4J112;A2AMI2;A0A0N4SVL0;Q80XI3;A2AMI7	Z4YKC4;A0A0R4J112;A2AMI2;A0A0N4SVL0;Q80XI3;A2AMI7	Eukaryotic translation initiation factor 4 gamma 3	Eif4g3	0	0	0	0	0	0	1	0	0	0	NaN	NaN	NaN	NaN	NaN	NaN	NaN	NaN	NaN	NaN	NaN	NaN	NaN	NaN	NaN	NaN	NaN	NaN	NaN	NaN	NaN	NaN	NaN	NaN	NaN	NaN	NaN	NaN	NaN	3682800	NaN	NaN	NaN	NaN	81280	NaN
A0A0N4SW94;Q0VE46;O35682	A0A0N4SW94;Q0VE46;O35682	Myeloid-associated differentiation marker	Myadm	0	0	0	0	0	0	0	0	0	0	NaN	NaN	NaN	NaN	NaN	NaN	NaN	NaN	NaN	NaN	NaN	NaN	NaN	NaN	NaN	NaN	NaN	NaN	NaN	NaN	NaN	NaN	NaN	NaN	NaN	NaN	NaN	NaN	NaN	NaN	NaN	NaN	NaN	NaN	148820	NaN
A0A0N5E9G7;G3X8Z6;Q5U4B1;G3UWX1;P35601	A0A0N5E9G7;G3X8Z6;Q5U4B1;G3UWX1;P35601	Replication factor C subunit 1	Rfc1	0	0	1	1	1	0	0	1	2	2	NaN	NaN	NaN	NaN	NaN	NaN	NaN	NaN	NaN	NaN	NaN	NaN	NaN	NaN	NaN	NaN	NaN	NaN	NaN	NaN	NaN	NaN	NaN	NaN	NaN	NaN	NaN	NaN	NaN	135190	NaN	NaN	NaN	2074500	1072800	NaN
A0A0R4IZY9;Q91XI1	A0A0R4IZY9;Q91XI1	tRNA-dihydrouridine(47) synthase [NAD(P)(+)]-like	Dus3l	0	0	0	0	0	0	0	0	0	1	NaN	NaN	NaN	NaN	NaN	NaN	NaN	NaN	NaN	NaN	NaN	NaN	NaN	NaN	NaN	NaN	NaN	NaN	NaN	NaN	NaN	NaN	NaN	NaN	NaN	NaN	NaN	NaN	NaN	NaN	NaN	NaN	NaN	NaN	NaN	NaN
A0A0R4J045;Q3UFY0	A0A0R4J045;Q3UFY0	Ribosomal RNA processing protein 36 homolog	Rrp36	0	0	0	0	0	0	0	0	0	0	NaN	NaN	NaN	NaN	NaN	NaN	NaN	NaN	NaN	NaN	NaN	NaN	NaN	NaN	NaN	NaN	NaN	NaN	NaN	NaN	NaN	NaN	NaN	NaN	NaN	NaN	NaN	NaN	NaN	55753	NaN	NaN	NaN	235500	168300	NaN
D6RDT4;A0A0R4J091;Q9JKP7	D6RDT4;A0A0R4J091;Q9JKP7	DNA polymerase epsilon subunit 3	Pole3	0	0	0	0	0	0	0	0	0	0	NaN	NaN	NaN	NaN	NaN	NaN	NaN	NaN	NaN	NaN	NaN	NaN	NaN	NaN	NaN	NaN	NaN	NaN	NaN	NaN	NaN	NaN	NaN	NaN	NaN	NaN	NaN	NaN	75351	NaN	836840	NaN	NaN	NaN	NaN	NaN
A0A0R4J0B4;Q99KK2;A0A0N4SW65;A0A0N4SWC3	A0A0R4J0B4;Q99KK2;A0A0N4SW65;A0A0N4SWC3	N-acylneuraminate cytidylyltransferase	Cmas	0	0	0	0	0	0	0	1	0	1	NaN	NaN	NaN	NaN	NaN	NaN	NaN	NaN	NaN	NaN	NaN	NaN	NaN	NaN	NaN	NaN	NaN	NaN	NaN	NaN	NaN	NaN	NaN	NaN	NaN	NaN	NaN	NaN	NaN	NaN	4328000	NaN	NaN	NaN	NaN	NaN
A0A0R4J0E4;Q7TQK1	A0A0R4J0E4;Q7TQK1	Integrator complex subunit 7	Ints7	0	0	0	0	0	0	0	0	1	0	NaN	NaN	NaN	NaN	NaN	NaN	NaN	NaN	NaN	NaN	NaN	NaN	NaN	NaN	NaN	NaN	NaN	NaN	NaN	NaN	NaN	NaN	NaN	NaN	NaN	NaN	NaN	20040000	497740	299740	NaN	NaN	NaN	NaN	NaN	NaN
A0A0R4J0G0;Q8BH04;Q9Z2V4	A0A0R4J0G0;Q8BH04	Phosphoenolpyruvate carboxykinase [GTP], mitochondrial	Pck2	0	1	1	0	1	0	1	2	2	1	3.82614	1.95633	0.320033	NaN	NaN	NaN	3.82614	NaN	NaN	1.95633	NaN	NaN	0.320033	NaN	NaN	14.1834	NaN	NaN	3.88074	NaN	NaN	1.24836	NaN	NaN	NaN	NaN	NaN	1108655	NaN	NaN	15724550	NaN	NaN	4302400	401445	NaN
A0A0R4J0J8;Q2KN98	A0A0R4J0J8;Q2KN98	Cytospin-A	Specc1l	0	1	0	0	1	0	0	2	0	1	NaN	NaN	NaN	NaN	NaN	NaN	NaN	NaN	NaN	NaN	NaN	NaN	NaN	NaN	NaN	NaN	NaN	NaN	NaN	NaN	NaN	NaN	NaN	NaN	NaN	NaN	NaN	NaN	NaN	2090300	10573200	13975000	NaN	NaN	NaN	NaN
A0A0R4J0P6;Q8VDG3	A0A0R4J0P6;Q8VDG3	Poly(A)-specific ribonuclease PARN	Parn	0	1	1	1	1	0	1	2	3	3	2.56636	2.81235	2.20118	NaN	NaN	NaN	NaN	2.56636	NaN	NaN	2.81235	NaN	NaN	2.20118	NaN	NaN	5.92312	NaN	NaN	7.02429	NaN	NaN	4.59857	NaN	NaN	NaN	NaN	NaN	163440	NaN	2635600	968075	NaN	2122200	1148050	135890
A0A0R4J0R3;Q3U1G5	A0A0R4J0R3;Q3U1G5	Interferon-stimulated 20 kDa exonuclease-like 2	Isg20l2	0	0	0	0	0	0	0	0	0	0	NaN	NaN	NaN	NaN	NaN	NaN	NaN	NaN	NaN	NaN	NaN	NaN	NaN	NaN	NaN	NaN	NaN	NaN	NaN	NaN	NaN	NaN	NaN	NaN	NaN	NaN	NaN	NaN	NaN	NaN	NaN	NaN	NaN	NaN	NaN	NaN
A0A0R4J0T5;P28659;S4R2J2;S4R2L5;A3KGT0;A0A0R4J2B0;V9GX43;S4R2U7;S4R1S7;E9QA47;Q9Z0H4	A0A0R4J0T5;P28659	CUGBP Elav-like family member 1	Celf1	0	0	0	1	1	0	1	1	1	2	NaN	NaN	-0.138757	NaN	NaN	NaN	NaN	NaN	NaN	NaN	NaN	NaN	NaN	NaN	-0.138757	NaN	NaN	NaN	NaN	NaN	NaN	NaN	NaN	0.908302	NaN	NaN	NaN	256800	NaN	1008960	NaN	1275150	NaN	NaN	869880	NaN
A0A0R4J107;Q8R146;A0A0A6YXV0	A0A0R4J107;Q8R146;A0A0A6YXV0	Acylamino-acid-releasing enzyme	Apeh	0	0	0	0	0	0	0	1	1	1	NaN	NaN	NaN	NaN	NaN	NaN	NaN	NaN	NaN	NaN	NaN	NaN	NaN	NaN	NaN	NaN	NaN	NaN	NaN	NaN	NaN	NaN	NaN	NaN	NaN	NaN	NaN	NaN	NaN	NaN	NaN	169610	NaN	NaN	NaN	256530
A0A0R4J187;P23475;E9Q0B8;E9Q163;E9PZD4	A0A0R4J187;P23475	X-ray repair cross-complementing protein 6	Xrcc6	0	0	0	0	0	0	1	1	1	1	2.89155	3.58314	1.96274	NaN	NaN	NaN	2.89155	NaN	NaN	3.58314	NaN	NaN	1.96274	NaN	NaN	7.42065	NaN	NaN	11.9849	NaN	NaN	3.89801	NaN	NaN	NaN	NaN	NaN	1076600	NaN	NaN	7989070	NaN	NaN	12902900	NaN	211780
A0A0R4J195;Q9CSU0;F6YB25;F7DAY5	A0A0R4J195;Q9CSU0;F6YB25;F7DAY5	Regulation of nuclear pre-mRNA domain-containing protein 1B	Rprd1b	0	0	0	0	0	0	0	1	1	1	NaN	NaN	NaN	NaN	NaN	NaN	NaN	NaN	NaN	NaN	NaN	NaN	NaN	NaN	NaN	NaN	NaN	NaN	NaN	NaN	NaN	NaN	NaN	NaN	NaN	NaN	NaN	NaN	NaN	NaN	NaN	3944800	NaN	NaN	1832300	41315
A0A0R4J1B9;G3X9M0;Q9ER88;G3UWZ6;G3UWJ4;G3UZC0;G3UWM7;G3UYM6;G3UWR5	A0A0R4J1B9;G3X9M0;Q9ER88;G3UWZ6	28S ribosomal protein S29, mitochondrial	Dap3	1	0	0	1	1	0	2	0	0	2	NaN	NaN	NaN	NaN	NaN	NaN	NaN	NaN	NaN	NaN	NaN	NaN	NaN	NaN	NaN	NaN	NaN	NaN	NaN	NaN	NaN	NaN	NaN	NaN	NaN	NaN	NaN	566920	NaN	3826850	NaN	NaN	NaN	NaN	NaN	NaN
E9QN08;A0A0R4J1L2;Q91VK2;Q80T06;F6ZFU0;A0A0R4J1E2;P57776;D3Z7N2;D3YY68;D3YUQ9;D3YZT9	E9QN08;A0A0R4J1L2;Q91VK2;Q80T06;F6ZFU0;A0A0R4J1E2;P57776;D3Z7N2;D3YY68;D3YUQ9;D3YZT9	Elongation factor 1-delta	Eef1d	0	0	0	0	0	0	0	0	0	0	NaN	NaN	NaN	NaN	NaN	NaN	NaN	NaN	NaN	NaN	NaN	NaN	NaN	NaN	NaN	NaN	NaN	NaN	NaN	NaN	NaN	NaN	NaN	NaN	NaN	NaN	NaN	NaN	NaN	116730	NaN	NaN	NaN	NaN	109200	NaN
A0A0R4J1E3	A0A0R4J1E3			0	0	0	0	0	0	0	1	0	0	9.14912	2.25959	-0.811968	NaN	NaN	NaN	9.14912	NaN	NaN	2.25959	NaN	NaN	-0.811968	NaN	NaN	567.754	NaN	NaN	4.78856	NaN	NaN	0.569604	NaN	NaN	536180	1886450	NaN	259180	NaN	NaN	147150500	98693000	NaN	1241100	3226400	2302350
A0A0R4J1K6;E9QL43;Q8CIC2	A0A0R4J1K6;E9QL43;Q8CIC2	Nucleoporin-like protein 2	Nupl2	0	0	0	0	0	0	0	0	0	0	NaN	NaN	NaN	NaN	NaN	NaN	NaN	NaN	NaN	NaN	NaN	NaN	NaN	NaN	NaN	NaN	NaN	NaN	NaN	NaN	NaN	NaN	NaN	NaN	NaN	NaN	NaN	NaN	NaN	NaN	NaN	NaN	NaN	NaN	NaN	NaN
A0A0R4J1P5;Q3V096	A0A0R4J1P5;Q3V096	Ankyrin repeat domain-containing protein 42	Ankrd42	0	0	0	0	0	0	0	0	0	0	NaN	NaN	NaN	NaN	NaN	NaN	NaN	NaN	NaN	NaN	NaN	NaN	NaN	NaN	NaN	NaN	NaN	NaN	NaN	NaN	NaN	NaN	NaN	NaN	NaN	NaN	NaN	NaN	NaN	NaN	5082600	NaN	NaN	NaN	NaN	NaN
Q4JJC0;E9PYJ2;A0A0R4J1Y4;F6UGU7;E0CX45;F6TSJ9;E0CXR8;E0CZE2;E0CZ83;E0CY24;E0CXL4;B7ZNY3;F6S7Z1;G3XA13;A5D6P2;Q99NH2	Q4JJC0;E9PYJ2;A0A0R4J1Y4;F6UGU7;E0CX45;F6TSJ9;E0CXR8;E0CZE2;E0CZ83;E0CY24;E0CXL4;B7ZNY3;F6S7Z1;G3XA13;A5D6P2;Q99NH2	Partitioning defective 3 homolog	Pard3	0	0	0	0	0	0	0	0	0	0	NaN	NaN	NaN	NaN	NaN	NaN	NaN	NaN	NaN	NaN	NaN	NaN	NaN	NaN	NaN	NaN	NaN	NaN	NaN	NaN	NaN	NaN	NaN	NaN	NaN	NaN	NaN	NaN	NaN	NaN	NaN	504930	NaN	712380	NaN	27676
A0A0R4J1Z3;Q9CR67;Q9CZM3	A0A0R4J1Z3;Q9CR67	Transmembrane protein 33	Tmem33	0	0	0	0	0	0	1	1	0	0	-0.870796	NaN	NaN	NaN	NaN	NaN	-0.870796	NaN	NaN	NaN	NaN	NaN	NaN	NaN	NaN	0.546845	NaN	NaN	NaN	NaN	NaN	NaN	NaN	NaN	NaN	NaN	NaN	523750	NaN	NaN	286410	NaN	NaN	NaN	685110	111080
A0A0R4J220;A2AM72;Q3UHC4;E9PWU7;Q61771;O35066;O35231;Q99PW8	A0A0R4J220;A2AM72;Q3UHC4;E9PWU7;Q61771;O35066;O35231;Q99PW8	Kinesin-like protein;Kinesin-like protein KIF3B;Kinesin-like protein KIF3B, N-terminally processed;Kinesin-like protein KIF3C;Kinesin-like protein KIFC3;Kinesin-like protein KIF17	Kif17;Kif3b;Kifc3;Kif3c	0	0	0	0	0	0	0	0	0	0	NaN	NaN	NaN	NaN	NaN	NaN	NaN	NaN	NaN	NaN	NaN	NaN	NaN	NaN	NaN	NaN	NaN	NaN	NaN	NaN	NaN	NaN	NaN	NaN	NaN	NaN	NaN	NaN	NaN	NaN	NaN	NaN	NaN	NaN	NaN	NaN
A0A0R4J293;Q9JLF6	A0A0R4J293;Q9JLF6	Protein-glutamine gamma-glutamyltransferase K	Tgm1	0	0	0	0	0	0	0	0	0	0	NaN	NaN	NaN	NaN	NaN	NaN	NaN	NaN	NaN	NaN	NaN	NaN	NaN	NaN	NaN	NaN	NaN	NaN	NaN	NaN	NaN	NaN	NaN	NaN	NaN	NaN	NaN	252000	NaN	258580	NaN	NaN	NaN	NaN	110520	NaN
A0A0U1RNJ1;P19096	A0A0U1RNJ1;P19096	Fatty acid synthase;[Acyl-carrier-protein] S-acetyltransferase;[Acyl-carrier-protein] S-malonyltransferase;3-oxoacyl-[acyl-carrier-protein] synthase;3-oxoacyl-[acyl-carrier-protein] reductase;3-hydroxyacyl-[acyl-carrier-protein] dehydratase;Enoyl-[acyl-carrier-protein] reductase;Oleoyl-[acyl-carrier-protein] hydrolase	Fasn	0	1	0	0	1	0	0	2	1	1	NaN	NaN	NaN	NaN	NaN	NaN	NaN	NaN	NaN	NaN	NaN	NaN	NaN	NaN	NaN	NaN	NaN	NaN	NaN	NaN	NaN	NaN	NaN	NaN	NaN	NaN	NaN	NaN	NaN	NaN	15231000	648440	NaN	NaN	324980	NaN
A0A0U1RQ69;A0A0U1RQ70;A0A0U1RNZ8;Q62376	A0A0U1RQ69;A0A0U1RQ70;A0A0U1RNZ8;Q62376	U1 small nuclear ribonucleoprotein 70 kDa	Snrnp70	1	0	0	0	0	0	2	1	1	1	1.76547	-0.239194	1.0832	NaN	NaN	NaN	NaN	1.76547	NaN	NaN	-0.239194	NaN	NaN	1.0832	NaN	NaN	3.39986	NaN	NaN	0.847219	NaN	NaN	2.11873	NaN	NaN	NaN	NaN	NaN	361530	542050	NaN	1229150	NaN	NaN	306295	NaN
A0A0U1RP90;Q8K2F8;A2BH69;F6X2V9	A0A0U1RP90;Q8K2F8;A2BH69;F6X2V9	Protein LSM14 homolog A	Lsm14a	0	0	0	0	0	0	1	0	0	0	NaN	NaN	NaN	NaN	NaN	NaN	NaN	NaN	NaN	NaN	NaN	NaN	NaN	NaN	NaN	NaN	NaN	NaN	NaN	NaN	NaN	NaN	NaN	NaN	NaN	NaN	NaN	NaN	NaN	1601600	NaN	NaN	NaN	NaN	NaN	NaN
E9Q5Q0;Q3TGG2;A0A0U1RPL0;Q7TQH0;J3QP59	E9Q5Q0;Q3TGG2;A0A0U1RPL0;Q7TQH0	Ataxin-2-like protein	Atxn2l	1	0	0	0	0	0	2	0	0	1	NaN	NaN	-1.88125	NaN	NaN	NaN	NaN	NaN	NaN	NaN	NaN	NaN	NaN	NaN	-1.88125	NaN	NaN	NaN	NaN	NaN	NaN	NaN	NaN	0.271448	NaN	NaN	NaN	NaN	115960	54918500	NaN	NaN	NaN	NaN	NaN	NaN
A0A0U1RPW2;B9EHJ3;P39447	A0A0U1RPW2;B9EHJ3;P39447	Tight junction protein ZO-1	Tjp1	0	1	0	0	1	0	0	2	0	0	NaN	NaN	NaN	NaN	NaN	NaN	NaN	NaN	NaN	NaN	NaN	NaN	NaN	NaN	NaN	NaN	NaN	NaN	NaN	NaN	NaN	NaN	NaN	NaN	NaN	NaN	NaN	NaN	NaN	NaN	1113100	2401300	NaN	NaN	NaN	NaN
Q9D3H4;A0PK51	Q9D3H4;A0PK51		Krtap2-4;Gm11562	0	0	0	0	0	0	0	1	0	0	NaN	NaN	NaN	NaN	NaN	NaN	NaN	NaN	NaN	NaN	NaN	NaN	NaN	NaN	NaN	NaN	NaN	NaN	NaN	NaN	NaN	NaN	NaN	NaN	NaN	NaN	NaN	NaN	NaN	NaN	975050	NaN	NaN	NaN	NaN	NaN
A1BN54;Q7TPR4;D3YY95	A1BN54;Q7TPR4	Alpha-actinin-1	Actn1	0	0	0	0	0	0	0	1	0	0	NaN	NaN	NaN	NaN	NaN	NaN	NaN	NaN	NaN	NaN	NaN	NaN	NaN	NaN	NaN	NaN	NaN	NaN	NaN	NaN	NaN	NaN	NaN	NaN	NaN	NaN	NaN	NaN	NaN	170390	NaN	1891700	NaN	273970	NaN	NaN
A1L013;Q9CS00	A1L013;Q9CS00	Cactin	Cactin	0	0	0	0	0	0	0	0	0	0	NaN	NaN	NaN	NaN	NaN	NaN	NaN	NaN	NaN	NaN	NaN	NaN	NaN	NaN	NaN	NaN	NaN	NaN	NaN	NaN	NaN	NaN	NaN	NaN	NaN	NaN	NaN	NaN	NaN	370370	NaN	NaN	NaN	NaN	NaN	NaN
A1L314	A1L314	Macrophage-expressed gene 1 protein	Mpeg1	0	0	0	0	0	0	0	0	0	0	NaN	NaN	NaN	NaN	NaN	NaN	NaN	NaN	NaN	NaN	NaN	NaN	NaN	NaN	NaN	NaN	NaN	NaN	NaN	NaN	NaN	NaN	NaN	NaN	NaN	NaN	NaN	NaN	NaN	1263600	NaN	NaN	NaN	NaN	NaN	NaN
A1L3S7;Q8VHR5;A0A0U1RNM2	A1L3S7;Q8VHR5;A0A0U1RNM2	Transcriptional repressor p66-beta	Gatad2b	0	0	0	0	0	0	0	1	0	0	NaN	NaN	NaN	NaN	NaN	NaN	NaN	NaN	NaN	NaN	NaN	NaN	NaN	NaN	NaN	NaN	NaN	NaN	NaN	NaN	NaN	NaN	NaN	NaN	NaN	NaN	NaN	NaN	NaN	NaN	2042400	164140	NaN	NaN	NaN	NaN
A2A485;Q3UH28;Q3U1M7;A2A483;E9Q8D1;A2A482;A2A484;A2A481;A2A480;A2A486	A2A485;Q3UH28;Q3U1M7;A2A483;E9Q8D1;A2A482;A2A484;A2A481;A2A480		Zmynd8	0	0	0	1	1	0	0	1	1	3	NaN	NaN	NaN	NaN	NaN	NaN	NaN	NaN	NaN	NaN	NaN	NaN	NaN	NaN	NaN	NaN	NaN	NaN	NaN	NaN	NaN	NaN	NaN	NaN	NaN	NaN	NaN	NaN	NaN	NaN	NaN	2076600	NaN	NaN	1711500	NaN
A2A4N8;K3W4P1;A1L329;P97432;A2A4N7;Q05BC8;A2A4N5;F6S397	A2A4N8;K3W4P1;A1L329;P97432;A2A4N7;Q05BC8;A2A4N5;F6S397	Next to BRCA1 gene 1 protein	Nbr1	0	1	1	1	1	0	0	3	3	3	NaN	NaN	NaN	NaN	NaN	NaN	NaN	NaN	NaN	NaN	NaN	NaN	NaN	NaN	NaN	NaN	NaN	NaN	NaN	NaN	NaN	NaN	NaN	NaN	NaN	NaN	NaN	NaN	NaN	NaN	9783300	5761750	797325	1924500	1320100	968335
A2A4N9;A2A4P0	A2A4N9;A2A4P0	ATP-dependent RNA helicase DHX8	Dhx8	1	0	0	1	1	0	2	0	0	2	NaN	NaN	0.747706	NaN	NaN	NaN	NaN	NaN	NaN	NaN	NaN	NaN	NaN	NaN	0.747706	NaN	NaN	NaN	NaN	NaN	NaN	NaN	NaN	1.67912	NaN	NaN	NaN	NaN	208100	1453350	NaN	NaN	NaN	NaN	NaN	NaN
A2A547;Q5I0T8;P84099	A2A547;Q5I0T8;P84099	Ribosomal protein L19;60S ribosomal protein L19	Rpl19	0	0	0	0	0	0	0	0	0	0	NaN	NaN	NaN	NaN	NaN	NaN	NaN	NaN	NaN	NaN	NaN	NaN	NaN	NaN	NaN	NaN	NaN	NaN	NaN	NaN	NaN	NaN	NaN	NaN	NaN	NaN	NaN	NaN	NaN	939790	NaN	NaN	NaN	NaN	NaN	NaN
A2A591;Q9D638	A2A591;Q9D638	Keratin-associated protein 3-1;Keratin-associated protein 3-2	Krtap3-1;Krtap3-2	0	0	0	0	0	0	0	0	0	0	NaN	NaN	NaN	NaN	NaN	NaN	NaN	NaN	NaN	NaN	NaN	NaN	NaN	NaN	NaN	NaN	NaN	NaN	NaN	NaN	NaN	NaN	NaN	NaN	NaN	NaN	NaN	NaN	NaN	NaN	NaN	NaN	NaN	NaN	NaN	NaN
A2A5S3;V9GX87	A2A5S3;V9GX87		Stau1	0	0	0	0	0	0	0	0	0	0	NaN	NaN	NaN	NaN	NaN	NaN	NaN	NaN	NaN	NaN	NaN	NaN	NaN	NaN	NaN	NaN	NaN	NaN	NaN	NaN	NaN	NaN	NaN	NaN	NaN	NaN	NaN	NaN	158580	1091800	NaN	NaN	NaN	NaN	NaN	NaN
E9Q6A7;A2A655;A2A654;A2A653	E9Q6A7;A2A655;A2A654;A2A653		Bptf	0	0	0	0	0	0	0	1	0	0	NaN	NaN	NaN	NaN	NaN	NaN	NaN	NaN	NaN	NaN	NaN	NaN	NaN	NaN	NaN	NaN	NaN	NaN	NaN	NaN	NaN	NaN	NaN	NaN	NaN	NaN	NaN	NaN	NaN	NaN	1767100	NaN	NaN	NaN	NaN	NaN
A2A716	A2A716	Oxysterol-binding protein	Osbpl7	0	0	0	0	0	0	0	0	0	0	NaN	NaN	NaN	NaN	NaN	NaN	NaN	NaN	NaN	NaN	NaN	NaN	NaN	NaN	NaN	NaN	NaN	NaN	NaN	NaN	NaN	NaN	NaN	NaN	NaN	NaN	NaN	NaN	NaN	NaN	NaN	NaN	NaN	NaN	NaN	NaN
A2A8U2	A2A8U2	Transmembrane protein 201	Tmem201	0	1	1	0	1	0	1	2	3	1	NaN	NaN	NaN	NaN	NaN	NaN	NaN	NaN	NaN	NaN	NaN	NaN	NaN	NaN	NaN	NaN	NaN	NaN	NaN	NaN	NaN	NaN	NaN	NaN	NaN	NaN	NaN	NaN	NaN	NaN	5902000	843925	NaN	1997600	715820	89690
A2A9P6;P24788	A2A9P6;P24788	Cyclin-dependent kinase 11B	Cdk11b	0	0	0	0	0	0	0	1	1	1	NaN	NaN	NaN	NaN	NaN	NaN	NaN	NaN	NaN	NaN	NaN	NaN	NaN	NaN	NaN	NaN	NaN	NaN	NaN	NaN	NaN	NaN	NaN	NaN	NaN	NaN	NaN	NaN	NaN	NaN	NaN	349570	NaN	NaN	375010	NaN
A2AC13;Q14A12;K7Q7T7;Q3TLP8;Q05144;P63001;P60764	A2AC13;Q14A12;K7Q7T7;Q3TLP8;Q05144;P63001;P60764	Ras-related C3 botulinum toxin substrate 2;Ras-related C3 botulinum toxin substrate 1;Ras-related C3 botulinum toxin substrate 3	Rac3;Rac1;Rac2	0	1	1	0	1	0	0	2	2	0	NaN	NaN	NaN	NaN	NaN	NaN	NaN	NaN	NaN	NaN	NaN	NaN	NaN	NaN	NaN	NaN	NaN	NaN	NaN	NaN	NaN	NaN	NaN	NaN	NaN	NaN	NaN	NaN	NaN	NaN	3069200	NaN	NaN	NaN	1523700	130060
A2AC19;O54864	A2AC19;O54864	Histone-lysine N-methyltransferase SUV39H1	Suv39h1	0	0	0	0	0	0	0	1	1	1	NaN	NaN	NaN	NaN	NaN	NaN	NaN	NaN	NaN	NaN	NaN	NaN	NaN	NaN	NaN	NaN	NaN	NaN	NaN	NaN	NaN	NaN	NaN	NaN	NaN	NaN	NaN	NaN	NaN	NaN	2754800	NaN	NaN	1883100	NaN	NaN
A2ACG7;Q9DBG6	A2ACG7;Q9DBG6	Dolichyl-diphosphooligosaccharide--protein glycosyltransferase subunit 2	Rpn2	0	0	0	0	0	0	1	1	1	1	1.21048	1.30654	0.0113029	NaN	NaN	NaN	1.21048	NaN	NaN	1.30654	NaN	NaN	0.0113029	NaN	NaN	2.31414	NaN	NaN	2.47347	NaN	NaN	1.00787	NaN	NaN	NaN	NaN	NaN	1233895	NaN	NaN	2855405	NaN	NaN	3052000	82199	NaN
A2AF81;F6S1R2;Q8N9S3	A2AF81;F6S1R2;Q8N9S3	Activator of 90 kDa heat shock protein ATPase homolog 2	Ahsa2	0	0	0	0	0	0	0	0	0	0	NaN	NaN	NaN	NaN	NaN	NaN	NaN	NaN	NaN	NaN	NaN	NaN	NaN	NaN	NaN	NaN	NaN	NaN	NaN	NaN	NaN	NaN	NaN	NaN	NaN	NaN	NaN	NaN	NaN	NaN	NaN	NaN	NaN	NaN	NaN	NaN
A2AFF6;O35638	A2AFF6;O35638	Cohesin subunit SA-2	Stag2	0	1	0	1	1	0	0	2	0	2	NaN	NaN	NaN	NaN	NaN	NaN	NaN	NaN	NaN	NaN	NaN	NaN	NaN	NaN	NaN	NaN	NaN	NaN	NaN	NaN	NaN	NaN	NaN	NaN	NaN	NaN	NaN	NaN	NaN	NaN	2409500	515795	NaN	NaN	NaN	NaN
A2AFI6	A2AFI6		Gm364	0	0	0	0	0	0	0	0	0	0	NaN	NaN	NaN	NaN	NaN	NaN	NaN	NaN	NaN	NaN	NaN	NaN	NaN	NaN	NaN	NaN	NaN	NaN	NaN	NaN	NaN	NaN	NaN	NaN	NaN	NaN	NaN	328240	NaN	NaN	NaN	NaN	NaN	NaN	NaN	NaN
A2AFJ1;Q60973;A2AFI9;F6U539;F6ZLC6	A2AFJ1;Q60973;A2AFI9	Histone-binding protein RBBP7	Rbbp7	0	0	0	0	0	0	1	1	0	1	4.36078	NaN	0.476503	NaN	NaN	NaN	4.36078	NaN	NaN	NaN	NaN	NaN	0.476503	NaN	NaN	20.546	NaN	NaN	NaN	NaN	NaN	1.39137	NaN	NaN	NaN	NaN	NaN	313210	NaN	NaN	6435200	NaN	NaN	NaN	NaN	NaN
A2AFQ9;E9PUU4;Q8BX17	A2AFQ9;E9PUU4;Q8BX17	Gem-associated protein 5	Gemin5	0	0	0	0	0	0	1	0	0	0	NaN	NaN	NaN	NaN	NaN	NaN	NaN	NaN	NaN	NaN	NaN	NaN	NaN	NaN	NaN	NaN	NaN	NaN	NaN	NaN	NaN	NaN	NaN	NaN	NaN	NaN	NaN	NaN	NaN	681920	NaN	NaN	NaN	NaN	NaN	NaN
A2AFS0;Q8C483;P26638;A2AFS1	A2AFS0;Q8C483;P26638;A2AFS1	Serine--tRNA ligase, cytoplasmic	Sars	0	0	0	0	0	0	0	1	0	0	NaN	NaN	NaN	NaN	NaN	NaN	NaN	NaN	NaN	NaN	NaN	NaN	NaN	NaN	NaN	NaN	NaN	NaN	NaN	NaN	NaN	NaN	NaN	NaN	NaN	NaN	NaN	NaN	NaN	NaN	NaN	621200	NaN	NaN	NaN	NaN
A2AG58	A2AG58	Uncharacterized protein CXorf23 homolog		0	0	0	1	1	0	1	0	0	2	NaN	NaN	0.3323	NaN	NaN	NaN	NaN	NaN	NaN	NaN	NaN	NaN	NaN	NaN	0.3323	NaN	NaN	NaN	NaN	NaN	NaN	NaN	NaN	1.25902	NaN	NaN	NaN	NaN	NaN	9007650	NaN	NaN	NaN	NaN	NaN	NaN
E9PV92;A2AHG4;E9QKW9;A2AHG2;Q6ZPK0;F6U6L3;F6TKP4;A2AHG3;F6URE6;D3Z764	E9PV92;A2AHG4;E9QKW9;A2AHG2;Q6ZPK0;F6U6L3;F6TKP4;A2AHG3;F6URE6;D3Z764	PHD finger protein 21A	Phf21a	0	0	0	0	0	0	0	1	0	0	NaN	NaN	NaN	NaN	NaN	NaN	NaN	NaN	NaN	NaN	NaN	NaN	NaN	NaN	NaN	NaN	NaN	NaN	NaN	NaN	NaN	NaN	NaN	NaN	NaN	NaN	NaN	NaN	NaN	NaN	1300200	NaN	NaN	NaN	NaN	NaN
A2AHJ4	A2AHJ4	Bromodomain and WD repeat-containing protein 3	Brwd3	0	0	0	0	0	0	0	0	1	0	NaN	NaN	NaN	NaN	NaN	NaN	NaN	NaN	NaN	NaN	NaN	NaN	NaN	NaN	NaN	NaN	NaN	NaN	NaN	NaN	NaN	NaN	NaN	NaN	NaN	NaN	NaN	NaN	NaN	NaN	NaN	NaN	NaN	NaN	NaN	NaN
E9PZY8;A2AIV2	E9PZY8;A2AIV2	Protein virilizer homolog	1110037F02Rik;Kiaa1429	0	0	0	0	0	0	1	0	0	1	NaN	NaN	0.572509	NaN	NaN	NaN	NaN	NaN	NaN	NaN	NaN	NaN	NaN	NaN	0.572509	NaN	NaN	NaN	NaN	NaN	NaN	NaN	NaN	1.48711	NaN	NaN	NaN	NaN	NaN	1318600	NaN	NaN	NaN	NaN	NaN	NaN
A2AJK6;F7AL76;Q09XV5;A3KFM8;A3KFM7;Q8BYH8	A2AJK6;F7AL76;Q09XV5	Chromodomain-helicase-DNA-binding protein 7;Chromodomain-helicase-DNA-binding protein 8	Chd7;Chd8	0	0	0	0	0	0	0	0	1	0	NaN	NaN	NaN	NaN	NaN	NaN	NaN	NaN	NaN	NaN	NaN	NaN	NaN	NaN	NaN	NaN	NaN	NaN	NaN	NaN	NaN	NaN	NaN	NaN	NaN	NaN	NaN	NaN	NaN	NaN	NaN	NaN	NaN	3152400	536810	NaN
A2CEK9;A2BIN0;B8JI96;Q58EV3;Q58ES8;A9R9W0;A2CGB6;A2CEL1;A2CEK7;A2CEK6;A2BIN1;A2AKN9;A2AKN8;A2BIM8;P11591;P11589;P11588;P02762;B5X0G2;P04938	A2CEK9;A2BIN0;B8JI96;Q58EV3;Q58ES8;A9R9W0;A2CGB6;A2CEL1;A2CEK7;A2CEK6;A2BIN1;A2AKN9;A2AKN8;A2BIM8;P11591;P11589;P11588;P02762;B5X0G2;P04938	Major urinary protein 5;Major urinary protein 2;Major urinary protein 1;Major urinary protein 6;Major urinary protein 17;Major urinary proteins 11 and 8	Mup1;Mup11;Mup14;Mup15;Mup6;Mup13;Mup10;Mup4;Mup8;Mup9;Mup5;Mup2;Mup17	0	0	0	0	0	0	0	0	0	0	NaN	NaN	NaN	NaN	NaN	NaN	NaN	NaN	NaN	NaN	NaN	NaN	NaN	NaN	NaN	NaN	NaN	NaN	NaN	NaN	NaN	NaN	NaN	NaN	NaN	NaN	NaN	NaN	142650	533780	NaN	NaN	NaN	NaN	NaN	NaN
A2AL49;H3BKN2;A2AL50;Q8C0I1	A2AL49;H3BKN2;A2AL50;Q8C0I1	Alkyldihydroxyacetonephosphate synthase, peroxisomal	Agps	0	0	0	0	0	0	0	0	0	0	NaN	NaN	NaN	NaN	NaN	NaN	NaN	NaN	NaN	NaN	NaN	NaN	NaN	NaN	NaN	NaN	NaN	NaN	NaN	NaN	NaN	NaN	NaN	NaN	NaN	NaN	NaN	NaN	NaN	NaN	1206700	NaN	NaN	NaN	NaN	NaN
A2ALB1;A2ALB2;Q6PAQ4	A2ALB1;A2ALB2;Q6PAQ4	RNA exonuclease 4	Rexo4	0	0	0	0	0	0	0	1	0	1	NaN	NaN	NaN	NaN	NaN	NaN	NaN	NaN	NaN	NaN	NaN	NaN	NaN	NaN	NaN	NaN	NaN	NaN	NaN	NaN	NaN	NaN	NaN	NaN	NaN	NaN	NaN	NaN	NaN	NaN	NaN	2148400	NaN	NaN	NaN	NaN
A2AMW0;P47757;F7CAZ6;A0A0A0MQI9;F6YHZ8	A2AMW0;P47757;F7CAZ6;A0A0A0MQI9;F6YHZ8	F-actin-capping protein subunit beta	Capzb	0	1	0	0	1	0	0	2	0	0	NaN	NaN	NaN	NaN	NaN	NaN	NaN	NaN	NaN	NaN	NaN	NaN	NaN	NaN	NaN	NaN	NaN	NaN	NaN	NaN	NaN	NaN	NaN	NaN	NaN	NaN	NaN	NaN	NaN	170810	4354115	4581900	NaN	NaN	NaN	NaN
F6XWQ4;Q3UUV0;A2AN61;Q8VEH2;F7D5G9;F6S5B6	F6XWQ4;Q3UUV0;A2AN61;Q8VEH2;F7D5G9;F6S5B6		Ciz1	0	0	0	0	0	0	0	0	0	0	NaN	NaN	NaN	NaN	NaN	NaN	NaN	NaN	NaN	NaN	NaN	NaN	NaN	NaN	NaN	NaN	NaN	NaN	NaN	NaN	NaN	NaN	NaN	NaN	NaN	NaN	NaN	NaN	NaN	NaN	NaN	343300	NaN	NaN	NaN	NaN
A2AP40;Q8JZX4	A2AP40;Q8JZX4	Splicing factor 45	Rbm17	0	0	0	0	0	0	0	0	0	0	NaN	NaN	NaN	NaN	NaN	NaN	NaN	NaN	NaN	NaN	NaN	NaN	NaN	NaN	NaN	NaN	NaN	NaN	NaN	NaN	NaN	NaN	NaN	NaN	NaN	NaN	NaN	NaN	NaN	4287400	NaN	NaN	NaN	NaN	NaN	NaN
A2APY6;Q3V1V3	A2APY6;Q3V1V3	ESF1 homolog	Esf1	0	1	0	1	1	0	0	2	1	2	NaN	NaN	NaN	NaN	NaN	NaN	NaN	NaN	NaN	NaN	NaN	NaN	NaN	NaN	NaN	NaN	NaN	NaN	NaN	NaN	NaN	NaN	NaN	NaN	NaN	NaN	NaN	NaN	NaN	405540	NaN	1671200	NaN	NaN	759550	NaN
A2AQA7;Q8CFQ3	A2AQA7;Q8CFQ3	Intron-binding protein aquarius	Aqr	1	1	1	1	1	0	3	2	3	3	1.72776	-3.9616	1.30468	NaN	NaN	0.478825	1.72776	NaN	NaN	NaN	NaN	-3.9616	4.25669	0.38637	-0.729019	3.31214	NaN	NaN	NaN	NaN	0.0641857	19.1157	1.3071	0.603314	NaN	NaN	NaN	454480	1222400	38412000	1505300	NaN	NaN	NaN	NaN	2465500
A2AR02;A2AR01	A2AR02	Peptidyl-prolyl cis-trans isomerase G	Ppig	1	0	0	1	1	0	3	1	0	3	2.24528	NaN	0.0812662	NaN	NaN	0.900698	2.24528	NaN	NaN	NaN	NaN	NaN	0.598025	NaN	-0.435493	4.74128	NaN	NaN	NaN	NaN	NaN	1.51364	NaN	0.739441	NaN	NaN	NaN	512710	199150	936180	2430900	NaN	NaN	NaN	NaN	NaN
A2AS45;Q68FH0;A2AS47;A2AS44	A2AS45;Q68FH0;A2AS47;A2AS44	Plakophilin-4	Pkp4	1	1	0	1	1	0	2	2	1	3	NaN	NaN	0.833744	NaN	NaN	NaN	NaN	NaN	NaN	NaN	NaN	NaN	NaN	NaN	0.833744	NaN	NaN	NaN	NaN	NaN	NaN	NaN	NaN	1.7823	NaN	NaN	NaN	NaN	NaN	2065500	2068600	807950	NaN	NaN	NaN	NaN
E9Q8N1;E9Q8K5;A2ASS6	E9Q8N1;E9Q8K5;A2ASS6	Titin	Ttn	0	0	0	0	0	0	0	0	0	0	NaN	NaN	NaN	NaN	NaN	NaN	NaN	NaN	NaN	NaN	NaN	NaN	NaN	NaN	NaN	NaN	NaN	NaN	NaN	NaN	NaN	NaN	NaN	NaN	NaN	NaN	NaN	281720	NaN	NaN	NaN	NaN	NaN	NaN	NaN	NaN
A2AT37;F6Q3G7	A2AT37		Upf2	1	0	0	0	0	0	2	0	0	1	NaN	NaN	-0.683932	NaN	NaN	NaN	NaN	NaN	NaN	NaN	NaN	NaN	NaN	NaN	-0.683932	NaN	NaN	NaN	NaN	NaN	NaN	NaN	NaN	0.622466	NaN	NaN	NaN	NaN	145660	2111600	NaN	NaN	NaN	NaN	NaN	NaN
A2AUM6;P16254	A2AUM6;P16254	Signal recognition particle 14 kDa protein;Signal recognition particle 14 kDa protein, N-terminally processed	Srp14	0	0	0	0	0	0	0	0	0	0	NaN	NaN	NaN	NaN	NaN	NaN	NaN	NaN	NaN	NaN	NaN	NaN	NaN	NaN	NaN	NaN	NaN	NaN	NaN	NaN	NaN	NaN	NaN	NaN	NaN	NaN	NaN	NaN	116600	203400	NaN	NaN	NaN	NaN	NaN	NaN
A2AUY4;F6R4Y5;A2AUY3	A2AUY4		Baz2b	0	0	0	0	0	0	0	0	1	1	NaN	NaN	NaN	NaN	NaN	NaN	NaN	NaN	NaN	NaN	NaN	NaN	NaN	NaN	NaN	NaN	NaN	NaN	NaN	NaN	NaN	NaN	NaN	NaN	NaN	NaN	NaN	NaN	NaN	197340	NaN	NaN	NaN	3630700	NaN	NaN
A2AV19;Q3TKQ3;Q8VBV3;A0A0A6YW57	A2AV19;Q3TKQ3;Q8VBV3;A0A0A6YW57	Exosome complex component RRP4	Exosc2	0	0	0	1	1	0	0	0	1	2	NaN	NaN	NaN	NaN	NaN	NaN	NaN	NaN	NaN	NaN	NaN	NaN	NaN	NaN	NaN	NaN	NaN	NaN	NaN	NaN	NaN	NaN	NaN	NaN	NaN	NaN	NaN	NaN	NaN	NaN	NaN	NaN	NaN	280490	NaN	NaN
A2AVJ7;Q99PL5	A2AVJ7;Q99PL5	Ribosome-binding protein 1	Rrbp1	0	0	0	0	0	0	0	0	0	0	NaN	NaN	NaN	NaN	NaN	NaN	NaN	NaN	NaN	NaN	NaN	NaN	NaN	NaN	NaN	NaN	NaN	NaN	NaN	NaN	NaN	NaN	NaN	NaN	NaN	NaN	NaN	NaN	NaN	978000	NaN	NaN	NaN	NaN	NaN	NaN
A2AWA9;A2AWA7	A2AWA9;A2AWA7	Rab GTPase-activating protein 1	Rabgap1	0	0	0	0	0	0	0	0	0	0	NaN	NaN	NaN	NaN	NaN	NaN	NaN	NaN	NaN	NaN	NaN	NaN	NaN	NaN	NaN	NaN	NaN	NaN	NaN	NaN	NaN	NaN	NaN	NaN	NaN	NaN	NaN	113920	NaN	13328000	NaN	NaN	NaN	NaN	1256200	NaN
A2BGI8;Q4G0C5;A2BGI9;Q9D868	A2BGI8;Q4G0C5	Peptidyl-prolyl cis-trans isomerase	Ppih	1	0	0	1	1	0	2	1	1	2	1.67803	1.71678	2.42215	NaN	NaN	NaN	NaN	1.67803	NaN	NaN	1.71678	NaN	NaN	2.42215	NaN	NaN	3.19991	NaN	NaN	3.28702	NaN	NaN	5.35968	NaN	100780	NaN	NaN	NaN	233680	1186700	NaN	747755	NaN	NaN	768110	NaN
F8WH46;A2CF80;A2CF83;D3Z687;Q9DCT6	F8WH46;A2CF80;A2CF83;D3Z687;Q9DCT6	Chromatin complexes subunit BAP18	0610010K14Rik;Bap18	0	0	0	0	0	0	0	0	0	0	NaN	NaN	NaN	NaN	NaN	NaN	NaN	NaN	NaN	NaN	NaN	NaN	NaN	NaN	NaN	NaN	NaN	NaN	NaN	NaN	NaN	NaN	NaN	NaN	NaN	NaN	NaN	NaN	NaN	NaN	1653500	NaN	NaN	NaN	NaN	NaN
A2CG76;Q9Z148;A2CG77;H3BIW5;G3UYH7	A2CG76;Q9Z148;A2CG77	Histone-lysine N-methyltransferase EHMT2	Ehmt2	0	0	0	0	0	0	0	1	1	0	NaN	NaN	NaN	NaN	NaN	NaN	NaN	NaN	NaN	NaN	NaN	NaN	NaN	NaN	NaN	NaN	NaN	NaN	NaN	NaN	NaN	NaN	NaN	NaN	NaN	NaN	NaN	NaN	112070	NaN	NaN	NaN	NaN	1432000	NaN	NaN
A2RS22;Q9WUM3;D3YUG6	A2RS22;Q9WUM3;D3YUG6	Coronin;Coronin-1B	Coro1b	0	0	0	0	0	0	0	1	0	0	NaN	NaN	NaN	NaN	NaN	NaN	NaN	NaN	NaN	NaN	NaN	NaN	NaN	NaN	NaN	NaN	NaN	NaN	NaN	NaN	NaN	NaN	NaN	NaN	NaN	NaN	NaN	NaN	NaN	NaN	NaN	2991900	NaN	NaN	NaN	NaN
G8JL40;A3KG93;Q6ZQ88;F6Z4I3;F6ZC60	G8JL40;A3KG93;Q6ZQ88	Lysine-specific histone demethylase 1A	Kdm1a	0	1	1	0	1	0	1	2	2	1	3.91026	1.43798	2.59275	NaN	NaN	NaN	3.91026	NaN	NaN	1.43798	NaN	NaN	2.59275	NaN	NaN	15.0351	NaN	NaN	2.70941	NaN	NaN	6.03248	NaN	NaN	NaN	NaN	NaN	600980	NaN	NaN	9035800	3156100	NaN	1628300	NaN	NaN
Q5BL14;A3KGL9;F6W687;P09602;Q5XK38;B7ZCQ3;E9Q2Z4;J3QM43;A0A087WR34	Q5BL14;A3KGL9;F6W687;P09602;Q5XK38;B7ZCQ3;E9Q2Z4	Non-histone chromosomal protein HMG-17	Hmgn2;Gm16494	0	0	0	0	0	1	0	1	2	2	3.83312	1.15964	-0.109071	NaN	NaN	NaN	3.83312	NaN	NaN	1.15964	NaN	NaN	-0.109071	NaN	NaN	14.2523	NaN	NaN	2.23401	NaN	NaN	0.927185	NaN	NaN	13348000	3165000	NaN	1535400	NaN	NaN	21883000	43888500	NaN	3430100	20220500	NaN
A3KGQ6;Q9D898	A3KGQ6;Q9D898	Actin-related protein 2/3 complex subunit 5;Actin-related protein 2/3 complex subunit 5-like protein	Arpc5l	0	0	0	0	0	0	0	0	0	0	NaN	NaN	NaN	NaN	NaN	NaN	NaN	NaN	NaN	NaN	NaN	NaN	NaN	NaN	NaN	NaN	NaN	NaN	NaN	NaN	NaN	NaN	NaN	NaN	NaN	NaN	NaN	NaN	NaN	NaN	NaN	430380	NaN	NaN	NaN	NaN
A4FUS1;P14131	A4FUS1;P14131	40S ribosomal protein S16	Rps16	0	0	0	0	0	1	3	1	2	3	1.69758	-2.3786	-0.797242	NaN	0.607251	0.530262	NaN	1.69758	NaN	0.974931	NaN	-5.73213	0.913123	-0.569211	-2.73564	NaN	3.24356	NaN	1.96555	NaN	0.0188129	1.88312	0.673985	0.150138	4211600	NaN	NaN	1877950	919130	137520000	NaN	2981250	NaN	3691200	NaN	2587150
Q5FWB7;A6ZI44;P05064;D3YWI1;A0A0U1RPN8;Q9CPQ9;A6ZI47;A6ZI46;D3Z510;D3YV98;A0A0U1RPT5;Q3UER1;P05063;Q91Y97	Q5FWB7;A6ZI44;P05064;D3YWI1;A0A0U1RPN8;Q9CPQ9;A6ZI47;A6ZI46	Fructose-bisphosphate aldolase;Fructose-bisphosphate aldolase A	Aldoa;Aldoart1;Aldoart2	0	0	0	0	0	2	1	2	2	1	NaN	NaN	NaN	NaN	NaN	NaN	NaN	NaN	NaN	NaN	NaN	NaN	NaN	NaN	NaN	NaN	NaN	NaN	NaN	NaN	NaN	NaN	NaN	NaN	NaN	NaN	NaN	364260	NaN	NaN	NaN	3247800	NaN	NaN	1146700	182100
Q8C6H0;Q542M5;A8DIL0;Q9JL15	Q8C6H0;Q542M5;A8DIL0;Q9JL15	Galectin;Galectin-8	Lgals8	0	0	0	0	0	0	0	0	0	0	NaN	NaN	NaN	NaN	NaN	NaN	NaN	NaN	NaN	NaN	NaN	NaN	NaN	NaN	NaN	NaN	NaN	NaN	NaN	NaN	NaN	NaN	NaN	NaN	NaN	NaN	NaN	NaN	NaN	NaN	NaN	NaN	NaN	522330	NaN	NaN
A8DUK4;P02088;E9Q223;P02089	A8DUK4;P02088;E9Q223	Hemoglobin subunit beta-1	Hbbt1;Hbb-b1;Hbb-bs	0	0	0	0	0	1	1	1	1	1	2.31687	1.51629	1.4878	NaN	NaN	NaN	NaN	2.31687	NaN	NaN	1.51629	NaN	NaN	1.4878	NaN	NaN	4.98251	NaN	NaN	2.86054	NaN	NaN	2.80461	NaN	NaN	62719500	NaN	6938800	66594000	NaN	NaN	331805000	NaN	NaN	190495000	NaN
A8IP69;P61982	A8IP69;P61982	14-3-3 protein gamma;14-3-3 protein gamma, N-terminally processed	Ywhag	0	0	0	0	0	0	0	0	0	0	NaN	NaN	NaN	NaN	NaN	NaN	NaN	NaN	NaN	NaN	NaN	NaN	NaN	NaN	NaN	NaN	NaN	NaN	NaN	NaN	NaN	NaN	NaN	NaN	NaN	NaN	NaN	NaN	NaN	325180	814070	NaN	NaN	NaN	297600	NaN
G5E8D1;A9JTY7;O70562;O70558;O70555;O70554;O70559	G5E8D1;A9JTY7;O70562;O70558;O70555;O70554;O70559	Small proline-rich protein 2K;Small proline-rich protein 2G;Small proline-rich protein 2D;Small proline-rich protein 2B;Small proline-rich protein 2H	Sprr2k;Sprr2b;Sprr2g;Sprr2d;Sprr2h	0	0	0	0	0	0	0	0	0	0	NaN	NaN	NaN	NaN	NaN	NaN	NaN	NaN	NaN	NaN	NaN	NaN	NaN	NaN	NaN	NaN	NaN	NaN	NaN	NaN	NaN	NaN	NaN	NaN	NaN	NaN	NaN	103510	NaN	NaN	NaN	NaN	NaN	NaN	NaN	NaN
B0QZX9;Q8BHC4	B0QZX9;Q8BHC4	Dephospho-CoA kinase domain-containing protein	Dcakd	0	0	0	0	0	0	1	0	1	0	NaN	1.02317	NaN	NaN	NaN	NaN	NaN	NaN	NaN	1.02317	NaN	NaN	NaN	NaN	NaN	NaN	NaN	NaN	2.03238	NaN	NaN	NaN	NaN	NaN	NaN	NaN	NaN	820860	NaN	NaN	NaN	NaN	NaN	1668300	NaN	NaN
F6SWU2;B0R0C1;Q8CFC2;F7CGS5;Q148A0;E9QLD2;D3Z1P7;Q80TY4;P97500	F6SWU2;B0R0C1;Q8CFC2	Myelin transcription factor 1	Myt1	0	0	0	0	0	0	0	1	0	1	NaN	NaN	NaN	NaN	NaN	NaN	NaN	NaN	NaN	NaN	NaN	NaN	NaN	NaN	NaN	NaN	NaN	NaN	NaN	NaN	NaN	NaN	NaN	NaN	NaN	NaN	NaN	NaN	NaN	NaN	3292400	NaN	NaN	NaN	NaN	NaN
B0R1E3;P70349	B0R1E3;P70349	Histidine triad nucleotide-binding protein 1	Hint1	0	0	0	0	0	0	0	0	0	0	NaN	NaN	NaN	NaN	NaN	NaN	NaN	NaN	NaN	NaN	NaN	NaN	NaN	NaN	NaN	NaN	NaN	NaN	NaN	NaN	NaN	NaN	NaN	NaN	NaN	NaN	NaN	NaN	NaN	NaN	NaN	NaN	NaN	400440	NaN	47509
B1AQJ2;B0QZF8	B1AQJ2;B0QZF8	Ubiquitin carboxyl-terminal hydrolase 36	Usp36	0	0	1	0	1	0	0	1	3	1	NaN	NaN	NaN	NaN	NaN	NaN	NaN	NaN	NaN	NaN	NaN	NaN	NaN	NaN	NaN	NaN	NaN	NaN	NaN	NaN	NaN	NaN	NaN	NaN	NaN	NaN	NaN	NaN	NaN	NaN	3587915	NaN	NaN	1278500	225450	161720
B1ARU1;E9QA63;B1ARU4;E9PVY8;Q9QXZ0;F6Q750;A0A0A0MQA6;F7ACR9;E9QNP1	B1ARU1;E9QA63;B1ARU4;E9PVY8;Q9QXZ0	Microtubule-actin cross-linking factor 1	Macf1	0	0	0	0	0	0	0	0	0	0	NaN	NaN	NaN	NaN	NaN	NaN	NaN	NaN	NaN	NaN	NaN	NaN	NaN	NaN	NaN	NaN	NaN	NaN	NaN	NaN	NaN	NaN	NaN	NaN	NaN	NaN	NaN	304970	NaN	NaN	NaN	NaN	NaN	NaN	NaN	718290
B1AS48;B1AS46;Q9CWL2	B1AS48;B1AS46;Q9CWL2	Zinc finger protein castor homolog 1	Casz1	0	0	0	0	0	0	0	0	0	0	NaN	NaN	NaN	NaN	NaN	NaN	NaN	NaN	NaN	NaN	NaN	NaN	NaN	NaN	NaN	NaN	NaN	NaN	NaN	NaN	NaN	NaN	NaN	NaN	NaN	NaN	NaN	NaN	NaN	NaN	NaN	334030	NaN	NaN	NaN	NaN
B1ASA5;E9QA68	B1ASA5;E9QA68		Zfp362	0	0	1	0	1	0	1	1	2	1	NaN	NaN	NaN	NaN	NaN	NaN	NaN	NaN	NaN	NaN	NaN	NaN	NaN	NaN	NaN	NaN	NaN	NaN	NaN	NaN	NaN	NaN	NaN	NaN	NaN	NaN	NaN	NaN	NaN	NaN	2332300	NaN	NaN	1967400	616010	NaN
B1ASE2;G3X9L6;Q9DCX2	B1ASE2;G3X9L6;Q9DCX2	ATP synthase subunit d, mitochondrial	Atp5h;Gm10250	0	0	1	0	1	0	1	1	2	0	NaN	NaN	NaN	NaN	NaN	NaN	NaN	NaN	NaN	NaN	NaN	NaN	NaN	NaN	NaN	NaN	NaN	NaN	NaN	NaN	NaN	NaN	NaN	NaN	NaN	NaN	NaN	2428000	NaN	NaN	NaN	3040800	66865	NaN	1313600	NaN
B1AVH4;B1AVH5;Q8C0P5	B1AVH4;B1AVH5;Q8C0P5	Coronin;Coronin-2A	Coro2a	0	1	0	0	1	0	0	2	0	0	NaN	NaN	NaN	NaN	NaN	NaN	NaN	NaN	NaN	NaN	NaN	NaN	NaN	NaN	NaN	NaN	NaN	NaN	NaN	NaN	NaN	NaN	NaN	NaN	NaN	NaN	NaN	NaN	NaN	NaN	11654000	4451400	NaN	NaN	NaN	NaN
B1AYU4;B1AYU7;Q8C5N3;A2AK44;A2AK42;J3QNR0;J3QM48	B1AYU4;B1AYU7;Q8C5N3;A2AK44;A2AK42	Pre-mRNA-splicing factor CWC22 homolog	Cwc22;Gm13695;Gm13697	1	0	0	1	1	0	2	1	0	2	0.681452	NaN	0.0841763	NaN	NaN	0.89059	NaN	0.681452	NaN	NaN	NaN	NaN	NaN	0.569136	-0.400784	NaN	1.60375	NaN	NaN	NaN	NaN	NaN	1.48363	0.757447	NaN	NaN	NaN	NaN	281390	1551000	NaN	451280	NaN	NaN	NaN	NaN
B1AZS9;O08807	B1AZS9;O08807	Peroxiredoxin-4	Prdx4	0	0	0	0	0	0	0	0	0	0	NaN	NaN	NaN	NaN	NaN	NaN	NaN	NaN	NaN	NaN	NaN	NaN	NaN	NaN	NaN	NaN	NaN	NaN	NaN	NaN	NaN	NaN	NaN	NaN	NaN	NaN	NaN	NaN	115630	298660	NaN	NaN	NaN	NaN	NaN	NaN
B1B0C7;E9PZ16;Q05793	B1B0C7;E9PZ16;Q05793	Basement membrane-specific heparan sulfate proteoglycan core protein;Endorepellin;LG3 peptide	Hspg2	0	0	0	0	0	0	0	0	1	0	NaN	NaN	NaN	NaN	NaN	NaN	NaN	NaN	NaN	NaN	NaN	NaN	NaN	NaN	NaN	NaN	NaN	NaN	NaN	NaN	NaN	NaN	NaN	NaN	NaN	NaN	NaN	NaN	NaN	NaN	NaN	NaN	NaN	278590	241230	NaN
B2LVG5;B2LVG6;E0CXT7;F7B6Z5;Q8BQZ5;M0QWM8	B2LVG5;B2LVG6;E0CXT7;F7B6Z5;Q8BQZ5	Cleavage and polyadenylation specificity factor subunit 4	Cpsf4	0	0	0	1	1	0	1	0	0	2	NaN	NaN	-1.62643	NaN	NaN	NaN	NaN	NaN	NaN	NaN	NaN	NaN	NaN	NaN	-1.62643	NaN	NaN	NaN	NaN	NaN	NaN	NaN	NaN	0.323889	NaN	NaN	NaN	NaN	NaN	3637200	NaN	NaN	NaN	NaN	NaN	NaN
E9QAI5;G3UWN2;B2RQC6;E9QAT6	E9QAI5;G3UWN2;B2RQC6;E9QAT6	CAD protein;Glutamine-dependent carbamoyl-phosphate synthase;Aspartate carbamoyltransferase;Dihydroorotase	Cad	0	1	1	0	1	0	1	2	2	0	1.20435	1.49454	NaN	NaN	NaN	NaN	1.20435	NaN	NaN	1.49454	NaN	NaN	NaN	NaN	NaN	2.30434	NaN	NaN	2.81775	NaN	NaN	NaN	NaN	NaN	NaN	NaN	NaN	738390	NaN	NaN	1701500	NaN	NaN	2080600	316580	NaN
B2RQH0;Q61495;Q7TSF1;Q7TSF0	B2RQH0;Q61495;Q7TSF1;Q7TSF0	Desmoglein-1-alpha;Desmoglein-1-beta;Desmoglein-1-gamma	Dsg1b;Dsg1a;Dsg1c	0	0	0	0	0	1	1	0	1	1	NaN	0.8076	NaN	NaN	NaN	NaN	NaN	NaN	NaN	0.8076	NaN	NaN	NaN	NaN	NaN	NaN	NaN	NaN	1.7503	NaN	NaN	NaN	NaN	NaN	797080	NaN	NaN	587900	NaN	194310	NaN	NaN	NaN	1029000	NaN	NaN
K3W4L0;B2RRE2;E9QAX2;Q9JMH9;E9Q405;E9QA74	K3W4L0;B2RRE2;E9QAX2;Q9JMH9;E9Q405;E9QA74	Unconventional myosin-XVIIIa	Myo18a	0	1	1	0	1	0	1	2	2	0	3.88796	-0.319334	NaN	NaN	NaN	NaN	3.88796	NaN	NaN	-0.319334	NaN	NaN	NaN	NaN	NaN	14.8044	NaN	NaN	0.80144	NaN	NaN	NaN	NaN	NaN	NaN	NaN	NaN	8514300	NaN	NaN	126049500	5747000	NaN	6823700	NaN	256970
B2RRX1;P60710;E9Q5F4;E9Q1F2;G3UZ07;E9Q606;F8WGM8;E9Q2D1;F6WX90;V9GXQ2	B2RRX1;P60710;E9Q5F4;E9Q1F2;G3UZ07	Actin, cytoplasmic 1;Actin, cytoplasmic 1, N-terminally processed	Actb;Actg1	0	1	0	0	1	0	0	2	0	0	NaN	NaN	NaN	NaN	NaN	NaN	NaN	NaN	NaN	NaN	NaN	NaN	NaN	NaN	NaN	NaN	NaN	NaN	NaN	NaN	NaN	NaN	NaN	NaN	NaN	NaN	NaN	NaN	NaN	NaN	49534000	22847500	NaN	NaN	NaN	1561700
B2RSN3;Q9CWF2;Q7TMM9;CON__ENSEMBL:ENSBTAP00000025008;A2AQ07;G3UZR1	B2RSN3;Q9CWF2;Q7TMM9	Tubulin beta-2B chain;Tubulin beta-2A chain	Tubb2b;Tubb2a	0	0	0	0	0	0	0	0	0	0	NaN	NaN	NaN	NaN	NaN	NaN	NaN	NaN	NaN	NaN	NaN	NaN	NaN	NaN	NaN	NaN	NaN	NaN	NaN	NaN	NaN	NaN	NaN	NaN	NaN	NaN	NaN	162770	NaN	NaN	NaN	NaN	NaN	NaN	NaN	NaN
B2RUC7;Q9Z1Z2	B2RUC7;Q9Z1Z2	Serine-threonine kinase receptor-associated protein	Strap	1	0	0	0	0	0	2	0	0	0	NaN	NaN	NaN	NaN	NaN	NaN	NaN	NaN	NaN	NaN	NaN	NaN	NaN	NaN	NaN	NaN	NaN	NaN	NaN	NaN	NaN	NaN	NaN	NaN	NaN	NaN	NaN	NaN	112450	5163000	448750	NaN	NaN	NaN	NaN	NaN
B2RUP0;Q8C5L7	B2RUP0;Q8C5L7	RNA-binding protein 34	Rbm34	1	1	0	1	1	0	2	2	1	2	1.78446	0.68929	1.56573	NaN	NaN	NaN	1.78446	NaN	NaN	0.68929	NaN	NaN	1.56573	NaN	NaN	3.4449	NaN	NaN	1.61249	NaN	NaN	2.96028	NaN	NaN	NaN	NaN	NaN	1482800	NaN	NaN	5108100	3635650	NaN	2391000	NaN	NaN
B2RWI2;Q9EP89	B2RWI2;Q9EP89	Serine beta-lactamase-like protein LACTB, mitochondrial	Lactb	0	1	1	1	1	0	0	2	3	3	NaN	NaN	NaN	NaN	NaN	NaN	NaN	NaN	NaN	NaN	NaN	NaN	NaN	NaN	NaN	NaN	NaN	NaN	NaN	NaN	NaN	NaN	NaN	NaN	NaN	NaN	NaN	NaN	NaN	NaN	3265200	1999400	NaN	1732700	1217650	NaN
B2RXM7;Q9D1J3	B2RXM7;Q9D1J3	SAP domain-containing ribonucleoprotein	1110005A23Rik;Sarnp	1	0	0	0	0	0	2	1	1	1	5.34158	3.99599	3.30678	NaN	NaN	NaN	NaN	5.34158	NaN	NaN	3.99599	NaN	NaN	3.30678	NaN	NaN	40.5486	NaN	NaN	15.9556	NaN	NaN	9.89554	NaN	NaN	NaN	NaN	NaN	582030	1500400	NaN	23600500	NaN	659750	9286650	NaN
B2RXW1;P35492	B2RXW1;P35492	Histidine ammonia-lyase	Hal	0	0	0	0	0	0	0	0	0	0	NaN	NaN	NaN	NaN	NaN	NaN	NaN	NaN	NaN	NaN	NaN	NaN	NaN	NaN	NaN	NaN	NaN	NaN	NaN	NaN	NaN	NaN	NaN	NaN	NaN	NaN	NaN	90237	NaN	104610	NaN	NaN	NaN	NaN	NaN	NaN
B2RXX9;Q91Z83;B8JJH1	B2RXX9;Q91Z83	Myosin-7	Myh7	0	0	0	0	0	0	0	0	0	0	-0.300218	NaN	NaN	NaN	NaN	NaN	NaN	-0.300218	NaN	NaN	NaN	NaN	NaN	NaN	NaN	NaN	0.81213	NaN	NaN	NaN	NaN	NaN	NaN	NaN	NaN	205610	NaN	NaN	223745	100270	NaN	181710	NaN	384760	NaN	NaN
B2RY56;S4R2B0;S4R2J1;S4R2A4;S4R1X9;S4R2F7	B2RY56;S4R2B0;S4R2J1;S4R2A4	RNA-binding protein 25	Rbm25	0	0	0	0	0	1	2	2	3	3	1.8015	0.957294	0.0287197	NaN	NaN	0.986905	1.8015	NaN	NaN	0.957294	NaN	NaN	1.42474	NaN	-1.3673	3.48582	NaN	NaN	1.94166	NaN	NaN	2.68465	NaN	0.387617	NaN	NaN	NaN	1326800	NaN	3672700	4624985	1474900	NaN	2576200	926845	NaN
Q3THM8;B7FAU5;I7HJS1;O08579	Q3THM8;B7FAU5;I7HJS1;O08579	Emerin	Emd	0	0	0	0	0	0	0	0	0	0	NaN	NaN	NaN	NaN	NaN	NaN	NaN	NaN	NaN	NaN	NaN	NaN	NaN	NaN	NaN	NaN	NaN	NaN	NaN	NaN	NaN	NaN	NaN	NaN	NaN	NaN	NaN	NaN	NaN	NaN	NaN	NaN	NaN	NaN	NaN	NaN
B7FAU9;Q8BTM8;B7FAV1;F6XC15;J3JS91;F6Z2C0	B7FAU9;Q8BTM8;B7FAV1	Filamin-A	Flna	0	1	1	0	1	0	1	2	3	1	4.43259	2.61319	NaN	NaN	NaN	NaN	4.43259	NaN	NaN	2.61319	NaN	NaN	NaN	NaN	NaN	21.5945	NaN	NaN	6.11854	NaN	NaN	NaN	NaN	NaN	NaN	NaN	NaN	680130	NaN	NaN	14687050	16170500	NaN	4161400	2021250	1379500
B8JJF0;B8JJE7;Q8CEE0;F7BGJ9;D6RDR1	B8JJF0;B8JJE7;Q8CEE0;F7BGJ9;D6RDR1	Centrosomal protein of 57 kDa	Cep57	0	0	0	0	0	0	0	1	0	0	NaN	NaN	NaN	NaN	NaN	NaN	NaN	NaN	NaN	NaN	NaN	NaN	NaN	NaN	NaN	NaN	NaN	NaN	NaN	NaN	NaN	NaN	NaN	NaN	NaN	NaN	NaN	NaN	NaN	NaN	NaN	985060	NaN	NaN	NaN	40893
B9EHN0;Q02053	B9EHN0;Q02053	Ubiquitin-like modifier-activating enzyme 1	Uba1	0	0	1	0	1	0	0	1	2	0	NaN	NaN	NaN	NaN	NaN	NaN	NaN	NaN	NaN	NaN	NaN	NaN	NaN	NaN	NaN	NaN	NaN	NaN	NaN	NaN	NaN	NaN	NaN	NaN	NaN	NaN	NaN	NaN	NaN	NaN	NaN	NaN	NaN	990230	361490	108380
D3YUW8;D3YUX1;Q0VGT3;B9EIG6;Q8BZH4;F7D0L1	D3YUW8;D3YUX1;Q0VGT3;B9EIG6;Q8BZH4	Pogo transposable element with ZNF domain	Pogz	0	1	1	1	1	0	0	2	3	3	NaN	NaN	NaN	NaN	NaN	NaN	NaN	NaN	NaN	NaN	NaN	NaN	NaN	NaN	NaN	NaN	NaN	NaN	NaN	NaN	NaN	NaN	NaN	NaN	NaN	NaN	NaN	NaN	NaN	NaN	5334600	2461900	NaN	2193400	1541800	NaN
B9EJX8;Q9D0W5	B9EJX8;Q9D0W5	Peptidyl-prolyl cis-trans isomerase;Peptidyl-prolyl cis-trans isomerase-like 1	Ppil1	1	1	1	1	1	0	2	2	3	3	NaN	-4.18866	-2.90463	NaN	NaN	NaN	NaN	NaN	NaN	NaN	NaN	-4.18866	NaN	NaN	-2.90463	NaN	NaN	NaN	NaN	NaN	0.0548388	NaN	NaN	0.133543	NaN	NaN	NaN	NaN	NaN	13138500	2225000	1782300	NaN	1444000	1267000	720500
F6WZH1;D3YTR5;D3YTR4;Q9Z2D8	F6WZH1;D3YTR5;D3YTR4;Q9Z2D8	Methyl-CpG-binding domain protein 3	Mbd3	0	0	0	0	0	1	0	1	0	1	NaN	NaN	NaN	NaN	NaN	NaN	NaN	NaN	NaN	NaN	NaN	NaN	NaN	NaN	NaN	NaN	NaN	NaN	NaN	NaN	NaN	NaN	NaN	NaN	NaN	311010	NaN	NaN	NaN	NaN	NaN	606210	NaN	NaN	NaN	219050
F6SBR5;D3Z1U0;E9QL53;D3YU89;P49025;D3Z477;D3Z1K6	F6SBR5;D3Z1U0;E9QL53;D3YU89;P49025	Citron Rho-interacting kinase	Cit	0	1	0	0	1	0	0	2	0	0	NaN	NaN	NaN	NaN	NaN	NaN	NaN	NaN	NaN	NaN	NaN	NaN	NaN	NaN	NaN	NaN	NaN	NaN	NaN	NaN	NaN	NaN	NaN	NaN	NaN	NaN	NaN	NaN	NaN	NaN	14687650	800460	NaN	NaN	NaN	NaN
D3YV69;Q0PD53;Q0PD15;P61294;P35279;Q8BHD0	D3YV69;Q0PD53;Q0PD15;P61294;P35279;Q8BHD0	Ras-related protein Rab-6B;Ras-related protein Rab-6A;Ras-related protein Rab-39A	Rab6a;Rab6b;Rab39;Rab39a	0	0	0	0	0	0	0	0	0	0	NaN	NaN	NaN	NaN	NaN	NaN	NaN	NaN	NaN	NaN	NaN	NaN	NaN	NaN	NaN	NaN	NaN	NaN	NaN	NaN	NaN	NaN	NaN	NaN	NaN	NaN	NaN	541070	NaN	123380	NaN	NaN	NaN	NaN	NaN	NaN
D3YVH7;P50580	D3YVH7;P50580	Proliferation-associated protein 2G4	Pa2g4	0	1	0	0	1	0	1	2	1	1	2.42577	0.851114	NaN	NaN	NaN	NaN	2.42577	NaN	NaN	0.851114	NaN	NaN	NaN	NaN	NaN	5.37316	NaN	NaN	1.80389	NaN	NaN	NaN	NaN	NaN	NaN	NaN	NaN	965800	NaN	NaN	5189400	1676900	NaN	1742200	NaN	NaN
D3Z3E8;E9PW39;D3YVL0;P23249	D3Z3E8;E9PW39;D3YVL0;P23249	Putative helicase MOV-10	Mov10	1	1	1	1	1	0	3	2	3	3	-2.66719	-3.2684	-2.93833	NaN	0.337782	0.211336	NaN	-2.66719	NaN	0.318239	-1.76512	-8.35833	NaN	-1.92542	-3.95124	NaN	0.157433	NaN	1.24681	0.294203	0.00304714	NaN	0.263263	0.0646486	NaN	NaN	NaN	1856100	4297200	59446000	NaN	676520	NaN	2314200	1264250	181140
D3YVN7;Q8BFR5;A0A0U1RPC4;A0A0U1RNQ6	D3YVN7;Q8BFR5	Elongation factor Tu;Elongation factor Tu, mitochondrial	Gm9755;Tufm	0	1	1	0	1	0	1	3	3	1	2.30208	1.10184	NaN	NaN	NaN	NaN	2.30208	NaN	NaN	1.10184	NaN	NaN	NaN	NaN	NaN	4.9317	NaN	NaN	2.14629	NaN	NaN	NaN	NaN	NaN	NaN	NaN	NaN	1864500	NaN	NaN	9195150	4151150	129760	4001750	1593345	NaN
G3X927;D3YW42;Q8VC31	G3X927;D3YW42;Q8VC31	Coiled-coil domain-containing protein 9	Ccdc9	0	0	0	0	0	0	1	0	0	1	NaN	NaN	-1.40571	NaN	NaN	NaN	NaN	NaN	NaN	NaN	NaN	NaN	NaN	NaN	-1.40571	NaN	NaN	NaN	NaN	NaN	NaN	NaN	NaN	0.377433	NaN	NaN	NaN	NaN	43963	4030650	NaN	NaN	NaN	NaN	NaN	NaN
Q8BJZ0;D3YY85;D3YXX1;D3YY86;Q8R5C8;D3Z7P1;D3Z662;D3Z2K4;D3Z500;D3Z029;D3Z4G1;D3YXR0	Q8BJZ0;D3YY85;D3YXX1;D3YY86;Q8R5C8	Zinc finger MYND domain-containing protein 11	Zmynd11	0	0	0	0	0	0	0	1	1	0	NaN	NaN	NaN	NaN	NaN	NaN	NaN	NaN	NaN	NaN	NaN	NaN	NaN	NaN	NaN	NaN	NaN	NaN	NaN	NaN	NaN	NaN	NaN	NaN	NaN	NaN	58221	NaN	NaN	NaN	NaN	419520	NaN	NaN	663120	NaN
F6UFG6;D3YYE1;D3Z7M9;O35381;Q64G17	F6UFG6;D3YYE1;D3Z7M9;O35381;Q64G17	Acidic leucine-rich nuclear phosphoprotein 32 family member A;Putative acidic leucine-rich nuclear phosphoprotein 32 family member C	Anp32a;Anp32c	0	0	0	0	0	0	0	0	0	0	NaN	NaN	NaN	NaN	NaN	NaN	NaN	NaN	NaN	NaN	NaN	NaN	NaN	NaN	NaN	NaN	NaN	NaN	NaN	NaN	NaN	NaN	NaN	NaN	NaN	NaN	NaN	NaN	NaN	NaN	NaN	NaN	NaN	NaN	NaN	NaN
Q58E49;D3YYI8;O09106	Q58E49;D3YYI8;O09106	Histone deacetylase;Histone deacetylase 1	Hdac1;Gm10093	0	0	0	1	1	0	0	1	1	2	NaN	NaN	NaN	NaN	NaN	NaN	NaN	NaN	NaN	NaN	NaN	NaN	NaN	NaN	NaN	NaN	NaN	NaN	NaN	NaN	NaN	NaN	NaN	NaN	NaN	NaN	NaN	393090	NaN	NaN	NaN	1559100	NaN	NaN	NaN	NaN
D3YYW8;Q91V81	D3YYW8;Q91V81	RNA-binding protein 42	Rbm42	0	0	0	0	0	0	0	0	0	0	NaN	NaN	NaN	NaN	NaN	NaN	NaN	NaN	NaN	NaN	NaN	NaN	NaN	NaN	NaN	NaN	NaN	NaN	NaN	NaN	NaN	NaN	NaN	NaN	NaN	NaN	NaN	NaN	86200	99097	NaN	NaN	NaN	NaN	NaN	NaN
E9QM06;D3YZ08;O35144;F6VIR4	E9QM06;D3YZ08;O35144;F6VIR4	Telomeric repeat-binding factor 2	Terf2	0	0	0	0	0	0	0	1	0	0	NaN	NaN	NaN	NaN	NaN	NaN	NaN	NaN	NaN	NaN	NaN	NaN	NaN	NaN	NaN	NaN	NaN	NaN	NaN	NaN	NaN	NaN	NaN	NaN	NaN	NaN	NaN	NaN	116300	NaN	4751200	NaN	NaN	NaN	NaN	NaN
D3YZ09;Q9CY66;F6SL78	D3YZ09;Q9CY66	H/ACA ribonucleoprotein complex subunit 1	Gar1	1	0	1	1	1	0	3	1	2	2	3.52885	1.76535	4.2322	NaN	0.481346	NaN	NaN	3.52885	NaN	0.100537	3.43017	NaN	NaN	4.2322	NaN	NaN	11.5422	NaN	1.07217	10.7791	NaN	NaN	18.794	NaN	NaN	NaN	NaN	842700	398005	635640	NaN	4593850	NaN	903520	4290150	NaN
D3YZ20;Q6PI63;O08740	D3YZ20;Q6PI63;O08740	DNA-directed RNA polymerase II subunit RPB11	Polr2j	0	0	0	0	0	0	0	0	0	0	NaN	NaN	NaN	NaN	NaN	NaN	NaN	NaN	NaN	NaN	NaN	NaN	NaN	NaN	NaN	NaN	NaN	NaN	NaN	NaN	NaN	NaN	NaN	NaN	NaN	NaN	NaN	NaN	NaN	NaN	NaN	346030	NaN	NaN	NaN	NaN
D3YZ62;D3Z4J3;Q99104;F6TDE5;E9Q1F5;F6Z2S4;B8JK05;G5E8G6;G3X9Y9;P21271;D6RFU0;D3Z135	D3YZ62;D3Z4J3;Q99104	Unconventional myosin-Va	Myo5a	0	1	0	0	1	0	0	2	1	0	NaN	NaN	NaN	NaN	NaN	NaN	NaN	NaN	NaN	NaN	NaN	NaN	NaN	NaN	NaN	NaN	NaN	NaN	NaN	NaN	NaN	NaN	NaN	NaN	NaN	NaN	NaN	NaN	NaN	NaN	21097550	463670	NaN	1126200	NaN	NaN
E9Q4Q2;D3YZC9;D3YZD0;Q64213;D3YVH4;F8WHF9	E9Q4Q2;D3YZC9;D3YZD0;Q64213;D3YVH4	Splicing factor 1	Sf1	0	0	0	1	1	0	0	1	1	2	NaN	NaN	NaN	NaN	NaN	NaN	NaN	NaN	NaN	NaN	NaN	NaN	NaN	NaN	NaN	NaN	NaN	NaN	NaN	NaN	NaN	NaN	NaN	NaN	NaN	NaN	NaN	NaN	NaN	NaN	235840	NaN	NaN	NaN	NaN	352880
D3YZE8;Q14B71;D3Z5P7	D3YZE8;Q14B71;D3Z5P7	Cell division cycle-associated protein 2	Cdca2	0	0	0	0	0	0	0	0	1	0	NaN	NaN	NaN	NaN	NaN	NaN	NaN	NaN	NaN	NaN	NaN	NaN	NaN	NaN	NaN	NaN	NaN	NaN	NaN	NaN	NaN	NaN	NaN	NaN	NaN	NaN	NaN	NaN	NaN	NaN	NaN	NaN	NaN	NaN	269200	NaN
D3Z0M9	D3Z0M9		Ddx23	1	0	1	1	1	0	2	1	3	3	NaN	0.37899	1.02854	NaN	0.873489	0.531592	NaN	NaN	NaN	NaN	2.26094	-1.50296	NaN	2.16458	-0.107506	NaN	NaN	NaN	NaN	4.79305	0.352828	NaN	4.48337	0.928191	NaN	NaN	NaN	NaN	305730	1380050	NaN	NaN	NaN	NaN	1465380	486920
D3Z0V9;Q9D666;F6RMJ1;F7BX07;Q3TSM1;F6XYA0;D3Z5Q2;D3Z3N5	D3Z0V9;Q9D666	SUN domain-containing protein 1	Sun1	1	1	1	1	1	0	2	2	3	3	2.07547	1.87778	0.700543	NaN	NaN	NaN	2.07547	NaN	NaN	1.87778	NaN	NaN	0.700543	NaN	NaN	4.21482	NaN	NaN	3.6751	NaN	NaN	1.62512	NaN	NaN	NaN	NaN	NaN	1182500	NaN	NaN	4984030	1826800	NaN	4345800	1354200	270210
D3Z0X3;Q9WUV0	D3Z0X3;Q9WUV0	Origin recognition complex subunit 5	Orc5	0	0	0	0	0	0	0	0	0	0	NaN	NaN	NaN	NaN	NaN	NaN	NaN	NaN	NaN	NaN	NaN	NaN	NaN	NaN	NaN	NaN	NaN	NaN	NaN	NaN	NaN	NaN	NaN	NaN	NaN	NaN	NaN	NaN	94795	NaN	NaN	NaN	NaN	NaN	NaN	NaN
D3Z124;F6QA74;Q544Z7;P28352	D3Z124;F6QA74;Q544Z7;P28352	DNA-(apurinic or apyrimidinic site) lyase;DNA-(apurinic or apyrimidinic site) lyase, mitochondrial	Apex1	0	0	0	0	0	0	0	0	0	0	NaN	NaN	NaN	NaN	NaN	NaN	NaN	NaN	NaN	NaN	NaN	NaN	NaN	NaN	NaN	NaN	NaN	NaN	NaN	NaN	NaN	NaN	NaN	NaN	NaN	NaN	NaN	NaN	NaN	NaN	NaN	NaN	NaN	NaN	105710	NaN
D3Z197;D3Z357;Q6P2L6	D3Z197;D3Z357;Q6P2L6	Histone-lysine N-methyltransferase;Histone-lysine N-methyltransferase NSD3	Whsc1l1	0	0	0	0	0	1	1	2	3	2	1.68056	0.880314	0.645722	NaN	NaN	NaN	1.68056	NaN	NaN	0.880314	NaN	NaN	0.645722	NaN	NaN	3.20553	NaN	NaN	1.84078	NaN	NaN	1.56452	NaN	NaN	NaN	NaN	NaN	2846300	NaN	NaN	9123900	3828450	NaN	5239400	2700800	244140
Q5EBQ2;D3Z1V4;P70296;D6RHS6	Q5EBQ2;D3Z1V4;P70296	Phosphatidylethanolamine-binding protein 1;Hippocampal cholinergic neurostimulating peptide	Pebp1	0	0	0	1	1	0	1	1	1	2	NaN	NaN	NaN	NaN	NaN	NaN	NaN	NaN	NaN	NaN	NaN	NaN	NaN	NaN	NaN	NaN	NaN	NaN	NaN	NaN	NaN	NaN	NaN	NaN	NaN	NaN	NaN	NaN	NaN	2526200	NaN	2731900	NaN	NaN	1011100	NaN
D3Z3J6;G3UYE5;F6Y616;Q8VE62;G3UZ67	D3Z3J6;G3UYE5;F6Y616;Q8VE62	Polyadenylate-binding protein-interacting protein 1	Paip1	0	0	0	0	0	0	1	0	0	1	NaN	NaN	-1.44868	NaN	NaN	NaN	NaN	NaN	NaN	NaN	NaN	NaN	NaN	NaN	-1.44868	NaN	NaN	NaN	NaN	NaN	NaN	NaN	NaN	0.366356	NaN	NaN	NaN	NaN	69097	1572050	NaN	NaN	NaN	NaN	NaN	NaN
D3Z3Y4;Q921W2;Q545C1;P70318;A0A0U1RPE1;D6RGU1;A0A0U1RPB0;A0A0U1RPD3	D3Z3Y4;Q921W2;Q545C1;P70318;A0A0U1RPE1;D6RGU1;A0A0U1RPB0;A0A0U1RPD3	Nucleolysin TIAR	Tial1	0	0	0	0	0	0	0	1	0	1	NaN	NaN	NaN	NaN	NaN	NaN	NaN	NaN	NaN	NaN	NaN	NaN	NaN	NaN	NaN	NaN	NaN	NaN	NaN	NaN	NaN	NaN	NaN	NaN	NaN	NaN	NaN	NaN	NaN	NaN	NaN	NaN	NaN	NaN	NaN	NaN
S4R2G9;D3Z494;G5E895	S4R2G9;D3Z494;G5E895		Akr1b10	0	0	0	0	0	0	0	0	0	0	NaN	NaN	NaN	NaN	NaN	NaN	NaN	NaN	NaN	NaN	NaN	NaN	NaN	NaN	NaN	NaN	NaN	NaN	NaN	NaN	NaN	NaN	NaN	NaN	NaN	NaN	NaN	NaN	NaN	NaN	NaN	NaN	NaN	NaN	NaN	NaN
D3Z4V1;Q922V4;F8WI31	D3Z4V1;Q922V4;F8WI31	Pleiotropic regulator 1	Plrg1	1	1	0	1	1	0	3	2	1	3	NaN	NaN	-0.41078	NaN	NaN	0.829647	NaN	NaN	NaN	NaN	NaN	NaN	1.08752	NaN	-1.90908	NaN	NaN	NaN	NaN	NaN	NaN	2.12508	NaN	0.266263	NaN	NaN	NaN	1243200	664125	9475600	NaN	NaN	NaN	NaN	NaN	NaN
D3Z5I1;Q3UPF5;G3X9X5	D3Z5I1;Q3UPF5;G3X9X5	Zinc finger CCCH-type antiviral protein 1	Zc3hav1	0	0	0	0	0	0	1	0	0	1	NaN	NaN	0.139416	NaN	NaN	NaN	NaN	NaN	NaN	NaN	NaN	NaN	NaN	NaN	0.139416	NaN	NaN	NaN	NaN	NaN	NaN	NaN	NaN	1.10146	NaN	NaN	NaN	NaN	NaN	1343400	NaN	124400	NaN	NaN	NaN	NaN
D3Z5N6;Q61103;F8WIP7	D3Z5N6;Q61103;F8WIP7	Zinc finger protein ubi-d4	Dpf2	0	0	0	0	0	1	1	2	1	2	1.02047	NaN	0.388104	NaN	NaN	NaN	NaN	1.02047	NaN	NaN	NaN	NaN	NaN	0.388104	NaN	NaN	2.02858	NaN	NaN	NaN	NaN	NaN	1.30867	NaN	NaN	NaN	NaN	NaN	346775	NaN	1982300	703460	NaN	NaN	NaN	42655
E2QRQ3;D3Z6D2;Q8CJ67	E2QRQ3;D3Z6D2;Q8CJ67	Double-stranded RNA-binding protein Staufen homolog 2	Stau2	0	0	0	0	0	0	1	0	0	0	NaN	NaN	NaN	NaN	NaN	NaN	NaN	NaN	NaN	NaN	NaN	NaN	NaN	NaN	NaN	NaN	NaN	NaN	NaN	NaN	NaN	NaN	NaN	NaN	NaN	NaN	NaN	NaN	64137	725760	NaN	NaN	NaN	NaN	NaN	NaN
E9QAT0;D3Z6U8;E9QNF5;Q6AXB7;P35922;E9QAS9;E9QAS8	E9QAT0;D3Z6U8;E9QNF5;Q6AXB7;P35922;E9QAS9;E9QAS8	Fragile X mental retardation protein 1 homolog	Fmr1	1	0	0	0	0	0	2	0	0	1	NaN	NaN	-2.91195	NaN	NaN	NaN	NaN	NaN	NaN	NaN	NaN	NaN	NaN	NaN	-2.91195	NaN	NaN	NaN	NaN	NaN	NaN	NaN	NaN	0.132866	NaN	NaN	NaN	NaN	NaN	25759000	NaN	NaN	NaN	NaN	NaN	NaN
F6T3Z0;D3Z774;Q6AXH7;Q61188	F6T3Z0;D3Z774;Q6AXH7;Q61188	Histone-lysine N-methyltransferase EZH2	Ezh2	0	0	0	0	0	0	0	0	0	0	NaN	NaN	NaN	NaN	NaN	NaN	NaN	NaN	NaN	NaN	NaN	NaN	NaN	NaN	NaN	NaN	NaN	NaN	NaN	NaN	NaN	NaN	NaN	NaN	NaN	NaN	NaN	NaN	NaN	NaN	NaN	NaN	NaN	NaN	220280	44432
G3UZX6;H7BWX9;D3Z794;G3UZ60;G3UWI9;G3UWX9;G3UZA7;P61957;Q9Z172	G3UZX6;H7BWX9;D3Z794;G3UZ60;G3UWI9;G3UWX9;G3UZA7;P61957;Q9Z172	Small ubiquitin-related modifier;Small ubiquitin-related modifier 2;Small ubiquitin-related modifier 3	Sumo3;Sumo2	0	0	0	0	0	0	0	0	0	0	NaN	NaN	NaN	NaN	NaN	NaN	NaN	NaN	NaN	NaN	NaN	NaN	NaN	NaN	NaN	NaN	NaN	NaN	NaN	NaN	NaN	NaN	NaN	NaN	NaN	NaN	NaN	216660	NaN	NaN	NaN	NaN	NaN	NaN	NaN	NaN
D3Z7C6;Q9R0Q7	D3Z7C6;Q9R0Q7	Prostaglandin E synthase 3	Ptges3	0	0	0	0	0	0	0	0	0	0	NaN	NaN	NaN	NaN	NaN	NaN	NaN	NaN	NaN	NaN	NaN	NaN	NaN	NaN	NaN	NaN	NaN	NaN	NaN	NaN	NaN	NaN	NaN	NaN	NaN	NaN	266430	215790	58235	NaN	NaN	NaN	NaN	NaN	NaN	NaN
D3Z7P4;D3Z7P3	D3Z7P4;D3Z7P3	Glutaminase kidney isoform, mitochondrial	Gls	0	0	0	0	0	0	1	1	1	1	NaN	0.516329	-0.0807264	NaN	NaN	NaN	NaN	NaN	NaN	0.516329	NaN	NaN	-0.0807264	NaN	NaN	NaN	NaN	NaN	1.43031	NaN	NaN	0.945581	NaN	NaN	NaN	NaN	NaN	952800	NaN	NaN	NaN	NaN	NaN	1362800	NaN	NaN
D6RGT1;G3UWL8;G5E881;Q3TUH1	D6RGT1;G3UWL8;G5E881;Q3TUH1	Phosphatidate cytidylyltransferase, mitochondrial	Tamm41	0	0	0	0	0	0	0	0	0	0	NaN	NaN	NaN	NaN	NaN	NaN	NaN	NaN	NaN	NaN	NaN	NaN	NaN	NaN	NaN	NaN	NaN	NaN	NaN	NaN	NaN	NaN	NaN	NaN	NaN	NaN	NaN	478550	NaN	NaN	NaN	NaN	NaN	NaN	NaN	NaN
E0CX20;Q6PGH1	E0CX20;Q6PGH1	Protein BUD31 homolog	Bud31	1	0	1	1	1	0	2	1	2	2	1.60176	-0.722615	0.458507	NaN	0.760132	0.83827	NaN	1.60176	NaN	NaN	1.10361	-2.54884	NaN	2.22433	-1.30732	NaN	3.03512	NaN	NaN	2.14892	0.170893	NaN	4.67295	0.40407	NaN	NaN	NaN	220870	653120	8795000	NaN	1982300	NaN	NaN	1403500	1503000
F8WHW3;E0CYE6;Q3TWL2;E0CZF6;E0CZ18	F8WHW3;E0CYE6;Q3TWL2;E0CZF6;E0CZ18	Type 1 phosphatidylinositol 4,5-bisphosphate 4-phosphatase	Tmem55b	0	0	0	0	0	0	0	0	0	0	NaN	NaN	NaN	NaN	NaN	NaN	NaN	NaN	NaN	NaN	NaN	NaN	NaN	NaN	NaN	NaN	NaN	NaN	NaN	NaN	NaN	NaN	NaN	NaN	NaN	NaN	NaN	107730	NaN	1082100	NaN	NaN	NaN	NaN	NaN	NaN
E0CYH0;Q9ER69;E0CZF5;F7CCI4	E0CYH0;Q9ER69;E0CZF5;F7CCI4	Pre-mRNA-splicing regulator WTAP	Wtap	0	0	0	0	0	0	0	0	0	0	NaN	NaN	NaN	NaN	NaN	NaN	NaN	NaN	NaN	NaN	NaN	NaN	NaN	NaN	NaN	NaN	NaN	NaN	NaN	NaN	NaN	NaN	NaN	NaN	NaN	NaN	NaN	NaN	NaN	680910	NaN	NaN	NaN	NaN	NaN	NaN
F8VQ42;E0CZ72;P28740;F6SUU5	F8VQ42;E0CZ72;P28740	Kinesin-like protein;Kinesin-like protein KIF2A	Kif2a	0	0	0	1	1	0	1	1	1	2	NaN	NaN	0.473722	NaN	NaN	NaN	NaN	NaN	NaN	NaN	NaN	NaN	NaN	NaN	0.473722	NaN	NaN	NaN	NaN	NaN	NaN	NaN	NaN	1.38869	NaN	NaN	NaN	NaN	NaN	851660	NaN	2619750	NaN	NaN	572465	NaN
E9PU96;Q571H0	E9PU96;Q571H0	Nucleolar pre-ribosomal-associated protein 1	Urb1	0	1	1	1	1	0	0	2	3	3	NaN	NaN	NaN	NaN	NaN	NaN	NaN	NaN	NaN	NaN	NaN	NaN	NaN	NaN	NaN	NaN	NaN	NaN	NaN	NaN	NaN	NaN	NaN	NaN	NaN	NaN	NaN	NaN	NaN	NaN	NaN	984335	NaN	609520	543350	350440
E9PUA5;Q9QWT9;G3UXN2	E9PUA5;Q9QWT9	Kinesin-like protein;Kinesin-like protein KIFC1	Kifc5b;Kifc1	0	0	0	0	0	0	0	0	0	0	NaN	NaN	NaN	NaN	NaN	NaN	NaN	NaN	NaN	NaN	NaN	NaN	NaN	NaN	NaN	NaN	NaN	NaN	NaN	NaN	NaN	NaN	NaN	NaN	NaN	NaN	NaN	NaN	126550	NaN	NaN	NaN	NaN	1332000	NaN	NaN
E9PUC2;Q9CZW4	E9PUC2;Q9CZW4	Long-chain-fatty-acid--CoA ligase 3	Acsl3	0	0	0	0	0	0	0	1	0	0	NaN	NaN	NaN	NaN	NaN	NaN	NaN	NaN	NaN	NaN	NaN	NaN	NaN	NaN	NaN	NaN	NaN	NaN	NaN	NaN	NaN	NaN	NaN	NaN	NaN	NaN	NaN	NaN	NaN	11582000	1550900	NaN	NaN	NaN	NaN	NaN
E9PVA2;Q9DB85	E9PVA2;Q9DB85	Ribosomal RNA-processing protein 8	Rrp8	0	0	0	0	0	0	1	1	1	1	4.28688	1.06996	2.03222	NaN	NaN	NaN	4.28688	NaN	NaN	1.06996	NaN	NaN	2.03222	NaN	NaN	19.52	NaN	NaN	2.09937	NaN	NaN	4.09033	NaN	NaN	NaN	NaN	NaN	388135	NaN	NaN	7576400	488980	NaN	814840	NaN	NaN
E9PVA8	E9PVA8		Gcn1l1	0	0	0	0	0	0	0	0	0	0	NaN	NaN	NaN	NaN	NaN	NaN	NaN	NaN	NaN	NaN	NaN	NaN	NaN	NaN	NaN	NaN	NaN	NaN	NaN	NaN	NaN	NaN	NaN	NaN	NaN	NaN	NaN	107510	NaN	NaN	NaN	NaN	NaN	NaN	158000	NaN
E9PVC5;E9Q770	E9PVC5		Eif4g1	0	0	0	0	0	0	0	0	0	0	NaN	NaN	-2.70992	NaN	NaN	NaN	NaN	NaN	NaN	NaN	NaN	NaN	NaN	NaN	-2.70992	NaN	NaN	NaN	NaN	NaN	NaN	NaN	NaN	0.152838	NaN	NaN	NaN	122120	180880	32335500	NaN	NaN	NaN	NaN	NaN	NaN
E9PW15;Q80U70;F7B7H9;Q9JJQ0	E9PW15;Q80U70;F7B7H9;Q9JJQ0	Polycomb protein Suz12;GPI mannosyltransferase 3	Suz12;Pigb	0	0	1	0	1	0	0	0	2	0	NaN	NaN	NaN	NaN	NaN	NaN	NaN	NaN	NaN	NaN	NaN	NaN	NaN	NaN	NaN	NaN	NaN	NaN	NaN	NaN	NaN	NaN	NaN	NaN	NaN	NaN	NaN	NaN	NaN	NaN	NaN	NaN	NaN	NaN	586560	480520
E9PW20;Q9CY57;D3YZA1;D3Z7T7	E9PW20;Q9CY57;D3YZA1;D3Z7T7	Chromatin target of PRMT1 protein	Chtop	1	0	1	1	1	0	3	1	3	3	0.745027	-2.54943	-0.816544	NaN	0.441259	0.684868	NaN	0.745027	NaN	-0.143542	0.38746	-7.89222	-0.12283	1.78783	-4.11463	NaN	1.67601	NaN	0.905294	1.30809	0.00420926	0.918384	3.45296	0.057726	NaN	NaN	NaN	2925900	2873200	70822500	NaN	4815500	NaN	2648800	3758400	298110
E9PW66;P28656;A2RSB1;Q78ZA7	E9PW66;P28656	Nucleosome assembly protein 1-like 1	Nap1l1	0	1	1	1	1	0	1	3	3	3	4.49099	0.713444	4.36146	NaN	NaN	NaN	4.49099	NaN	NaN	0.713444	NaN	NaN	4.36146	NaN	NaN	22.4866	NaN	NaN	1.63971	NaN	NaN	20.5556	NaN	NaN	NaN	NaN	NaN	504460	NaN	NaN	11343600	3773200	733535	827170	1153650	NaN
H7BXB1;E9Q4G7;E9PWB2;Q8BK63;E9Q2U6;E9Q3W1	H7BXB1;E9Q4G7;E9PWB2;Q8BK63;E9Q2U6;E9Q3W1	Casein kinase I isoform alpha	Csnk1a1	0	0	0	0	0	0	0	0	0	0	NaN	NaN	NaN	NaN	NaN	NaN	NaN	NaN	NaN	NaN	NaN	NaN	NaN	NaN	NaN	NaN	NaN	NaN	NaN	NaN	NaN	NaN	NaN	NaN	NaN	NaN	NaN	NaN	NaN	657380	NaN	NaN	NaN	NaN	NaN	NaN
Q3TT92;E9PWE8;Q62188;D3YUS0;D3Z567;O08553	Q3TT92;E9PWE8;Q62188;D3YUS0	Dihydropyrimidinase-related protein 3	Dpysl3	0	1	1	0	1	0	0	2	2	1	NaN	NaN	NaN	NaN	NaN	NaN	NaN	NaN	NaN	NaN	NaN	NaN	NaN	NaN	NaN	NaN	NaN	NaN	NaN	NaN	NaN	NaN	NaN	NaN	NaN	NaN	NaN	NaN	NaN	NaN	7956000	2067300	NaN	NaN	724060	545880
E9PWG6	E9PWG6		Ncapg	0	0	0	0	0	0	0	0	1	0	NaN	NaN	NaN	NaN	NaN	NaN	NaN	NaN	NaN	NaN	NaN	NaN	NaN	NaN	NaN	NaN	NaN	NaN	NaN	NaN	NaN	NaN	NaN	NaN	NaN	NaN	NaN	102050	NaN	NaN	NaN	NaN	NaN	NaN	703290	NaN
E9PWY9;Q8C0C7;D6RIJ2	E9PWY9;Q8C0C7;D6RIJ2	Phenylalanine--tRNA ligase alpha subunit	Farsa	0	0	0	0	0	0	0	1	0	0	NaN	NaN	NaN	NaN	NaN	NaN	NaN	NaN	NaN	NaN	NaN	NaN	NaN	NaN	NaN	NaN	NaN	NaN	NaN	NaN	NaN	NaN	NaN	NaN	NaN	NaN	NaN	NaN	NaN	NaN	NaN	667040	NaN	NaN	NaN	NaN
E9PYN2;Q9R0B7;E9Q7N8;E0CYH6;E0CZ32;E0CYN4;E0CXP1;E0CY94;F7CTY2	E9PYN2;Q9R0B7;E9Q7N8	Zinc finger protein 346	Zfp346;Znf346	0	0	0	1	1	0	1	0	0	3	NaN	NaN	0.0498801	NaN	NaN	NaN	NaN	NaN	NaN	NaN	NaN	NaN	NaN	NaN	0.0498801	NaN	NaN	NaN	NaN	NaN	NaN	NaN	NaN	1.03518	NaN	NaN	NaN	NaN	NaN	3118350	NaN	NaN	NaN	NaN	NaN	NaN
E9PZ21;Q91W59;G3UZJ9;Q8BWL5	E9PZ21;Q91W59;G3UZJ9;Q8BWL5	RNA-binding motif, single-stranded-interacting protein 1;RNA-binding motif, single-stranded-interacting protein 3	Rbms1;Rbms3	1	1	0	1	1	0	2	2	0	2	1.42915	NaN	0.697474	NaN	NaN	NaN	1.42915	NaN	NaN	NaN	NaN	NaN	0.697474	NaN	NaN	2.69289	NaN	NaN	NaN	NaN	NaN	1.62166	NaN	NaN	NaN	NaN	NaN	721790	NaN	2486200	1943700	NaN	NaN	NaN	NaN	NaN
E9PZ26;G5E8P1;E9Q412	E9PZ26;G5E8P1;E9Q412		Brd1	0	1	1	1	1	0	1	2	3	3	NaN	NaN	NaN	NaN	NaN	NaN	NaN	NaN	NaN	NaN	NaN	NaN	NaN	NaN	NaN	NaN	NaN	NaN	NaN	NaN	NaN	NaN	NaN	NaN	NaN	NaN	NaN	NaN	NaN	NaN	2408900	2752450	NaN	753330	1799250	291550
E9Q5H2;E9PZF5;P97822	E9Q5H2;E9PZF5;P97822	Acidic leucine-rich nuclear phosphoprotein 32 family member E	Anp32e	0	0	0	0	0	0	0	1	0	0	NaN	NaN	NaN	NaN	NaN	NaN	NaN	NaN	NaN	NaN	NaN	NaN	NaN	NaN	NaN	NaN	NaN	NaN	NaN	NaN	NaN	NaN	NaN	NaN	NaN	NaN	NaN	NaN	NaN	NaN	NaN	1278600	NaN	NaN	NaN	NaN
E9PZM7	E9PZM7		Scaf11	0	0	1	0	1	0	0	1	2	1	NaN	NaN	NaN	NaN	NaN	NaN	NaN	NaN	NaN	NaN	NaN	NaN	NaN	NaN	NaN	NaN	NaN	NaN	NaN	NaN	NaN	NaN	NaN	NaN	NaN	NaN	NaN	NaN	NaN	NaN	NaN	3294350	NaN	109580	4141500	342750
E9Q2Q7;E9Q035;Q921I1	E9Q2Q7;E9Q035;Q921I1	Serotransferrin	Trf;Gm20425;Tf	0	0	0	0	0	0	0	0	0	0	NaN	NaN	NaN	NaN	NaN	NaN	NaN	NaN	NaN	NaN	NaN	NaN	NaN	NaN	NaN	NaN	NaN	NaN	NaN	NaN	NaN	NaN	NaN	NaN	NaN	NaN	NaN	NaN	90140	NaN	NaN	NaN	NaN	NaN	NaN	NaN
E9Q066;G3X9Q6;Q8BWW4	E9Q066;G3X9Q6;Q8BWW4	La-related protein 4	Larp4	1	0	0	1	1	0	3	1	1	2	NaN	NaN	-2.44721	NaN	NaN	NaN	NaN	NaN	NaN	NaN	NaN	NaN	NaN	NaN	-2.44721	NaN	NaN	NaN	NaN	NaN	NaN	NaN	NaN	0.183365	NaN	NaN	NaN	503140	471560	25389500	NaN	NaN	NaN	NaN	NaN	NaN
E9Q070	E9Q070		Gm8730	0	0	0	0	0	0	0	0	0	0	NaN	NaN	NaN	NaN	NaN	NaN	NaN	NaN	NaN	NaN	NaN	NaN	NaN	NaN	NaN	NaN	NaN	NaN	NaN	NaN	NaN	NaN	NaN	NaN	NaN	NaN	NaN	395300	NaN	NaN	NaN	NaN	NaN	NaN	NaN	NaN
E9Q133;Q3U4U6;P80318;Q3U0I3;F6Q609;F6ZVG8	E9Q133;Q3U4U6;P80318;Q3U0I3	T-complex protein 1 subunit gamma	Cct3	0	1	1	0	1	0	1	2	2	1	0.349227	-1.46668	NaN	NaN	NaN	NaN	0.349227	NaN	NaN	-1.46668	NaN	NaN	NaN	NaN	NaN	1.27388	NaN	NaN	0.361813	NaN	NaN	NaN	NaN	NaN	NaN	NaN	NaN	4288950	NaN	NaN	5463600	4334750	NaN	1551800	1179000	NaN
E9Q166	E9Q166		Atad2b	0	0	0	1	1	0	1	1	1	3	1.5939	0.148535	0.12607	NaN	NaN	NaN	NaN	1.5939	NaN	NaN	0.148535	NaN	NaN	0.12607	NaN	NaN	3.01863	NaN	NaN	1.10844	NaN	NaN	1.09132	NaN	NaN	NaN	NaN	NaN	258660	NaN	NaN	780800	NaN	NaN	286710	NaN
E9Q179;Q8C5Q4	E9Q179;Q8C5Q4	G-rich sequence factor 1	Grsf1	0	0	0	0	0	0	0	0	0	0	NaN	NaN	NaN	NaN	NaN	NaN	NaN	NaN	NaN	NaN	NaN	NaN	NaN	NaN	NaN	NaN	NaN	NaN	NaN	NaN	NaN	NaN	NaN	NaN	NaN	NaN	NaN	NaN	NaN	NaN	NaN	NaN	NaN	NaN	NaN	NaN
E9Q284;Q5SU73	E9Q284;Q5SU73	Coilin	Coil	0	0	0	0	0	0	0	1	0	1	NaN	NaN	NaN	NaN	NaN	NaN	NaN	NaN	NaN	NaN	NaN	NaN	NaN	NaN	NaN	NaN	NaN	NaN	NaN	NaN	NaN	NaN	NaN	NaN	NaN	NaN	NaN	NaN	NaN	116180	1374400	1135760	NaN	NaN	NaN	NaN
E9Q286	E9Q286	Little elongation complex subunit 1	Ice1	0	0	0	0	0	0	0	0	0	0	NaN	NaN	NaN	NaN	NaN	NaN	NaN	NaN	NaN	NaN	NaN	NaN	NaN	NaN	NaN	NaN	NaN	NaN	NaN	NaN	NaN	NaN	NaN	NaN	NaN	NaN	NaN	NaN	NaN	NaN	NaN	NaN	NaN	NaN	NaN	NaN
E9Q2X6;Q8CG47	E9Q2X6;Q8CG47	Structural maintenance of chromosomes protein;Structural maintenance of chromosomes protein 4	Smc4	0	0	0	0	0	0	0	0	1	1	NaN	NaN	NaN	NaN	NaN	NaN	NaN	NaN	NaN	NaN	NaN	NaN	NaN	NaN	NaN	NaN	NaN	NaN	NaN	NaN	NaN	NaN	NaN	NaN	NaN	NaN	NaN	NaN	NaN	NaN	NaN	NaN	NaN	1574300	NaN	NaN
F8VPM0;E9Q374;Q91YE5	F8VPM0;E9Q374;Q91YE5	Bromodomain adjacent to zinc finger domain protein 2A	Baz2a	0	1	1	1	1	0	0	2	2	2	NaN	NaN	NaN	NaN	NaN	NaN	NaN	NaN	NaN	NaN	NaN	NaN	NaN	NaN	NaN	NaN	NaN	NaN	NaN	NaN	NaN	NaN	NaN	NaN	NaN	NaN	NaN	NaN	NaN	NaN	2701700	1268900	NaN	1426900	775420	41513
H3BJQ1;E9Q3F7;Q7TN75	H3BJQ1;E9Q3F7;Q7TN75	Retrotransposon-derived protein PEG10	Peg10	0	0	0	0	0	0	0	0	0	0	NaN	NaN	NaN	NaN	NaN	NaN	NaN	NaN	NaN	NaN	NaN	NaN	NaN	NaN	NaN	NaN	NaN	NaN	NaN	NaN	NaN	NaN	NaN	NaN	NaN	NaN	NaN	NaN	109110	368990	NaN	NaN	NaN	NaN	NaN	NaN
E9Q3G8	E9Q3G8		Nup153	0	1	1	1	1	0	1	2	2	3	NaN	NaN	NaN	NaN	NaN	NaN	NaN	NaN	NaN	NaN	NaN	NaN	NaN	NaN	NaN	NaN	NaN	NaN	NaN	NaN	NaN	NaN	NaN	NaN	NaN	NaN	NaN	NaN	NaN	NaN	2525400	2442400	NaN	NaN	1324500	647600
Q58E35;E9Q3T0;P47955	Q58E35;E9Q3T0;P47955	60S acidic ribosomal protein P1	Rplp1;Gm10073	0	0	0	0	0	0	0	0	0	0	NaN	NaN	NaN	NaN	NaN	NaN	NaN	NaN	NaN	NaN	NaN	NaN	NaN	NaN	NaN	NaN	NaN	NaN	NaN	NaN	NaN	NaN	NaN	NaN	NaN	NaN	NaN	NaN	275760	NaN	NaN	NaN	NaN	NaN	NaN	NaN
E9Q3T3;L0N7N1;A0A0J9YUN5	E9Q3T3;L0N7N1	Kinesin-like protein;Kinesin-like protein KIF14	Kif14	0	1	0	0	1	0	0	2	1	0	NaN	NaN	NaN	NaN	NaN	NaN	NaN	NaN	NaN	NaN	NaN	NaN	NaN	NaN	NaN	NaN	NaN	NaN	NaN	NaN	NaN	NaN	NaN	NaN	NaN	NaN	NaN	NaN	NaN	NaN	11652750	749240	NaN	590630	NaN	32699
E9Q4K7	E9Q4K7	Kinesin-like protein	Kif13b	0	0	0	0	0	0	1	0	0	0	NaN	NaN	NaN	NaN	NaN	NaN	NaN	NaN	NaN	NaN	NaN	NaN	NaN	NaN	NaN	NaN	NaN	NaN	NaN	NaN	NaN	NaN	NaN	NaN	NaN	NaN	NaN	NaN	NaN	460090	NaN	NaN	NaN	NaN	141650	NaN
E9Q4S7;A2AWF8;A2AWF9;Q64455	E9Q4S7;A2AWF8;A2AWF9;Q64455	Protein-tyrosine-phosphatase;Receptor-type tyrosine-protein phosphatase eta	Ptprj	0	0	0	0	0	0	0	0	0	0	NaN	NaN	NaN	NaN	NaN	NaN	NaN	NaN	NaN	NaN	NaN	NaN	NaN	NaN	NaN	NaN	NaN	NaN	NaN	NaN	NaN	NaN	NaN	NaN	NaN	NaN	NaN	NaN	NaN	NaN	2198100	NaN	NaN	NaN	NaN	437370
E9Q5G3	E9Q5G3	Kinesin-like protein KIF23	Kif23	0	0	0	0	0	2	2	3	3	3	7.65935	3.31692	2.97921	NaN	NaN	NaN	7.65935	NaN	NaN	3.31692	NaN	NaN	2.97921	NaN	NaN	202.16	NaN	NaN	9.96537	NaN	NaN	7.88556	NaN	NaN	358220	287350	NaN	457000	NaN	NaN	92387000	25396500	NaN	4554175	1273250	2050150
E9Q5L7;K4DI61;Q9D8M7	E9Q5L7;K4DI61;Q9D8M7	PHD finger protein 10	Phf10	0	0	0	0	0	0	0	0	1	1	NaN	NaN	NaN	NaN	NaN	NaN	NaN	NaN	NaN	NaN	NaN	NaN	NaN	NaN	NaN	NaN	NaN	NaN	NaN	NaN	NaN	NaN	NaN	NaN	NaN	NaN	NaN	NaN	NaN	77089	NaN	NaN	NaN	NaN	697150	NaN
E9Q616	E9Q616		Ahnak	0	1	1	0	1	0	0	3	3	1	NaN	NaN	NaN	NaN	NaN	NaN	NaN	NaN	NaN	NaN	NaN	NaN	NaN	NaN	NaN	NaN	NaN	NaN	NaN	NaN	NaN	NaN	NaN	NaN	NaN	NaN	NaN	NaN	NaN	NaN	8504350	40347000	2231600	8205700	30764000	6696450
E9Q6M6;Q9D6M3	E9Q6M6;Q9D6M3	Mitochondrial glutamate carrier 1	Slc25a22	0	0	0	0	0	0	0	0	0	0	NaN	NaN	NaN	NaN	NaN	NaN	NaN	NaN	NaN	NaN	NaN	NaN	NaN	NaN	NaN	NaN	NaN	NaN	NaN	NaN	NaN	NaN	NaN	NaN	NaN	NaN	NaN	177270	NaN	NaN	NaN	NaN	NaN	NaN	NaN	NaN
E9Q6M7;Q3TQ29;Q3UR91;Q3TTW5;Q80U58;Q80U78;F6YD01	E9Q6M7;Q3TQ29;Q3UR91;Q3TTW5;Q80U58;Q80U78;F6YD01	Pumilio homolog 2;Pumilio homolog 1	Pum1;Pum2	0	0	0	0	0	0	1	0	0	1	NaN	NaN	-0.885125	NaN	NaN	NaN	NaN	NaN	NaN	NaN	NaN	NaN	NaN	NaN	-0.885125	NaN	NaN	NaN	NaN	NaN	NaN	NaN	NaN	0.541441	NaN	NaN	NaN	NaN	NaN	5164000	NaN	NaN	NaN	NaN	NaN	NaN
E9Q718;Q9R0B9	E9Q718;Q9R0B9	Procollagen-lysine,2-oxoglutarate 5-dioxygenase 2	Plod2	0	0	0	0	0	0	0	0	1	0	NaN	NaN	NaN	NaN	NaN	NaN	NaN	NaN	NaN	NaN	NaN	NaN	NaN	NaN	NaN	NaN	NaN	NaN	NaN	NaN	NaN	NaN	NaN	NaN	NaN	NaN	NaN	NaN	NaN	NaN	NaN	NaN	NaN	1025300	NaN	NaN
E9Q7B0;Q60715	E9Q7B0;Q60715	Prolyl 4-hydroxylase subunit alpha-1	P4ha1	0	0	0	0	0	0	0	1	0	0	NaN	NaN	NaN	NaN	NaN	NaN	NaN	NaN	NaN	NaN	NaN	NaN	NaN	NaN	NaN	NaN	NaN	NaN	NaN	NaN	NaN	NaN	NaN	NaN	NaN	NaN	NaN	NaN	NaN	NaN	1712500	NaN	NaN	NaN	NaN	NaN
E9Q7E2;Q9D982	E9Q7E2		Arid2	0	0	0	0	0	0	0	1	1	1	NaN	NaN	NaN	NaN	NaN	NaN	NaN	NaN	NaN	NaN	NaN	NaN	NaN	NaN	NaN	NaN	NaN	NaN	NaN	NaN	NaN	NaN	NaN	NaN	NaN	NaN	NaN	NaN	NaN	NaN	NaN	758235	89617	311990	1202500	NaN
E9Q7L0	E9Q7L0		Ogdhl	0	0	0	0	0	0	0	1	0	0	NaN	NaN	NaN	NaN	NaN	NaN	NaN	NaN	NaN	NaN	NaN	NaN	NaN	NaN	NaN	NaN	NaN	NaN	NaN	NaN	NaN	NaN	NaN	NaN	NaN	NaN	NaN	NaN	NaN	NaN	1403100	NaN	NaN	NaN	NaN	NaN
E9Q7L1;G3UX45	E9Q7L1;G3UX45		Urb2	0	0	0	0	0	0	1	1	1	1	1.42929	0.555855	0.561957	NaN	NaN	NaN	NaN	1.42929	NaN	NaN	0.555855	NaN	NaN	0.561957	NaN	NaN	2.69314	NaN	NaN	1.47004	NaN	NaN	1.47627	NaN	NaN	NaN	NaN	NaN	701430	NaN	557050	1889050	NaN	NaN	1031130	NaN
E9Q7S1;R4GML0;O88466	E9Q7S1;R4GML0;O88466	Zinc finger protein 106	Zfp106;Znf106	0	0	0	0	0	0	0	0	0	0	NaN	NaN	NaN	NaN	NaN	NaN	NaN	NaN	NaN	NaN	NaN	NaN	NaN	NaN	NaN	NaN	NaN	NaN	NaN	NaN	NaN	NaN	NaN	NaN	NaN	NaN	NaN	NaN	NaN	NaN	NaN	NaN	NaN	NaN	70161	NaN
E9Q8X5	E9Q8X5		Zbtb10	0	0	0	0	0	0	0	0	0	0	NaN	NaN	NaN	NaN	NaN	NaN	NaN	NaN	NaN	NaN	NaN	NaN	NaN	NaN	NaN	NaN	NaN	NaN	NaN	NaN	NaN	NaN	NaN	NaN	NaN	NaN	NaN	NaN	NaN	NaN	NaN	NaN	NaN	NaN	NaN	NaN
E9Q9K5	E9Q9K5	Triadin	Trdn	0	0	0	0	0	0	0	0	0	0	NaN	NaN	NaN	NaN	NaN	NaN	NaN	NaN	NaN	NaN	NaN	NaN	NaN	NaN	NaN	NaN	NaN	NaN	NaN	NaN	NaN	NaN	NaN	NaN	NaN	NaN	NaN	NaN	NaN	NaN	NaN	NaN	NaN	NaN	NaN	NaN
F7A9A8;E9Q9U2	F7A9A8;E9Q9U2		Speer2	0	0	0	0	0	0	0	0	0	0	NaN	NaN	NaN	NaN	NaN	NaN	NaN	NaN	NaN	NaN	NaN	NaN	NaN	NaN	NaN	NaN	NaN	NaN	NaN	NaN	NaN	NaN	NaN	NaN	NaN	NaN	NaN	1846000	NaN	126400	NaN	356360	NaN	NaN	NaN	NaN
Q5M8Q0;E9QAZ2;Q9CZM2;B8JKK2	Q5M8Q0;E9QAZ2;Q9CZM2;B8JKK2	Ribosomal protein L15;60S ribosomal protein L15	Rpl15;Gm10020	0	0	0	0	0	0	1	1	1	1	2.30776	1.69137	0.464457	NaN	NaN	NaN	2.30776	NaN	NaN	1.69137	NaN	NaN	0.464457	NaN	NaN	4.95115	NaN	NaN	3.22964	NaN	NaN	1.3798	NaN	NaN	NaN	NaN	NaN	672490	113910	417210	3329600	NaN	NaN	2171900	NaN	NaN
E9QJT2;Q3UMQ8	E9QJT2;Q3UMQ8	H/ACA ribonucleoprotein complex non-core subunit NAF1	Naf1	0	0	0	1	1	0	0	0	0	3	NaN	NaN	NaN	NaN	NaN	NaN	NaN	NaN	NaN	NaN	NaN	NaN	NaN	NaN	NaN	NaN	NaN	NaN	NaN	NaN	NaN	NaN	NaN	NaN	NaN	NaN	NaN	NaN	NaN	NaN	NaN	NaN	NaN	NaN	NaN	NaN
E9QK83;Q5XG71	E9QK83;Q5XG71	Small subunit processome component 20 homolog	Utp20	0	1	1	1	1	0	1	2	2	3	NaN	NaN	NaN	NaN	NaN	NaN	NaN	NaN	NaN	NaN	NaN	NaN	NaN	NaN	NaN	NaN	NaN	NaN	NaN	NaN	NaN	NaN	NaN	NaN	NaN	NaN	NaN	NaN	NaN	NaN	7653200	3350050	NaN	2876600	3116550	NaN
E9QKD1;Q3UHX0	E9QKD1;Q3UHX0	Nucleolar protein 8	Nol8	0	0	1	0	1	0	0	1	2	1	NaN	NaN	NaN	NaN	NaN	NaN	NaN	NaN	NaN	NaN	NaN	NaN	NaN	NaN	NaN	NaN	NaN	NaN	NaN	NaN	NaN	NaN	NaN	NaN	NaN	NaN	NaN	NaN	NaN	NaN	NaN	1138750	NaN	300000	723100	114220
E9QM77;O70305;F6U2C2;F7B6X4;F6V8M6	E9QM77;O70305;F6U2C2;F7B6X4	Ataxin-2	Atxn2	0	0	0	0	0	0	1	0	0	1	NaN	NaN	-1.36136	NaN	NaN	NaN	NaN	NaN	NaN	NaN	NaN	NaN	NaN	NaN	-1.36136	NaN	NaN	NaN	NaN	NaN	NaN	NaN	NaN	0.389214	NaN	NaN	NaN	NaN	91858	3784550	NaN	NaN	NaN	NaN	NaN	NaN
H3BJQ3;H3BKE5;E9QMH1;H3BJ44;H3BJL0;Q99J72;Q3TI69;H3BL97;H3BKS1;H3BJJ6;H3BJD1	H3BJQ3;H3BKE5;E9QMH1;H3BJ44;H3BJL0;Q99J72;Q3TI69	DNA dC->dU-editing enzyme APOBEC-3	Apobec3	0	0	0	0	0	0	1	0	0	0	NaN	NaN	NaN	NaN	NaN	NaN	NaN	NaN	NaN	NaN	NaN	NaN	NaN	NaN	NaN	NaN	NaN	NaN	NaN	NaN	NaN	NaN	NaN	NaN	126420	NaN	NaN	NaN	147800	10452650	NaN	NaN	NaN	NaN	NaN	NaN
E9QP46;Q6ZWQ0;F6W8R9;Q6DFZ2;F7BX34;D3Z412;D3YVK9	E9QP46;Q6ZWQ0	Nesprin-2	Syne2	0	1	1	1	1	0	1	2	2	3	2.21119	0.537816	0.888703	NaN	NaN	NaN	NaN	2.21119	NaN	NaN	0.537816	NaN	NaN	0.888703	NaN	NaN	4.63056	NaN	NaN	1.45177	NaN	NaN	1.85151	NaN	NaN	NaN	NaN	NaN	436060	NaN	2031000	2019200	NaN	NaN	633060	NaN
G5E8R3;E9QPD7;Q05920	G5E8R3;E9QPD7;Q05920	Pyruvate carboxylase;Pyruvate carboxylase, mitochondrial	Pcx;Pc	0	0	0	0	0	0	0	1	0	0	NaN	NaN	NaN	NaN	NaN	NaN	NaN	NaN	NaN	NaN	NaN	NaN	NaN	NaN	NaN	NaN	NaN	NaN	NaN	NaN	NaN	NaN	NaN	NaN	NaN	NaN	NaN	NaN	NaN	NaN	308100	NaN	NaN	NaN	NaN	NaN
E9QPU2;Q3V0Q1	E9QPU2;Q3V0Q1	Dynein heavy chain 12, axonemal	Dnah12	0	0	0	0	0	0	0	0	0	0	NaN	NaN	NaN	NaN	NaN	NaN	NaN	NaN	NaN	NaN	NaN	NaN	NaN	NaN	NaN	NaN	NaN	NaN	NaN	NaN	NaN	NaN	NaN	NaN	NaN	NaN	NaN	NaN	NaN	4345500	NaN	NaN	NaN	180150	NaN	NaN
F2Z456;Q9DCN2;A0A0A0MQM3	F2Z456;Q9DCN2;A0A0A0MQM3	NADH-cytochrome b5 reductase;NADH-cytochrome b5 reductase 3;NADH-cytochrome b5 reductase 3 membrane-bound form;NADH-cytochrome b5 reductase 3 soluble form	Cyb5r3	0	1	1	0	1	0	1	2	3	0	1.4947	-0.143697	NaN	NaN	NaN	NaN	1.4947	NaN	NaN	-0.143697	NaN	NaN	NaN	NaN	NaN	2.81805	NaN	NaN	0.905197	NaN	NaN	NaN	NaN	NaN	NaN	NaN	NaN	3597450	NaN	NaN	10137800	NaN	NaN	3256400	731970	383100
F6Q325;Q9CZA6;Q9ERR1	F6Q325;Q9CZA6;Q9ERR1	Nuclear distribution protein nudE homolog 1;Nuclear distribution protein nudE-like 1	Nde1;Ndel1	0	0	0	0	0	0	0	0	0	0	NaN	NaN	NaN	NaN	NaN	NaN	NaN	NaN	NaN	NaN	NaN	NaN	NaN	NaN	NaN	NaN	NaN	NaN	NaN	NaN	NaN	NaN	NaN	NaN	NaN	NaN	NaN	NaN	NaN	NaN	NaN	NaN	NaN	NaN	NaN	NaN
F6Q8N5;Q3ULL6	F6Q8N5;Q3ULL6		Upf3b	0	0	0	0	0	0	1	0	0	0	NaN	NaN	NaN	NaN	NaN	NaN	NaN	NaN	NaN	NaN	NaN	NaN	NaN	NaN	NaN	NaN	NaN	NaN	NaN	NaN	NaN	NaN	NaN	NaN	NaN	NaN	NaN	NaN	NaN	1712200	NaN	NaN	NaN	NaN	NaN	NaN
F6QZB1;Q9CX48	F6QZB1;Q9CX48	Zinc finger CCHC domain-containing protein 10	Zcchc10	0	1	1	1	1	0	0	2	3	2	NaN	NaN	NaN	NaN	NaN	NaN	NaN	NaN	NaN	NaN	NaN	NaN	NaN	NaN	NaN	NaN	NaN	NaN	NaN	NaN	NaN	NaN	NaN	NaN	NaN	NaN	NaN	NaN	NaN	NaN	NaN	6937900	NaN	2904500	324340	NaN
Q9CPN7;F6R7E8	Q9CPN7;F6R7E8		1810009J06Rik;Gm2663	0	0	0	0	0	0	0	0	0	0	NaN	NaN	NaN	NaN	NaN	NaN	NaN	NaN	NaN	NaN	NaN	NaN	NaN	NaN	NaN	NaN	NaN	NaN	NaN	NaN	NaN	NaN	NaN	NaN	NaN	NaN	NaN	NaN	NaN	NaN	NaN	NaN	NaN	NaN	NaN	162930
F6RBY3;Q9DBE8	F6RBY3;Q9DBE8	Alpha-1,3/1,6-mannosyltransferase ALG2	Alg2	0	0	0	0	0	0	0	0	0	0	NaN	NaN	NaN	NaN	NaN	NaN	NaN	NaN	NaN	NaN	NaN	NaN	NaN	NaN	NaN	NaN	NaN	NaN	NaN	NaN	NaN	NaN	NaN	NaN	NaN	NaN	NaN	213440	NaN	NaN	NaN	NaN	NaN	NaN	NaN	NaN
F6SDD7;Q3UJF5;Q9Z321;B0QZI1;Q5NCT0;Q3V3P1;Q5NCT2;O70157	F6SDD7;Q3UJF5;Q9Z321	DNA topoisomerase;DNA topoisomerase 3-beta-1	Top3b	1	0	0	0	0	0	2	0	0	1	NaN	NaN	-1.59248	NaN	NaN	NaN	NaN	NaN	NaN	NaN	NaN	NaN	NaN	NaN	-1.59248	NaN	NaN	NaN	NaN	NaN	NaN	NaN	NaN	0.3316	NaN	NaN	NaN	NaN	113780	3337450	NaN	NaN	NaN	NaN	NaN	NaN
F6T930;Q8BH95	F6T930;Q8BH95	Enoyl-CoA hydratase, mitochondrial	Echs1	0	0	0	0	0	0	0	0	0	0	NaN	NaN	NaN	NaN	NaN	NaN	NaN	NaN	NaN	NaN	NaN	NaN	NaN	NaN	NaN	NaN	NaN	NaN	NaN	NaN	NaN	NaN	NaN	NaN	NaN	NaN	NaN	227800	NaN	NaN	NaN	NaN	NaN	NaN	NaN	NaN
F6V084;Q8VBT0	F6V084;Q8VBT0	Thioredoxin-related transmembrane protein 1	Tmx1	0	0	0	0	0	0	0	0	0	0	NaN	NaN	NaN	NaN	NaN	NaN	NaN	NaN	NaN	NaN	NaN	NaN	NaN	NaN	NaN	NaN	NaN	NaN	NaN	NaN	NaN	NaN	NaN	NaN	NaN	NaN	NaN	142810	NaN	NaN	NaN	NaN	NaN	NaN	NaN	NaN
F6VYQ6;Q8K366;P56960	F6VYQ6;Q8K366;P56960	Exosome component 10	Exosc10	0	0	1	1	1	0	0	1	2	2	NaN	NaN	NaN	NaN	NaN	NaN	NaN	NaN	NaN	NaN	NaN	NaN	NaN	NaN	NaN	NaN	NaN	NaN	NaN	NaN	NaN	NaN	NaN	NaN	NaN	NaN	NaN	NaN	NaN	NaN	NaN	863215	NaN	NaN	561840	NaN
V9GXJ9;F6WIU1;Q8VDQ9	V9GXJ9;F6WIU1;Q8VDQ9	Protein KRI1 homolog	Kri1	0	1	1	1	1	0	0	2	3	2	NaN	NaN	NaN	NaN	NaN	NaN	NaN	NaN	NaN	NaN	NaN	NaN	NaN	NaN	NaN	NaN	NaN	NaN	NaN	NaN	NaN	NaN	NaN	NaN	NaN	NaN	NaN	NaN	NaN	NaN	4099300	NaN	NaN	1281700	NaN	87019
F6Y6L6;Q3UCD9;P18242	F6Y6L6;Q3UCD9;P18242	Cathepsin D	Ctsd	0	0	0	0	0	0	0	0	0	0	NaN	NaN	NaN	NaN	NaN	NaN	NaN	NaN	NaN	NaN	NaN	NaN	NaN	NaN	NaN	NaN	NaN	NaN	NaN	NaN	NaN	NaN	NaN	NaN	NaN	NaN	NaN	NaN	NaN	NaN	NaN	NaN	NaN	199650	NaN	NaN
F6YJB6;V9GXJ1;Q8R4X3	F6YJB6;V9GXJ1;Q8R4X3	RNA-binding protein 12	Gm28036;Rbm12	0	0	0	0	0	0	0	0	0	0	NaN	NaN	NaN	NaN	NaN	NaN	NaN	NaN	NaN	NaN	NaN	NaN	NaN	NaN	NaN	NaN	NaN	NaN	NaN	NaN	NaN	NaN	NaN	NaN	NaN	NaN	NaN	NaN	NaN	NaN	NaN	NaN	NaN	NaN	NaN	NaN
F6YRQ2;O54946;A0A087WP03;A0A0G2JER9;Q3TB24;Q9QYI5	F6YRQ2;O54946	DnaJ homolog subfamily B member 6	Dnajb6	0	0	0	0	0	0	0	0	1	0	NaN	NaN	NaN	NaN	NaN	NaN	NaN	NaN	NaN	NaN	NaN	NaN	NaN	NaN	NaN	NaN	NaN	NaN	NaN	NaN	NaN	NaN	NaN	NaN	NaN	NaN	NaN	NaN	NaN	NaN	NaN	NaN	NaN	NaN	NaN	NaN
F6YRW4;P59997;H3BKJ9;H3BL82;H3BLD4;A0A087WP68	F6YRW4;P59997	Lysine-specific demethylase 2A	Kdm2a	0	1	1	1	1	0	1	2	2	3	NaN	NaN	NaN	NaN	NaN	NaN	NaN	NaN	NaN	NaN	NaN	NaN	NaN	NaN	NaN	NaN	NaN	NaN	NaN	NaN	NaN	NaN	NaN	NaN	NaN	NaN	NaN	NaN	NaN	NaN	5001000	1529450	NaN	5690600	1681500	NaN
G5E8J8;F6ZBR8;O88286	G5E8J8;F6ZBR8;O88286	Protein Wiz	Wiz	0	1	1	1	1	0	1	2	3	2	2.16165	1.8406	0.992098	NaN	NaN	NaN	NaN	2.16165	NaN	NaN	1.8406	NaN	NaN	0.992098	NaN	NaN	4.47427	NaN	NaN	3.58159	NaN	NaN	1.98908	NaN	NaN	NaN	NaN	NaN	346470	NaN	3864000	1550200	NaN	2583500	1240915	138610
Q7M739;F6ZDS4;F6RX08	Q7M739;F6ZDS4	Nucleoprotein TPR	Tpr	0	1	0	0	1	0	0	2	1	0	NaN	NaN	NaN	NaN	NaN	NaN	NaN	NaN	NaN	NaN	NaN	NaN	NaN	NaN	NaN	NaN	NaN	NaN	NaN	NaN	NaN	NaN	NaN	NaN	NaN	NaN	NaN	NaN	NaN	NaN	945860	489680	NaN	NaN	NaN	NaN
F6ZMJ4;Q3UHK8;A0A0U1RQ65;A0A0U1RPF5;A0A0U1RPB4	F6ZMJ4;Q3UHK8;A0A0U1RQ65	Trinucleotide repeat-containing gene 6A protein	Tnrc6a	0	0	0	0	0	0	1	0	0	0	NaN	NaN	NaN	NaN	NaN	NaN	NaN	NaN	NaN	NaN	NaN	NaN	NaN	NaN	NaN	NaN	NaN	NaN	NaN	NaN	NaN	NaN	NaN	NaN	NaN	NaN	NaN	NaN	73790	544355	NaN	NaN	NaN	NaN	NaN	NaN
F7ARZ1;Q8VE22;Q5SXC9;A7M7Q8;Q3TI14	F7ARZ1;Q8VE22;Q5SXC9;A7M7Q8;Q3TI14	28S ribosomal protein S23, mitochondrial	Mrps23	0	0	0	0	0	0	1	1	0	1	NaN	NaN	NaN	NaN	NaN	NaN	NaN	NaN	NaN	NaN	NaN	NaN	NaN	NaN	NaN	NaN	NaN	NaN	NaN	NaN	NaN	NaN	NaN	NaN	NaN	NaN	NaN	157990	NaN	194440	NaN	NaN	NaN	NaN	NaN	NaN
F7AYW2;F8WHT3;Q7TPM1	F7AYW2;F8WHT3;Q7TPM1	Protein PRRC2B	Prrc2b	0	0	0	0	0	0	0	0	0	0	NaN	NaN	NaN	NaN	NaN	NaN	NaN	NaN	NaN	NaN	NaN	NaN	NaN	NaN	NaN	NaN	NaN	NaN	NaN	NaN	NaN	NaN	NaN	NaN	NaN	NaN	NaN	NaN	NaN	292980	NaN	NaN	NaN	NaN	NaN	NaN
F7B9A0;O08804	F7B9A0;O08804		Serpinb6b	0	0	0	0	0	0	0	0	0	0	NaN	NaN	NaN	NaN	NaN	NaN	NaN	NaN	NaN	NaN	NaN	NaN	NaN	NaN	NaN	NaN	NaN	NaN	NaN	NaN	NaN	NaN	NaN	NaN	NaN	NaN	NaN	NaN	NaN	NaN	NaN	NaN	4466100	NaN	NaN	NaN
F7CBP1;G3XA17;Q62448	F7CBP1;G3XA17;Q62448	Eukaryotic translation initiation factor 4 gamma 2	Eif4g2	0	0	0	0	0	0	1	0	0	0	NaN	NaN	NaN	NaN	NaN	NaN	NaN	NaN	NaN	NaN	NaN	NaN	NaN	NaN	NaN	NaN	NaN	NaN	NaN	NaN	NaN	NaN	NaN	NaN	NaN	NaN	NaN	NaN	NaN	1027000	NaN	NaN	NaN	NaN	NaN	NaN
F8VPP8	F8VPP8		Zc3h7b	0	0	0	0	0	0	0	0	0	0	NaN	NaN	NaN	NaN	NaN	NaN	NaN	NaN	NaN	NaN	NaN	NaN	NaN	NaN	NaN	NaN	NaN	NaN	NaN	NaN	NaN	NaN	NaN	NaN	NaN	NaN	NaN	NaN	NaN	234170	NaN	NaN	NaN	NaN	NaN	NaN
F8WHU5;Q4VA53;E9QPI5;Q6A026	F8WHU5;Q4VA53	Sister chromatid cohesion protein PDS5 homolog B	Pds5b	0	0	0	0	0	0	1	1	1	1	2.04426	0.271509	0.660344	NaN	NaN	NaN	NaN	2.04426	NaN	NaN	0.271509	NaN	NaN	0.660344	NaN	NaN	4.12463	NaN	NaN	1.20707	NaN	NaN	1.58046	NaN	NaN	NaN	NaN	202530	572900	NaN	NaN	2363000	61928	NaN	691530	NaN
F8WHU7;Q9D3E6;F6XQW1;F6TNY1;D6REF2	F8WHU7;Q9D3E6;F6XQW1;F6TNY1	Cohesin subunit SA-1	Stag1	0	0	0	0	0	0	0	1	1	0	NaN	NaN	NaN	NaN	NaN	NaN	NaN	NaN	NaN	NaN	NaN	NaN	NaN	NaN	NaN	NaN	NaN	NaN	NaN	NaN	NaN	NaN	NaN	NaN	NaN	NaN	NaN	NaN	NaN	NaN	870840	1934650	NaN	NaN	1948400	NaN
F8WIT2;P14824	F8WIT2;P14824	Annexin;Annexin A6	Anxa6	0	1	0	0	1	0	0	2	0	1	NaN	NaN	NaN	NaN	NaN	NaN	NaN	NaN	NaN	NaN	NaN	NaN	NaN	NaN	NaN	NaN	NaN	NaN	NaN	NaN	NaN	NaN	NaN	NaN	NaN	NaN	NaN	NaN	NaN	NaN	658160	9004550	NaN	NaN	NaN	NaN
F8WJ41;Q5M9M4;P62245;D3YVB4;D3Z712	F8WJ41;Q5M9M4;P62245;D3YVB4;D3Z712	40S ribosomal protein S15a	Rps15a	0	0	0	0	0	1	3	1	1	3	NaN	-4.33934	-0.773087	NaN	NaN	0.761981	NaN	NaN	NaN	NaN	NaN	-4.33934	1.1974	NaN	-2.74357	NaN	NaN	NaN	NaN	NaN	0.0494002	2.29326	NaN	0.149314	719090	NaN	NaN	684615	NaN	43139500	NaN	3201850	NaN	NaN	NaN	2131100
F8WJA0;Q9ESV0	F8WJA0;Q9ESV0	ATP-dependent RNA helicase DDX24	Ddx24	1	1	1	1	1	0	2	2	3	3	3.49603	4.15828	2.42552	NaN	NaN	NaN	NaN	3.49603	NaN	NaN	4.15828	NaN	NaN	2.42552	NaN	NaN	11.2826	NaN	NaN	17.8553	NaN	NaN	5.37222	NaN	NaN	NaN	NaN	NaN	539135	NaN	10467000	6082850	NaN	7101800	9626400	1318700
F8WJA5;Q61474;A0A0J9YU67;A0A0J9YTX9	F8WJA5;Q61474;A0A0J9YU67	RNA-binding protein Musashi homolog 1	Msi1	1	0	0	0	0	0	2	1	0	1	1.31169	NaN	0.021434	NaN	NaN	0.982901	1.31169	NaN	NaN	NaN	NaN	NaN	0.819279	NaN	-0.776411	2.48233	NaN	NaN	NaN	NaN	NaN	1.76452	NaN	0.583818	NaN	NaN	NaN	529140	NaN	5258150	1313500	NaN	NaN	NaN	178060	NaN
G3XA79;G3UY19;G3UW86;G3UWQ7;Q99K43;G3UXT4	G3XA79;G3UY19;G3UW86;G3UWQ7;Q99K43	Protein regulator of cytokinesis 1	Prc1	0	1	1	1	1	0	1	2	3	3	NaN	NaN	0.14121	NaN	NaN	NaN	NaN	NaN	NaN	NaN	NaN	NaN	NaN	NaN	0.14121	NaN	NaN	NaN	NaN	NaN	NaN	NaN	NaN	1.10283	NaN	NaN	NaN	NaN	NaN	1844800	9102600	NaN	NaN	1637900	NaN	NaN
V9GXA5;G3UW90;V9GX74;Q925H1;Q80V18;V9GXE9;Q8BZ62	V9GXA5;G3UW90;V9GX74;Q925H1;Q80V18;V9GXE9;Q8BZ62	Zinc finger transcription factor Trps1	Trps1	0	1	0	0	1	0	0	2	1	1	NaN	NaN	NaN	NaN	NaN	NaN	NaN	NaN	NaN	NaN	NaN	NaN	NaN	NaN	NaN	NaN	NaN	NaN	NaN	NaN	NaN	NaN	NaN	NaN	NaN	NaN	NaN	NaN	NaN	1846600	1533900	1173800	NaN	3811900	NaN	NaN
G3UWR2;G3UYG6;Q6Y7W8	G3UWR2;G3UYG6;Q6Y7W8	PERQ amino acid-rich with GYF domain-containing protein 2	Gigyf2	0	0	0	0	0	0	0	0	0	0	NaN	NaN	NaN	NaN	NaN	NaN	NaN	NaN	NaN	NaN	NaN	NaN	NaN	NaN	NaN	NaN	NaN	NaN	NaN	NaN	NaN	NaN	NaN	NaN	NaN	NaN	NaN	NaN	90917	NaN	NaN	NaN	NaN	767200	NaN	NaN
G3UX48;Q7TSC1	G3UX48;Q7TSC1	Protein PRRC2A	Prrc2a	0	0	0	0	0	0	1	0	0	0	NaN	NaN	NaN	NaN	NaN	NaN	NaN	NaN	NaN	NaN	NaN	NaN	NaN	NaN	NaN	NaN	NaN	NaN	NaN	NaN	NaN	NaN	NaN	NaN	NaN	NaN	NaN	NaN	NaN	6055250	NaN	NaN	NaN	NaN	NaN	NaN
G8JL74;G3UXA6;Q8BHD7;G3UZ01;G3UY95;G3UXZ6	G8JL74;G3UXA6;Q8BHD7;G3UZ01;G3UY95	Polypyrimidine tract-binding protein 3	Ptbp3	1	0	1	1	1	0	3	1	2	3	-0.339969	-1.18288	0.750657	NaN	0.542287	0.464029	NaN	-0.339969	NaN	NaN	0.168588	-2.53434	1.89114	1.23946	-0.878629	NaN	0.790058	NaN	NaN	1.12396	0.172618	3.70929	2.3611	0.543884	NaN	NaN	NaN	634650	700480	5678600	NaN	553420	NaN	NaN	787310	980230
G3UXF0;Q4FJZ2;Q8BH30;O35345;Q60960	G3UXF0;Q4FJZ2;Q8BH30;O35345;Q60960	Importin subunit alpha;Importin subunit alpha-7;Importin subunit alpha-5;Importin subunit alpha-5, N-terminally processed	Kpna1;Kpna6	0	0	0	0	0	0	1	1	1	0	NaN	NaN	NaN	NaN	NaN	NaN	NaN	NaN	NaN	NaN	NaN	NaN	NaN	NaN	NaN	NaN	NaN	NaN	NaN	NaN	NaN	NaN	NaN	NaN	NaN	NaN	NaN	NaN	NaN	410040	NaN	811900	NaN	NaN	NaN	NaN
G3UZ22;Q790I0;G3UY93;Q9Z1Q9	G3UZ22;Q790I0;G3UY93;Q9Z1Q9	Valine--tRNA ligase	Vars	0	0	0	0	0	0	0	0	0	0	NaN	NaN	NaN	NaN	NaN	NaN	NaN	NaN	NaN	NaN	NaN	NaN	NaN	NaN	NaN	NaN	NaN	NaN	NaN	NaN	NaN	NaN	NaN	NaN	NaN	NaN	NaN	NaN	NaN	NaN	NaN	NaN	NaN	599600	NaN	NaN
G3UYD0;Q3UHU8;Q9ESZ8;G3UYJ6	G3UYD0;Q3UHU8;Q9ESZ8;G3UYJ6	General transcription factor II-I	Gtf2i	0	0	1	0	1	0	0	0	2	0	NaN	NaN	NaN	NaN	NaN	NaN	NaN	NaN	NaN	NaN	NaN	NaN	NaN	NaN	NaN	NaN	NaN	NaN	NaN	NaN	NaN	NaN	NaN	NaN	NaN	NaN	NaN	NaN	NaN	NaN	4520400	NaN	NaN	NaN	1022975	304870
G3UYE4;O35668	G3UYE4;O35668	Huntingtin-associated protein 1	Hap1	0	0	0	0	0	0	0	0	0	0	NaN	NaN	NaN	NaN	NaN	NaN	NaN	NaN	NaN	NaN	NaN	NaN	NaN	NaN	NaN	NaN	NaN	NaN	NaN	NaN	NaN	NaN	NaN	NaN	NaN	NaN	NaN	NaN	NaN	NaN	NaN	NaN	NaN	NaN	NaN	NaN
G3UYV7;Q059I1;P62858;J3QNN8	G3UYV7;Q059I1;P62858;J3QNN8	40S ribosomal protein S28	Rps28;Gm10263	1	0	0	0	0	0	2	1	0	1	NaN	NaN	NaN	NaN	NaN	NaN	NaN	NaN	NaN	NaN	NaN	NaN	NaN	NaN	NaN	NaN	NaN	NaN	NaN	NaN	NaN	NaN	NaN	NaN	NaN	NaN	NaN	148610	633250	2611600	NaN	NaN	NaN	NaN	NaN	NaN
G3X8Q0;O89090	G3X8Q0;O89090	Transcription factor Sp1	Sp1	0	0	0	0	0	0	0	0	0	0	NaN	NaN	NaN	NaN	NaN	NaN	NaN	NaN	NaN	NaN	NaN	NaN	NaN	NaN	NaN	NaN	NaN	NaN	NaN	NaN	NaN	NaN	NaN	NaN	NaN	NaN	NaN	NaN	NaN	NaN	455880	NaN	NaN	NaN	NaN	NaN
G3X8X0;Q05BH3	G3X8X0;Q05BH3		Dhx16	1	0	0	1	1	0	2	0	0	2	NaN	NaN	0.528374	NaN	NaN	NaN	NaN	NaN	NaN	NaN	NaN	NaN	NaN	NaN	0.528374	NaN	NaN	NaN	NaN	NaN	NaN	NaN	NaN	1.4423	NaN	NaN	NaN	119180	149500	901510	NaN	NaN	NaN	NaN	NaN	NaN
G3X989;Q9CX11	G3X989;Q9CX11	rRNA-processing protein UTP23 homolog	Utp23	0	0	0	0	0	0	0	0	0	0	NaN	NaN	NaN	NaN	NaN	NaN	NaN	NaN	NaN	NaN	NaN	NaN	NaN	NaN	NaN	NaN	NaN	NaN	NaN	NaN	NaN	NaN	NaN	NaN	NaN	NaN	NaN	NaN	NaN	NaN	NaN	NaN	NaN	NaN	NaN	NaN
G3X9J0;S4R1S0;S4R2N4	G3X9J0		Sipa1l3	0	1	0	0	1	0	0	2	0	0	NaN	NaN	NaN	NaN	NaN	NaN	NaN	NaN	NaN	NaN	NaN	NaN	NaN	NaN	NaN	NaN	NaN	NaN	NaN	NaN	NaN	NaN	NaN	NaN	NaN	NaN	NaN	NaN	NaN	NaN	1279400	1588700	NaN	NaN	NaN	NaN
G5E8M8;G3X9P5;Q8CDD9	G5E8M8;G3X9P5;Q8CDD9	Ligand-dependent nuclear receptor-interacting factor 1	Lrif1	0	0	0	0	0	0	0	1	0	1	NaN	NaN	NaN	NaN	NaN	NaN	NaN	NaN	NaN	NaN	NaN	NaN	NaN	NaN	NaN	NaN	NaN	NaN	NaN	NaN	NaN	NaN	NaN	NaN	NaN	NaN	NaN	NaN	NaN	NaN	NaN	5976450	NaN	NaN	NaN	NaN
G5E837;F6T088;Q9D968;F6T0G2	G5E837;F6T088;Q9D968	Host cell factor 2	Hcfc2	0	0	0	0	0	0	0	1	1	1	NaN	NaN	NaN	NaN	NaN	NaN	NaN	NaN	NaN	NaN	NaN	NaN	NaN	NaN	NaN	NaN	NaN	NaN	NaN	NaN	NaN	NaN	NaN	NaN	NaN	NaN	NaN	NaN	NaN	NaN	3218600	NaN	NaN	2300900	NaN	NaN
G5E839;Q564F4;P80315	G5E839;Q564F4;P80315	T-complex protein 1 subunit delta	Cct4	0	1	1	0	1	0	1	2	3	1	2.40127	1.00429	NaN	NaN	NaN	NaN	2.40127	NaN	NaN	1.00429	NaN	NaN	NaN	NaN	NaN	5.28267	NaN	NaN	2.00595	NaN	NaN	NaN	NaN	NaN	NaN	NaN	NaN	515665	NaN	NaN	2724090	4526000	NaN	1034400	1931450	407720
G5E8I8;Q8CGZ0	G5E8I8;Q8CGZ0	Calcium homeostasis endoplasmic reticulum protein	Cherp	1	0	0	1	1	0	2	1	1	2	NaN	NaN	0.518632	NaN	NaN	0.636184	NaN	NaN	NaN	NaN	NaN	NaN	NaN	1.32514	-0.287875	NaN	NaN	NaN	NaN	NaN	NaN	NaN	2.50557	0.819108	NaN	NaN	NaN	211070	574640	3961750	NaN	NaN	NaN	NaN	NaN	NaN
G5E8S0;Q9D4H9;F6TN92	G5E8S0;Q9D4H9	PHD finger protein 14	Phf14	0	0	0	0	0	1	2	2	2	3	0.862999	0.405106	0.399656	NaN	NaN	NaN	NaN	0.862999	NaN	NaN	0.405106	NaN	NaN	0.399656	NaN	NaN	1.81881	NaN	NaN	1.32419	NaN	NaN	1.31919	NaN	2398500	NaN	NaN	NaN	1982500	NaN	7170600	3605800	NaN	7865800	2625200	NaN
G5E8Z3	G5E8Z3		2310050C09Rik	0	0	0	0	0	0	0	0	0	0	NaN	NaN	NaN	NaN	NaN	NaN	NaN	NaN	NaN	NaN	NaN	NaN	NaN	NaN	NaN	NaN	NaN	NaN	NaN	NaN	NaN	NaN	NaN	NaN	NaN	NaN	NaN	NaN	NaN	769850	NaN	NaN	NaN	NaN	NaN	NaN
G5E902;Q8VEM8	G5E902;Q8VEM8	Phosphate carrier protein, mitochondrial	Slc25a3	0	1	1	1	1	0	1	2	2	2	1.41507	1.38207	-0.59771	NaN	NaN	NaN	1.41507	NaN	NaN	1.38207	NaN	NaN	-0.59771	NaN	NaN	2.66674	NaN	NaN	2.60642	NaN	NaN	0.660802	NaN	NaN	NaN	NaN	NaN	3370600	NaN	985440	8988500	1292850	NaN	8785200	1408215	NaN
H3BIY9;Q9DBG3;H3BKM0;Q5SVG5;Q5SVG4;O35643;H3BJ06	H3BIY9;Q9DBG3;H3BKM0;Q5SVG5;Q5SVG4;O35643	AP complex subunit beta;AP-2 complex subunit beta;AP-1 complex subunit beta-1	Ap2b1;Ap1b1	0	0	0	0	0	0	1	0	0	1	NaN	NaN	-0.275355	NaN	NaN	NaN	NaN	NaN	NaN	NaN	NaN	NaN	NaN	NaN	-0.275355	NaN	NaN	NaN	NaN	NaN	NaN	NaN	NaN	0.826247	NaN	NaN	NaN	143340	NaN	3397350	NaN	NaN	NaN	NaN	NaN	NaN
H3BKQ7;H3BJD0;H3BL28;Q7TN74;H3BJD6;Q3UXW4;H3BKE7;H3BJA6;Q8BMP0	H3BKQ7;H3BJD0;H3BL28;Q7TN74;H3BJD6;Q3UXW4;H3BKE7		Ppp1r9a	0	1	0	0	1	0	0	2	1	0	NaN	NaN	NaN	NaN	NaN	NaN	NaN	NaN	NaN	NaN	NaN	NaN	NaN	NaN	NaN	NaN	NaN	NaN	NaN	NaN	NaN	NaN	NaN	NaN	NaN	NaN	NaN	NaN	NaN	NaN	6377300	4465650	NaN	NaN	NaN	470160
H7BX95;Q6PDM2;F7AI47	H7BX95;Q6PDM2	Serine/arginine-rich splicing factor 1	Srsf1	0	0	0	0	0	2	2	2	3	2	6.01068	1.0677	2.18276	NaN	0.798808	0.5302	NaN	6.01068	NaN	NaN	4.33293	-2.19753	NaN	4.5831	-0.217574	NaN	64.4755	NaN	NaN	20.1531	0.218011	NaN	23.9691	0.86001	NaN	516055	NaN	NaN	726415	2169800	NaN	46836000	NaN	1355800	14639500	473040
I7HLV2;Q6ZWV3;P86048;B7FAU6	I7HLV2;Q6ZWV3;P86048	60S ribosomal protein L10;60S ribosomal protein L10-like	Rpl10;Rpl10l	1	1	1	1	1	0	3	2	3	3	1.5564	-2.7624	0.522059	NaN	0.641793	NaN	1.5564	NaN	NaN	1.61767	NaN	-7.14246	0.522059	NaN	NaN	2.94118	NaN	NaN	3.06878	NaN	0.00707793	1.436	NaN	NaN	NaN	NaN	NaN	3979100	NaN	53968500	11703250	11488000	NaN	12211000	1583750	381985
J3KMM5;O55143;B1ATS4;B1ATS5;E9Q559;Q8R429;Q64518	J3KMM5;O55143	Calcium-transporting ATPase;Sarcoplasmic/endoplasmic reticulum calcium ATPase 2	Atp2a2	0	1	1	0	1	0	1	2	2	1	1.96061	1.00207	-0.15719	NaN	NaN	NaN	1.96061	NaN	NaN	1.00207	NaN	NaN	-0.15719	NaN	NaN	3.89227	NaN	NaN	2.00287	NaN	NaN	0.89677	NaN	NaN	NaN	NaN	NaN	1559040	NaN	NaN	6068200	492395	NaN	3122555	560610	NaN
Q5U4H9;J3QND8	Q5U4H9;J3QND8		Ncoa4;Gm6768	0	0	0	0	0	0	0	0	0	0	NaN	NaN	NaN	NaN	NaN	NaN	NaN	NaN	NaN	NaN	NaN	NaN	NaN	NaN	NaN	NaN	NaN	NaN	NaN	NaN	NaN	NaN	NaN	NaN	NaN	NaN	NaN	NaN	NaN	NaN	NaN	NaN	NaN	NaN	NaN	NaN
K3W4R2;Q6URW6	K3W4R2;Q6URW6	Myosin-14	Myh14	0	0	0	0	0	0	0	0	0	0	NaN	NaN	NaN	NaN	NaN	NaN	NaN	NaN	NaN	NaN	NaN	NaN	NaN	NaN	NaN	NaN	NaN	NaN	NaN	NaN	NaN	NaN	NaN	NaN	NaN	NaN	NaN	154160	NaN	NaN	NaN	NaN	NaN	NaN	NaN	NaN
K3W4T3;Q9Z1G4	K3W4T3;Q9Z1G4	V-type proton ATPase subunit a;V-type proton ATPase 116 kDa subunit a isoform 1	Atp6v0a1	0	0	0	1	1	0	0	0	0	2	NaN	NaN	NaN	NaN	NaN	NaN	NaN	NaN	NaN	NaN	NaN	NaN	NaN	NaN	NaN	NaN	NaN	NaN	NaN	NaN	NaN	NaN	NaN	NaN	NaN	NaN	NaN	NaN	NaN	NaN	NaN	NaN	NaN	NaN	NaN	NaN
Q3UC82;Q80ZH7;K4DI59;P97386;B1AT03;Q3TJN5;G3UYI8	Q3UC82;Q80ZH7;K4DI59;P97386;B1AT03	DNA ligase;DNA ligase 3	Lig3	0	1	0	0	1	0	0	2	1	0	NaN	NaN	NaN	NaN	NaN	NaN	NaN	NaN	NaN	NaN	NaN	NaN	NaN	NaN	NaN	NaN	NaN	NaN	NaN	NaN	NaN	NaN	NaN	NaN	NaN	NaN	NaN	NaN	NaN	NaN	3700800	194770	NaN	1661800	NaN	NaN
L7N228	L7N228		Gm21750	0	0	0	0	0	0	0	0	0	0	NaN	NaN	NaN	NaN	NaN	NaN	NaN	NaN	NaN	NaN	NaN	NaN	NaN	NaN	NaN	NaN	NaN	NaN	NaN	NaN	NaN	NaN	NaN	NaN	NaN	NaN	NaN	143630	165280	NaN	NaN	NaN	NaN	NaN	NaN	NaN
Q6NXL3;O08791;Q5SWK8;Q5SWK4;O08792;Q07802;A2BI84;A2BI80;Q8K4J2	Q6NXL3;O08791	Transcription factor COE3	Ebf3	1	1	1	1	1	0	2	2	3	2	NaN	NaN	NaN	NaN	NaN	NaN	NaN	NaN	NaN	NaN	NaN	NaN	NaN	NaN	NaN	NaN	NaN	NaN	NaN	NaN	NaN	NaN	NaN	NaN	NaN	NaN	NaN	NaN	NaN	NaN	2958850	767135	NaN	5768700	1863050	100720
Q9CQM8;O09167	Q9CQM8;O09167	60S ribosomal protein L21	Rpl21	1	1	0	0	1	0	2	2	1	1	1.0208	NaN	0.531434	NaN	NaN	NaN	1.0208	NaN	NaN	NaN	NaN	NaN	0.531434	NaN	NaN	2.02905	NaN	NaN	NaN	NaN	NaN	1.44537	NaN	NaN	NaN	NaN	NaN	1242800	NaN	1264600	2521700	3677550	NaN	NaN	1816600	NaN
Q3V235;O35129;F6Q8V7;F6QPR1	Q3V235;O35129	Prohibitin-2	Phb2	0	1	1	0	1	0	1	2	2	1	0.855664	0.318904	-0.886133	NaN	NaN	NaN	0.855664	NaN	NaN	0.318904	NaN	NaN	-0.886133	NaN	NaN	1.80959	NaN	NaN	1.24738	NaN	NaN	0.541062	NaN	NaN	NaN	NaN	NaN	1685850	NaN	NaN	3050700	1118300	NaN	2102900	780410	NaN
Q542P8;O35130;A0A0N4SUL6	Q542P8;O35130;A0A0N4SUL6	Ribosomal RNA small subunit methyltransferase NEP1	Emg1	0	0	0	0	0	0	0	1	1	1	NaN	NaN	NaN	NaN	NaN	NaN	NaN	NaN	NaN	NaN	NaN	NaN	NaN	NaN	NaN	NaN	NaN	NaN	NaN	NaN	NaN	NaN	NaN	NaN	NaN	NaN	NaN	106200	NaN	NaN	NaN	NaN	NaN	NaN	1404400	NaN
O35134;A0A0U1RPM9	O35134	DNA-directed RNA polymerase I subunit RPA1	Polr1a	0	0	0	0	0	0	0	1	0	1	NaN	NaN	NaN	NaN	NaN	NaN	NaN	NaN	NaN	NaN	NaN	NaN	NaN	NaN	NaN	NaN	NaN	NaN	NaN	NaN	NaN	NaN	NaN	NaN	NaN	NaN	NaN	NaN	NaN	NaN	3497600	NaN	NaN	NaN	NaN	NaN
O35218	O35218	Cleavage and polyadenylation specificity factor subunit 2	Cpsf2	1	0	0	1	1	0	3	1	0	3	NaN	NaN	0.00428181	NaN	NaN	0.995119	NaN	NaN	NaN	NaN	NaN	NaN	1.23695	-0.490884	-0.733221	NaN	NaN	NaN	NaN	NaN	NaN	2.357	0.711589	0.601559	NaN	NaN	NaN	397200	1121350	12538000	NaN	NaN	NaN	NaN	NaN	NaN
O35295	O35295	Transcriptional activator protein Pur-beta	Purb	0	0	0	0	0	0	0	0	0	0	NaN	NaN	NaN	NaN	NaN	NaN	NaN	NaN	NaN	NaN	NaN	NaN	NaN	NaN	NaN	NaN	NaN	NaN	NaN	NaN	NaN	NaN	NaN	NaN	NaN	NaN	NaN	NaN	NaN	663870	NaN	NaN	NaN	NaN	NaN	NaN
Q4FJX1;O35343;A0A0B4J1E7	Q4FJX1;O35343;A0A0B4J1E7	Importin subunit alpha;Importin subunit alpha-3	Kpna4	0	0	0	0	0	0	0	1	1	1	NaN	NaN	NaN	NaN	NaN	NaN	NaN	NaN	NaN	NaN	NaN	NaN	NaN	NaN	NaN	NaN	NaN	NaN	NaN	NaN	NaN	NaN	NaN	NaN	NaN	NaN	NaN	NaN	NaN	65942	NaN	740375	NaN	NaN	567440	NaN
Q543M7;O35344	Q543M7;O35344	Importin subunit alpha;Importin subunit alpha-4	Kpna3	0	0	0	0	0	0	0	1	1	1	NaN	NaN	NaN	NaN	NaN	NaN	NaN	NaN	NaN	NaN	NaN	NaN	NaN	NaN	NaN	NaN	NaN	NaN	NaN	NaN	NaN	NaN	NaN	NaN	NaN	NaN	NaN	NaN	NaN	NaN	NaN	1653700	NaN	NaN	709390	NaN
O35465;F6WP10	O35465;F6WP10	Peptidyl-prolyl cis-trans isomerase FKBP8	Fkbp8	0	0	0	0	0	0	1	0	0	0	NaN	NaN	NaN	NaN	NaN	NaN	NaN	NaN	NaN	NaN	NaN	NaN	NaN	NaN	NaN	NaN	NaN	NaN	NaN	NaN	NaN	NaN	NaN	NaN	NaN	NaN	NaN	111190	NaN	NaN	NaN	NaN	NaN	NaN	NaN	NaN
O35593	O35593	26S proteasome non-ATPase regulatory subunit 14	Psmd14	0	0	0	0	0	0	0	0	0	0	NaN	NaN	NaN	NaN	NaN	NaN	NaN	NaN	NaN	NaN	NaN	NaN	NaN	NaN	NaN	NaN	NaN	NaN	NaN	NaN	NaN	NaN	NaN	NaN	NaN	NaN	NaN	197340	NaN	NaN	NaN	NaN	NaN	NaN	121250	NaN
O35646	O35646	Calpain-6	Capn6	0	1	0	0	1	0	0	2	0	1	NaN	NaN	NaN	NaN	NaN	NaN	NaN	NaN	NaN	NaN	NaN	NaN	NaN	NaN	NaN	NaN	NaN	NaN	NaN	NaN	NaN	NaN	NaN	NaN	NaN	NaN	NaN	NaN	NaN	NaN	25670100	2966950	NaN	NaN	NaN	NaN
O35685	O35685	Nuclear migration protein nudC	Nudc	0	0	0	0	0	0	0	0	0	0	NaN	NaN	NaN	NaN	NaN	NaN	NaN	NaN	NaN	NaN	NaN	NaN	NaN	NaN	NaN	NaN	NaN	NaN	NaN	NaN	NaN	NaN	NaN	NaN	NaN	NaN	NaN	NaN	NaN	NaN	NaN	882310	NaN	NaN	NaN	NaN
O35841	O35841	Apoptosis inhibitor 5	Api5	0	0	0	0	0	0	0	1	0	0	NaN	NaN	NaN	NaN	NaN	NaN	NaN	NaN	NaN	NaN	NaN	NaN	NaN	NaN	NaN	NaN	NaN	NaN	NaN	NaN	NaN	NaN	NaN	NaN	NaN	NaN	NaN	NaN	NaN	NaN	NaN	553080	NaN	NaN	NaN	NaN
Q3U9X2;O35901;O35900	Q3U9X2;O35901;O35900	U6 snRNA-associated Sm-like protein LSm2	Lsm2	0	0	0	0	0	0	1	0	0	0	NaN	NaN	NaN	NaN	NaN	NaN	NaN	NaN	NaN	NaN	NaN	NaN	NaN	NaN	NaN	NaN	NaN	NaN	NaN	NaN	NaN	NaN	NaN	NaN	NaN	NaN	NaN	NaN	291620	611360	NaN	NaN	NaN	NaN	NaN	NaN
O54734	O54734	Dolichyl-diphosphooligosaccharide--protein glycosyltransferase 48 kDa subunit	Ddost	0	0	0	0	0	0	1	1	1	1	-2.23282	0.0819272	-0.340179	NaN	NaN	NaN	-2.23282	NaN	NaN	0.0819272	NaN	NaN	-0.340179	NaN	NaN	0.212742	NaN	NaN	1.05843	NaN	NaN	0.789943	NaN	NaN	NaN	NaN	NaN	1577075	NaN	102400	335510	NaN	NaN	1669225	NaN	NaN
O54790	O54790	Transcription factor MafG	Mafg	0	0	0	0	0	0	1	1	1	1	2.23705	2.15955	1.64598	NaN	NaN	NaN	NaN	2.23705	NaN	NaN	2.15955	NaN	NaN	1.64598	NaN	NaN	4.71432	NaN	NaN	4.46776	NaN	NaN	3.1296	NaN	NaN	NaN	NaN	101040	357920	NaN	NaN	1687350	NaN	NaN	1599100	NaN
O54825	O54825	Bystin	Bysl	0	1	1	1	1	0	1	2	2	2	1.01625	0.131127	0.644606	NaN	NaN	NaN	NaN	1.01625	NaN	NaN	0.131127	NaN	NaN	0.644606	NaN	NaN	2.02265	NaN	NaN	1.09515	NaN	NaN	1.56331	NaN	NaN	NaN	NaN	NaN	777100	NaN	3713100	1571800	NaN	1103510	851040	NaN
O54941	O54941	SWI/SNF-related matrix-associated actin-dependent regulator of chromatin subfamily E member 1	Smarce1	0	0	0	0	0	1	1	2	3	2	1.86552	1.91442	1.08993	NaN	NaN	NaN	1.86552	NaN	NaN	1.91442	NaN	NaN	1.08993	NaN	NaN	3.644	NaN	NaN	3.76963	NaN	NaN	2.12863	NaN	NaN	NaN	422225	NaN	1197200	NaN	NaN	4362600	2303350	NaN	4513000	3623150	349990
Q5SVF7;O55125	Q5SVF7;O55125	Protein NipSnap homolog 1	Nipsnap1	0	0	0	0	0	0	0	0	0	0	NaN	NaN	NaN	NaN	NaN	NaN	NaN	NaN	NaN	NaN	NaN	NaN	NaN	NaN	NaN	NaN	NaN	NaN	NaN	NaN	NaN	NaN	NaN	NaN	NaN	NaN	NaN	347780	NaN	NaN	NaN	NaN	NaN	NaN	NaN	NaN
Q545K4;O55135;A6PWZ2;D6RG53;D6RJJ3;B1AZQ4	Q545K4;O55135	Eukaryotic translation initiation factor 6	Eif6	0	0	0	0	0	0	1	1	1	1	1.18294	0.496566	1.2917	NaN	NaN	NaN	NaN	1.18294	NaN	NaN	0.496566	NaN	NaN	1.2917	NaN	NaN	2.27038	NaN	NaN	1.41085	NaN	NaN	2.44817	NaN	NaN	NaN	NaN	NaN	876350	67953	NaN	1989650	NaN	NaN	1236400	NaN
Q6ZWX1;O55142	Q6ZWX1;O55142	60S ribosomal protein L35a	Rpl35a	0	0	0	0	0	0	0	1	0	0	NaN	NaN	NaN	NaN	NaN	NaN	NaN	NaN	NaN	NaN	NaN	NaN	NaN	NaN	NaN	NaN	NaN	NaN	NaN	NaN	NaN	NaN	NaN	NaN	NaN	NaN	NaN	NaN	NaN	809590	NaN	2107300	NaN	NaN	NaN	NaN
O55201	O55201	Transcription elongation factor SPT5	Supt5h	0	1	1	1	1	0	1	2	2	3	3.83774	0.967211	0.909503	NaN	NaN	NaN	3.83774	NaN	NaN	0.967211	NaN	NaN	0.909503	NaN	NaN	14.298	NaN	NaN	1.95506	NaN	NaN	1.8784	NaN	NaN	NaN	NaN	NaN	722690	NaN	NaN	10333000	1436050	NaN	1412900	1100400	NaN
O70194	O70194	Eukaryotic translation initiation factor 3 subunit D	Eif3d	0	0	0	0	0	0	1	1	1	1	NaN	NaN	-2.04733	NaN	NaN	NaN	NaN	NaN	NaN	NaN	NaN	NaN	NaN	NaN	-2.04733	NaN	NaN	NaN	NaN	NaN	NaN	NaN	NaN	0.241931	NaN	NaN	NaN	388930	NaN	24040500	NaN	1465400	NaN	NaN	NaN	NaN
O70201	O70201	Baculoviral IAP repeat-containing protein 5	Birc5	0	0	0	0	0	0	0	0	0	0	NaN	NaN	NaN	NaN	NaN	NaN	NaN	NaN	NaN	NaN	NaN	NaN	NaN	NaN	NaN	NaN	NaN	NaN	NaN	NaN	NaN	NaN	NaN	NaN	NaN	NaN	NaN	NaN	169760	NaN	NaN	NaN	NaN	NaN	NaN	92833
Q5NCI4;Q3U7Z6;O70250;Q9DBJ1	Q5NCI4;Q3U7Z6;O70250;Q9DBJ1	Phosphoglycerate mutase 2;Phosphoglycerate mutase 1	Pgam2;Pgam1	0	0	0	0	0	0	0	0	0	0	NaN	NaN	NaN	NaN	NaN	NaN	NaN	NaN	NaN	NaN	NaN	NaN	NaN	NaN	NaN	NaN	NaN	NaN	NaN	NaN	NaN	NaN	NaN	NaN	NaN	NaN	NaN	NaN	NaN	177470	NaN	NaN	NaN	NaN	NaN	NaN
Q3UFM6;O70279	Q3UFM6;O70279	Protein DGCR14	Dgcr14	0	0	0	0	0	0	1	0	0	0	NaN	NaN	NaN	NaN	NaN	NaN	NaN	NaN	NaN	NaN	NaN	NaN	NaN	NaN	NaN	NaN	NaN	NaN	NaN	NaN	NaN	NaN	NaN	NaN	NaN	NaN	NaN	NaN	NaN	2034600	NaN	NaN	NaN	NaN	NaN	NaN
O70503	O70503	Very-long-chain 3-oxoacyl-CoA reductase	Hsd17b12	0	0	0	0	0	0	0	1	0	0	NaN	NaN	NaN	NaN	NaN	NaN	NaN	NaN	NaN	NaN	NaN	NaN	NaN	NaN	NaN	NaN	NaN	NaN	NaN	NaN	NaN	NaN	NaN	NaN	NaN	NaN	NaN	NaN	NaN	64837	706070	NaN	NaN	NaN	115810	NaN
Q3TJY2;O88342;A0A0J9YU05	Q3TJY2;O88342	WD repeat-containing protein 1	Wdr1	0	1	1	0	1	0	0	2	2	1	NaN	NaN	NaN	NaN	NaN	NaN	NaN	NaN	NaN	NaN	NaN	NaN	NaN	NaN	NaN	NaN	NaN	NaN	NaN	NaN	NaN	NaN	NaN	NaN	NaN	NaN	NaN	NaN	NaN	NaN	3630500	8674800	NaN	NaN	599100	102100
O88665	O88665	Bromodomain-containing protein 7	Brd7	0	0	0	0	0	0	0	1	1	0	NaN	NaN	NaN	NaN	NaN	NaN	NaN	NaN	NaN	NaN	NaN	NaN	NaN	NaN	NaN	NaN	NaN	NaN	NaN	NaN	NaN	NaN	NaN	NaN	NaN	NaN	NaN	NaN	NaN	NaN	NaN	1063400	NaN	NaN	842090	NaN
O88696	O88696	ATP-dependent Clp protease proteolytic subunit, mitochondrial	Clpp	0	0	0	0	0	0	0	0	0	0	NaN	NaN	NaN	NaN	NaN	NaN	NaN	NaN	NaN	NaN	NaN	NaN	NaN	NaN	NaN	NaN	NaN	NaN	NaN	NaN	NaN	NaN	NaN	NaN	NaN	NaN	NaN	144570	NaN	NaN	NaN	NaN	NaN	NaN	NaN	NaN
O88796	O88796	Ribonuclease P protein subunit p30	Rpp30	0	0	0	0	0	0	0	0	0	0	NaN	NaN	NaN	NaN	NaN	NaN	NaN	NaN	NaN	NaN	NaN	NaN	NaN	NaN	NaN	NaN	NaN	NaN	NaN	NaN	NaN	NaN	NaN	NaN	NaN	NaN	NaN	NaN	111440	NaN	NaN	NaN	NaN	NaN	NaN	NaN
O88967	O88967	ATP-dependent zinc metalloprotease YME1L1	Yme1l1	0	0	0	0	0	0	0	0	0	0	NaN	NaN	NaN	NaN	NaN	NaN	NaN	NaN	NaN	NaN	NaN	NaN	NaN	NaN	NaN	NaN	NaN	NaN	NaN	NaN	NaN	NaN	NaN	NaN	NaN	NaN	NaN	213270	NaN	NaN	NaN	NaN	NaN	NaN	NaN	NaN
Q545K5;O89086;Q8BG13;S4R2M6	Q545K5;O89086;Q8BG13	RNA-binding protein 3	Rbm3	0	0	0	0	0	1	0	1	1	1	NaN	NaN	NaN	NaN	NaN	NaN	NaN	NaN	NaN	NaN	NaN	NaN	NaN	NaN	NaN	NaN	NaN	NaN	NaN	NaN	NaN	NaN	NaN	NaN	NaN	676700	NaN	501140	NaN	NaN	NaN	40817500	NaN	NaN	9616700	136590
Q7JCZ1;P00405	Q7JCZ1;P00405	Cytochrome c oxidase subunit 2	mt-Co2;Mtco2	0	0	0	0	0	0	1	0	0	0	NaN	NaN	NaN	NaN	NaN	NaN	NaN	NaN	NaN	NaN	NaN	NaN	NaN	NaN	NaN	NaN	NaN	NaN	NaN	NaN	NaN	NaN	NaN	NaN	NaN	NaN	NaN	562800	NaN	NaN	NaN	NaN	NaN	NaN	NaN	NaN
P00920	P00920	Carbonic anhydrase 2	Ca2	0	0	0	0	0	0	0	0	0	0	NaN	NaN	NaN	NaN	NaN	NaN	NaN	NaN	NaN	NaN	NaN	NaN	NaN	NaN	NaN	NaN	NaN	NaN	NaN	NaN	NaN	NaN	NaN	NaN	NaN	NaN	NaN	NaN	NaN	NaN	NaN	NaN	NaN	NaN	NaN	NaN
Q7JCZ0;P03930	Q7JCZ0;P03930	ATP synthase protein 8	mt-Atp8;Mtatp8	0	0	0	0	0	0	0	0	0	0	NaN	NaN	NaN	NaN	NaN	NaN	NaN	NaN	NaN	NaN	NaN	NaN	NaN	NaN	NaN	NaN	NaN	NaN	NaN	NaN	NaN	NaN	NaN	NaN	NaN	NaN	NaN	697400	NaN	NaN	NaN	NaN	NaN	NaN	NaN	NaN
P05132	P05132	cAMP-dependent protein kinase catalytic subunit alpha	Prkaca	0	0	0	0	0	0	0	0	0	0	NaN	NaN	NaN	NaN	NaN	NaN	NaN	NaN	NaN	NaN	NaN	NaN	NaN	NaN	NaN	NaN	NaN	NaN	NaN	NaN	NaN	NaN	NaN	NaN	NaN	NaN	NaN	NaN	NaN	NaN	NaN	NaN	NaN	NaN	NaN	NaN
P05202	P05202	Aspartate aminotransferase, mitochondrial	Got2	0	0	0	0	0	0	0	1	1	1	NaN	NaN	NaN	NaN	NaN	NaN	NaN	NaN	NaN	NaN	NaN	NaN	NaN	NaN	NaN	NaN	NaN	NaN	NaN	NaN	NaN	NaN	NaN	NaN	NaN	NaN	NaN	NaN	NaN	NaN	NaN	1303000	NaN	NaN	274430	NaN
Q564E2;P06151;G5E8N5;D3Z736;D3YZQ9;D3YVR7;D3YZE4;Q548Z6;P00342;A0A0N4SVV8;D3Z7F0;P16125	Q564E2;P06151;G5E8N5;D3Z736;D3YZQ9	L-lactate dehydrogenase;L-lactate dehydrogenase A chain	Ldha	0	0	0	0	0	2	1	2	3	2	3.42122	NaN	NaN	NaN	NaN	NaN	3.42122	NaN	NaN	NaN	NaN	NaN	NaN	NaN	NaN	10.7125	NaN	NaN	NaN	NaN	NaN	NaN	NaN	NaN	875580	162910	NaN	591600	NaN	NaN	6337500	4262050	NaN	NaN	1442900	454430
P06837	P06837	Neuromodulin	Gap43	0	0	0	0	0	0	0	0	0	0	NaN	NaN	NaN	NaN	NaN	NaN	NaN	NaN	NaN	NaN	NaN	NaN	NaN	NaN	NaN	NaN	NaN	NaN	NaN	NaN	NaN	NaN	NaN	NaN	NaN	NaN	NaN	NaN	NaN	NaN	NaN	NaN	NaN	NaN	NaN	NaN
Q546G4;P07724	Q546G4;P07724	Serum albumin	Alb	0	0	0	0	0	1	3	2	1	1	2.63093	2.45308	2.25509	NaN	NaN	NaN	NaN	2.63093	NaN	NaN	2.45308	NaN	NaN	2.25509	NaN	NaN	6.19423	NaN	NaN	5.47582	NaN	NaN	4.77365	NaN	NaN	8995200	NaN	1902200	7331500	27575000	NaN	45413000	NaN	NaN	40146000	NaN
Q80Y52;P07901;B7ZC50;A2A6A2;B7ZC49	Q80Y52;P07901	Heat shock protein HSP 90-alpha	Hsp90aa1	0	1	1	1	1	0	1	2	2	2	3.86296	0.782579	NaN	NaN	NaN	NaN	3.86296	NaN	NaN	0.782579	NaN	NaN	NaN	NaN	NaN	14.5502	NaN	NaN	1.7202	NaN	NaN	NaN	NaN	NaN	NaN	NaN	NaN	428490	NaN	NaN	6234605	7723150	NaN	737090	NaN	NaN
P08030	P08030	Adenine phosphoribosyltransferase	Aprt	0	0	0	0	0	0	1	1	1	0	NaN	NaN	NaN	NaN	NaN	NaN	NaN	NaN	NaN	NaN	NaN	NaN	NaN	NaN	NaN	NaN	NaN	NaN	NaN	NaN	NaN	NaN	NaN	NaN	NaN	NaN	NaN	NaN	NaN	NaN	3973900	NaN	NaN	1095000	90267	NaN
Q3UAD6;P08113;F7C312	Q3UAD6;P08113;F7C312	Endoplasmin	Hsp90b1	0	0	0	0	0	2	2	3	3	3	1.29548	0.208587	-2.41941	NaN	NaN	NaN	1.29548	NaN	NaN	0.208587	NaN	NaN	-2.41941	NaN	NaN	2.45458	NaN	NaN	1.15556	NaN	NaN	0.186933	NaN	NaN	1760500	656450	620300	10598450	NaN	NaN	26014750	15995500	951800	12247100	21933500	1490500
P08249;A0A0G2JF23;A0A0G2JGY4	P08249;A0A0G2JF23	Malate dehydrogenase, mitochondrial	Mdh2	0	0	0	0	0	1	1	3	3	1	1.49609	0.174919	NaN	NaN	NaN	NaN	1.49609	NaN	NaN	0.174919	NaN	NaN	NaN	NaN	NaN	2.82077	NaN	NaN	1.1289	NaN	NaN	NaN	NaN	NaN	NaN	NaN	NaN	1791300	NaN	NaN	5052850	4546900	230280	2022200	700165	NaN
P08752;A0A0A6YWA9	P08752;A0A0A6YWA9	Guanine nucleotide-binding protein G(i) subunit alpha-2	Gnai2	0	0	0	0	0	0	1	1	0	0	3.58521	1.13119	NaN	NaN	NaN	NaN	3.58521	NaN	NaN	1.13119	NaN	NaN	NaN	NaN	NaN	12.002	NaN	NaN	2.19039	NaN	NaN	NaN	NaN	NaN	NaN	NaN	NaN	558485	NaN	NaN	6702950	1740300	NaN	1223300	NaN	99045
P09041	P09041	Phosphoglycerate kinase 2	Pgk2	0	0	0	0	0	0	0	0	0	0	NaN	NaN	NaN	NaN	NaN	NaN	NaN	NaN	NaN	NaN	NaN	NaN	NaN	NaN	NaN	NaN	NaN	NaN	NaN	NaN	NaN	NaN	NaN	NaN	NaN	NaN	NaN	302730	NaN	NaN	NaN	NaN	NaN	NaN	256720	87487
P09103;E9Q8G8	P09103	Protein disulfide-isomerase	P4hb	0	0	0	0	0	0	1	1	1	1	0.804427	-0.0402685	NaN	NaN	NaN	NaN	0.804427	NaN	NaN	-0.0402685	NaN	NaN	NaN	NaN	NaN	1.74645	NaN	NaN	0.972474	NaN	NaN	NaN	NaN	NaN	NaN	NaN	NaN	1754700	NaN	NaN	3064500	NaN	NaN	1706400	NaN	NaN
P10404;P11370;B2RQY6	P10404;P11370;B2RQY6	MLV-related proviral Env polyprotein;Surface protein;Transmembrane protein;Retrovirus-related Env polyprotein from Fv-4 locus	Fv4;BC035947	0	0	0	0	0	0	0	0	1	0	NaN	NaN	NaN	NaN	NaN	NaN	NaN	NaN	NaN	NaN	NaN	NaN	NaN	NaN	NaN	NaN	NaN	NaN	NaN	NaN	NaN	NaN	NaN	NaN	NaN	NaN	NaN	NaN	NaN	NaN	NaN	NaN	NaN	738220	147270	58138
P10639	P10639	Thioredoxin	Txn	0	0	0	0	0	0	0	0	0	0	NaN	NaN	NaN	NaN	NaN	NaN	NaN	NaN	NaN	NaN	NaN	NaN	NaN	NaN	NaN	NaN	NaN	NaN	NaN	NaN	NaN	NaN	NaN	NaN	NaN	NaN	NaN	NaN	NaN	581360	NaN	185090	NaN	NaN	NaN	NaN
P10922	P10922	Histone H1.0;Histone H1.0, N-terminally processed	H1f0	0	0	0	0	0	1	2	1	3	3	2.94122	0.165627	1.59792	NaN	0.905264	0.358724	NaN	2.94122	NaN	-0.939153	1.27041	NaN	0.588337	2.60751	NaN	NaN	7.68062	NaN	0.521539	2.4123	NaN	1.50351	6.09452	NaN	NaN	1220315	NaN	1840955	2869300	NaN	NaN	22038000	NaN	960130	6921600	NaN
P11152	P11152	Lipoprotein lipase	Lpl	0	0	0	0	0	0	0	0	0	0	NaN	NaN	NaN	NaN	NaN	NaN	NaN	NaN	NaN	NaN	NaN	NaN	NaN	NaN	NaN	NaN	NaN	NaN	NaN	NaN	NaN	NaN	NaN	NaN	NaN	NaN	NaN	NaN	81932	NaN	NaN	NaN	59207	NaN	NaN	NaN
Q3TA96;P11438	Q3TA96;P11438	Lysosome-associated membrane glycoprotein 1	Lamp1	0	0	0	0	0	0	0	0	0	0	NaN	NaN	NaN	NaN	NaN	NaN	NaN	NaN	NaN	NaN	NaN	NaN	NaN	NaN	NaN	NaN	NaN	NaN	NaN	NaN	NaN	NaN	NaN	NaN	NaN	NaN	245280	NaN	NaN	NaN	NaN	NaN	NaN	NaN	NaN	NaN
P11440;D3Z2T9;Q80YP0;P97377;E9Q9E4;A0A0G2JDL3;E9PZX7;Q543F6;Q545C3;Q0VBK8;E3W997;Q0VDL6;E9PVC7;P49615;P30285;Q64261;Q99J95;Q3V3A1;Q04899;Q04735;Q8K0D0;Q14AX6;Q69ZA1	P11440;D3Z2T9	Cyclin-dependent kinase 1	Cdk1	0	1	1	0	1	0	1	2	2	1	1.63358	1.84989	0.640032	NaN	NaN	NaN	1.63358	NaN	NaN	1.84989	NaN	NaN	0.640032	NaN	NaN	3.10281	NaN	NaN	3.60473	NaN	NaN	1.55836	NaN	NaN	NaN	NaN	NaN	865780	NaN	NaN	2686355	2726950	NaN	3120905	1940800	87610
P11983;F2Z483	P11983	T-complex protein 1 subunit alpha	Tcp1	0	1	1	1	1	0	1	2	2	2	2.92879	1.86046	0.198642	NaN	NaN	NaN	2.92879	NaN	NaN	1.86046	NaN	NaN	0.198642	NaN	NaN	7.61472	NaN	NaN	3.63124	NaN	NaN	1.14762	NaN	NaN	NaN	NaN	NaN	960250	NaN	81455	7312035	1712800	NaN	3486900	596905	NaN
P12382;P47857	P12382	ATP-dependent 6-phosphofructokinase, liver type	Pfkl	0	0	0	0	0	0	1	1	1	0	1.24053	1.20504	NaN	NaN	NaN	NaN	1.24053	NaN	NaN	1.20504	NaN	NaN	NaN	NaN	NaN	2.36285	NaN	NaN	2.30543	NaN	NaN	NaN	NaN	NaN	NaN	NaN	67885	1217300	NaN	NaN	2876300	NaN	NaN	2806400	220340	NaN
P12787	P12787	Cytochrome c oxidase subunit 5A, mitochondrial	Cox5a	0	0	0	0	0	0	1	1	0	0	NaN	NaN	NaN	NaN	NaN	NaN	NaN	NaN	NaN	NaN	NaN	NaN	NaN	NaN	NaN	NaN	NaN	NaN	NaN	NaN	NaN	NaN	NaN	NaN	NaN	NaN	NaN	272700	NaN	2427400	NaN	27517000	NaN	NaN	NaN	NaN
P12815	P12815	Programmed cell death protein 6	Pdcd6	0	0	0	0	0	0	0	0	1	1	NaN	NaN	NaN	NaN	NaN	NaN	NaN	NaN	NaN	NaN	NaN	NaN	NaN	NaN	NaN	NaN	NaN	NaN	NaN	NaN	NaN	NaN	NaN	NaN	NaN	NaN	NaN	NaN	NaN	NaN	NaN	NaN	NaN	NaN	440970	NaN
P13020;A0A0J9YUQ8	P13020;A0A0J9YUQ8	Gelsolin	Gsn	0	1	0	0	1	0	0	2	0	0	NaN	NaN	NaN	NaN	NaN	NaN	NaN	NaN	NaN	NaN	NaN	NaN	NaN	NaN	NaN	NaN	NaN	NaN	NaN	NaN	NaN	NaN	NaN	NaN	NaN	NaN	NaN	NaN	NaN	NaN	13249650	12295900	NaN	NaN	1511700	415340
P14206	P14206	40S ribosomal protein SA	Rpsa	1	1	1	0	1	0	2	2	2	1	0.600471	1.43615	NaN	NaN	NaN	NaN	0.600471	NaN	NaN	1.43615	NaN	NaN	NaN	NaN	NaN	1.51621	NaN	NaN	2.70598	NaN	NaN	NaN	NaN	NaN	NaN	NaN	NaN	2808850	NaN	3852900	4258810	5207250	NaN	7600700	3633700	NaN
P14685;F7B7L8	P14685;F7B7L8	26S proteasome non-ATPase regulatory subunit 3	Psmd3	0	0	0	0	0	0	0	1	0	0	NaN	NaN	NaN	NaN	NaN	NaN	NaN	NaN	NaN	NaN	NaN	NaN	NaN	NaN	NaN	NaN	NaN	NaN	NaN	NaN	NaN	NaN	NaN	NaN	NaN	NaN	NaN	NaN	NaN	NaN	1659600	NaN	NaN	NaN	NaN	NaN
P14873;A2ARP8;Q9QYR6	P14873	Microtubule-associated protein 1B;MAP1B heavy chain;MAP1 light chain LC1	Map1b	0	0	0	1	1	0	0	1	0	2	NaN	NaN	NaN	NaN	NaN	NaN	NaN	NaN	NaN	NaN	NaN	NaN	NaN	NaN	NaN	NaN	NaN	NaN	NaN	NaN	NaN	NaN	NaN	NaN	NaN	NaN	NaN	NaN	NaN	72241	3292000	NaN	NaN	NaN	NaN	NaN
Q3TY66;P16014	Q3TY66;P16014	Secretogranin-1;CCB peptide;PE-11	Chgb	0	0	0	0	0	1	0	0	0	0	NaN	NaN	NaN	NaN	NaN	NaN	NaN	NaN	NaN	NaN	NaN	NaN	NaN	NaN	NaN	NaN	NaN	NaN	NaN	NaN	NaN	NaN	NaN	NaN	NaN	NaN	403060	NaN	NaN	NaN	NaN	NaN	NaN	NaN	NaN	NaN
P16045	P16045	Galectin-1	Lgals1	0	0	1	0	1	0	1	1	3	1	NaN	NaN	NaN	NaN	NaN	NaN	NaN	NaN	NaN	NaN	NaN	NaN	NaN	NaN	NaN	NaN	NaN	NaN	NaN	NaN	NaN	NaN	NaN	NaN	NaN	NaN	NaN	660060	NaN	NaN	NaN	4822050	NaN	NaN	1426150	192590
Q3UJ34;P16460;J3QNG0	Q3UJ34;P16460;J3QNG0	Argininosuccinate synthase	Ass1;Gm5424	0	0	0	0	0	0	0	0	1	0	NaN	NaN	NaN	NaN	NaN	NaN	NaN	NaN	NaN	NaN	NaN	NaN	NaN	NaN	NaN	NaN	NaN	NaN	NaN	NaN	NaN	NaN	NaN	NaN	NaN	31830	NaN	NaN	NaN	NaN	NaN	NaN	NaN	3771100	NaN	NaN
P17095	P17095	High mobility group protein HMG-I/HMG-Y	Hmga1	0	0	0	0	0	0	0	1	1	1	NaN	NaN	NaN	NaN	NaN	NaN	NaN	NaN	NaN	NaN	NaN	NaN	NaN	NaN	NaN	NaN	NaN	NaN	NaN	NaN	NaN	NaN	NaN	NaN	NaN	NaN	NaN	NaN	NaN	NaN	NaN	7537700	NaN	NaN	3857550	40551
Q5FW97;P17182;Q6PHC1;B1ARR7;B0QZL1;D3Z6E4;A0A0N4SUX5;Q545V3;P17183;A0A0N4SUI6;B1ARR6;D3YVD3;D3Z2S4;P21550;A0A0N4SUW8;Q5SX61;Q5SX60;J3QPZ9;Q5SX59	Q5FW97;P17182;Q6PHC1	Alpha-enolase	EG433182;Eno1	0	0	0	0	0	2	1	3	3	3	3.07864	1.17978	-0.608632	NaN	NaN	NaN	3.07864	NaN	NaN	1.17978	NaN	NaN	-0.608632	NaN	NaN	8.4482	NaN	NaN	2.26542	NaN	NaN	0.655818	NaN	NaN	4258350	NaN	NaN	3330800	NaN	NaN	28139250	18983000	NaN	7545650	7429250	506530
P17426	P17426	AP-2 complex subunit alpha-1	Ap2a1	0	0	0	0	0	0	0	0	0	0	NaN	NaN	NaN	NaN	NaN	NaN	NaN	NaN	NaN	NaN	NaN	NaN	NaN	NaN	NaN	NaN	NaN	NaN	NaN	NaN	NaN	NaN	NaN	NaN	NaN	NaN	NaN	NaN	NaN	190280	NaN	NaN	NaN	NaN	35773	NaN
P17427;A0A0J9YUA7	P17427	AP-2 complex subunit alpha-2	Ap2a2	0	0	0	0	0	0	1	0	0	1	NaN	NaN	0.268269	NaN	NaN	NaN	NaN	NaN	NaN	NaN	NaN	NaN	NaN	NaN	0.268269	NaN	NaN	NaN	NaN	NaN	NaN	NaN	NaN	1.20436	NaN	NaN	NaN	NaN	NaN	5332450	NaN	168740	NaN	NaN	NaN	NaN
Q5SVY2;P17742;F8VPN3;V9GXC1;V9GX31	Q5SVY2;P17742	Peptidyl-prolyl cis-trans isomerase;Peptidyl-prolyl cis-trans isomerase A;Peptidyl-prolyl cis-trans isomerase A, N-terminally processed	Ppia	1	1	1	1	1	0	2	3	3	3	5.80648	3.03004	3.7994	NaN	NaN	NaN	NaN	5.80648	NaN	NaN	3.03004	NaN	NaN	3.7994	NaN	NaN	55.9661	NaN	NaN	8.16834	NaN	NaN	13.923	NaN	NaN	NaN	NaN	NaN	680340	NaN	12860000	38076000	NaN	9743100	5557250	654660
Q542J9;P17918	Q542J9;P17918	Proliferating cell nuclear antigen	Pcna	0	1	1	1	1	0	1	2	3	2	1.01225	1.30964	1.10932	NaN	NaN	NaN	1.01225	NaN	NaN	1.30964	NaN	NaN	1.10932	NaN	NaN	2.01705	NaN	NaN	2.4788	NaN	NaN	2.15744	NaN	NaN	NaN	NaN	NaN	879700	NaN	NaN	1774400	6272350	NaN	2180600	4401700	944650
P18155;A0A0N4SVS2;A0A0N4SVW2	P18155	Bifunctional methylenetetrahydrofolate dehydrogenase/cyclohydrolase, mitochondrial;NAD-dependent methylenetetrahydrofolate dehydrogenase;Methenyltetrahydrofolate cyclohydrolase	Mthfd2	0	0	0	0	0	0	1	1	1	0	2.09996	0.552287	NaN	NaN	NaN	NaN	2.09996	NaN	NaN	0.552287	NaN	NaN	NaN	NaN	NaN	4.28699	NaN	NaN	1.46641	NaN	NaN	NaN	NaN	NaN	NaN	NaN	NaN	988060	NaN	NaN	4235800	NaN	NaN	1448900	NaN	NaN
P18872;D3Z2M7;F7BLT7	P18872;D3Z2M7	Guanine nucleotide-binding protein G(o) subunit alpha	Gnao1	0	0	0	0	0	0	0	1	0	0	NaN	NaN	NaN	NaN	NaN	NaN	NaN	NaN	NaN	NaN	NaN	NaN	NaN	NaN	NaN	NaN	NaN	NaN	NaN	NaN	NaN	NaN	NaN	NaN	NaN	NaN	NaN	NaN	NaN	NaN	5681100	NaN	NaN	NaN	NaN	NaN
Q5M9M0;P19253	Q5M9M0;P19253	60S ribosomal protein L13a	Rpl13a	0	1	1	1	1	0	1	2	3	2	-0.0314321	0.183658	-0.838264	NaN	NaN	NaN	-0.0314321	NaN	NaN	0.183658	NaN	NaN	-0.838264	NaN	NaN	0.978449	NaN	NaN	1.13576	NaN	NaN	0.559316	NaN	NaN	NaN	NaN	NaN	1401300	NaN	NaN	1371100	4635900	NaN	1591540	3573200	157560
P23116	P23116	Eukaryotic translation initiation factor 3 subunit A	Eif3a	0	0	0	0	0	0	1	0	0	1	NaN	NaN	-4.08627	NaN	NaN	NaN	NaN	NaN	NaN	NaN	NaN	NaN	NaN	NaN	-4.08627	NaN	NaN	NaN	NaN	NaN	NaN	NaN	NaN	0.0588723	NaN	NaN	NaN	NaN	108550	23074500	NaN	NaN	NaN	NaN	NaN	NaN
P24270;A2AL20	P24270;A2AL20	Catalase	Cat	0	0	0	0	0	0	1	0	0	0	NaN	NaN	NaN	NaN	NaN	NaN	NaN	NaN	NaN	NaN	NaN	NaN	NaN	NaN	NaN	NaN	NaN	NaN	NaN	NaN	NaN	NaN	NaN	NaN	NaN	NaN	NaN	157670	1070600	895620	NaN	NaN	NaN	NaN	NaN	NaN
Q3UI57;P25206	Q3UI57;P25206	DNA helicase;DNA replication licensing factor MCM3	Mcm3	0	1	1	1	1	0	1	2	2	3	0.71752	0.904906	0.0673155	NaN	NaN	NaN	0.71752	NaN	NaN	0.904906	NaN	NaN	0.0673155	NaN	NaN	1.64435	NaN	NaN	1.87242	NaN	NaN	1.04777	NaN	NaN	NaN	NaN	NaN	1465500	NaN	NaN	2409800	6040200	NaN	2744035	3514750	NaN
Q3UN87;P27048;P63163;A0A0G2JGN4	Q3UN87;P27048;P63163;A0A0G2JGN4	Small nuclear ribonucleoprotein-associated protein;Small nuclear ribonucleoprotein-associated protein B;Small nuclear ribonucleoprotein-associated protein N	Snrpn;Snrpb	1	1	1	1	1	0	3	2	2	3	-0.0713132	NaN	0.588813	NaN	NaN	0.296601	NaN	-0.0713132	NaN	NaN	NaN	NaN	NaN	0.292747	0.884879	NaN	0.951771	NaN	NaN	NaN	NaN	NaN	1.22497	1.84661	NaN	NaN	NaN	226390	2225850	1849850	NaN	2118500	NaN	NaN	NaN	NaN
Q9D034;P27601	Q9D034;P27601	Guanine nucleotide-binding protein subunit alpha-13	Gna13	0	0	0	0	0	0	0	1	0	0	NaN	NaN	NaN	NaN	NaN	NaN	NaN	NaN	NaN	NaN	NaN	NaN	NaN	NaN	NaN	NaN	NaN	NaN	NaN	NaN	NaN	NaN	NaN	NaN	NaN	NaN	NaN	NaN	NaN	NaN	1732800	NaN	NaN	NaN	NaN	NaN
P27641	P27641	X-ray repair cross-complementing protein 5	Xrcc5	0	1	1	0	1	0	0	2	2	1	NaN	NaN	NaN	NaN	NaN	NaN	NaN	NaN	NaN	NaN	NaN	NaN	NaN	NaN	NaN	NaN	NaN	NaN	NaN	NaN	NaN	NaN	NaN	NaN	NaN	NaN	NaN	NaN	NaN	NaN	7627600	NaN	NaN	11447450	1007800	65915
P27659;A0A087WNS0;A0A087WQK0;Q9CQ09;E9PWZ3	P27659	60S ribosomal protein L3	Rpl3	0	0	0	0	0	1	2	2	3	3	2.37773	-0.267466	-0.0453072	NaN	0.907753	0.984383	2.37773	NaN	NaN	1.56545	NaN	-2.10038	1.80126	NaN	-1.89188	5.19719	NaN	NaN	2.95969	NaN	0.233197	3.48525	NaN	0.269456	3789700	NaN	NaN	3893550	NaN	5219400	20235500	6350350	NaN	11523700	3036650	1217150
P27661	P27661	Histone H2AX	H2afx	0	0	0	0	0	0	0	0	0	0	NaN	NaN	NaN	NaN	NaN	NaN	NaN	NaN	NaN	NaN	NaN	NaN	NaN	NaN	NaN	NaN	NaN	NaN	NaN	NaN	NaN	NaN	NaN	NaN	NaN	NaN	NaN	NaN	195820	NaN	NaN	NaN	NaN	NaN	NaN	NaN
P27773;F6Q404	P27773	Protein disulfide-isomerase A3	Pdia3	0	1	1	0	1	0	1	2	2	0	3.19286	0.87626	NaN	NaN	NaN	NaN	3.19286	NaN	NaN	0.87626	NaN	NaN	NaN	NaN	NaN	9.14424	NaN	NaN	1.83561	NaN	NaN	NaN	NaN	NaN	NaN	NaN	NaN	573760	NaN	NaN	5246600	2147800	NaN	1053200	822625	91590
P28033	P28033	CCAAT/enhancer-binding protein beta	Cebpb	0	0	0	0	0	0	0	0	0	0	NaN	NaN	NaN	NaN	NaN	NaN	NaN	NaN	NaN	NaN	NaN	NaN	NaN	NaN	NaN	NaN	NaN	NaN	NaN	NaN	NaN	NaN	NaN	NaN	NaN	NaN	NaN	NaN	NaN	NaN	744730	556650	NaN	NaN	NaN	NaN
P28738;Q61768;P33175;A2ARD4;E9QAK5	P28738;Q61768;P33175;A2ARD4;E9QAK5	Kinesin heavy chain isoform 5C;Kinesin-1 heavy chain;Kinesin heavy chain isoform 5A;Kinesin-like protein	Kif5c;Kif5b;Kif5a	0	0	0	0	0	0	0	1	0	1	NaN	NaN	NaN	NaN	NaN	NaN	NaN	NaN	NaN	NaN	NaN	NaN	NaN	NaN	NaN	NaN	NaN	NaN	NaN	NaN	NaN	NaN	NaN	NaN	NaN	NaN	NaN	NaN	NaN	552600	801340	1065370	NaN	NaN	NaN	NaN
Q9CPX4;P29391;H3BKD3;P49945	Q9CPX4;P29391;H3BKD3;P49945	Ferritin;Ferritin light chain 1;Ferritin light chain 2	Ftl1;Ftl2	0	1	1	1	1	0	0	3	3	3	NaN	NaN	NaN	NaN	NaN	NaN	NaN	NaN	NaN	NaN	NaN	NaN	NaN	NaN	NaN	NaN	NaN	NaN	NaN	NaN	NaN	NaN	NaN	NaN	NaN	NaN	NaN	NaN	NaN	NaN	NaN	8956300	1321510	2480300	811725	1241100
Q3TG75;P29758	Q3TG75;P29758	Ornithine aminotransferase, mitochondrial	Oat	0	0	0	0	0	0	1	1	1	1	1.97985	NaN	NaN	NaN	NaN	NaN	1.97985	NaN	NaN	NaN	NaN	NaN	NaN	NaN	NaN	3.94451	NaN	NaN	NaN	NaN	NaN	NaN	NaN	NaN	NaN	NaN	NaN	1760600	NaN	NaN	6944700	NaN	NaN	NaN	100820	NaN
P30681;D3YVC6;D3YZ18;A0A0J9YUD8;A0A0J9YUZ4;Q58EV5;P63158	P30681	High mobility group protein B2	Hmgb2	0	0	0	0	0	0	0	1	1	1	NaN	NaN	NaN	NaN	NaN	NaN	NaN	NaN	NaN	NaN	NaN	NaN	NaN	NaN	NaN	NaN	NaN	NaN	NaN	NaN	NaN	NaN	NaN	NaN	NaN	NaN	NaN	NaN	NaN	175450	NaN	3606400	NaN	NaN	1460450	NaN
Q545F0;P34884	Q545F0;P34884	Macrophage migration inhibitory factor	Mif	0	0	0	0	0	0	0	1	0	0	NaN	NaN	NaN	NaN	NaN	NaN	NaN	NaN	NaN	NaN	NaN	NaN	NaN	NaN	NaN	NaN	NaN	NaN	NaN	NaN	NaN	NaN	NaN	NaN	NaN	NaN	NaN	NaN	NaN	NaN	NaN	2642150	NaN	216670	NaN	NaN
Q3UFJ3;P35486	Q3UFJ3;P35486	Pyruvate dehydrogenase E1 component subunit alpha;Pyruvate dehydrogenase E1 component subunit alpha, somatic form, mitochondrial	Pdha1	0	1	1	1	1	0	1	2	3	2	1.50317	0.465817	-0.458096	NaN	NaN	NaN	1.50317	NaN	NaN	0.465817	NaN	NaN	-0.458096	NaN	NaN	2.83464	NaN	NaN	1.3811	NaN	NaN	0.727946	NaN	NaN	NaN	NaN	NaN	1983800	NaN	NaN	5623365	NaN	NaN	2739825	1200100	135310
Q5SUC3;P35564	Q5SUC3;P35564	Calnexin	Canx	0	1	1	0	1	0	1	2	2	0	1.45693	1.54993	NaN	NaN	NaN	NaN	1.45693	NaN	NaN	1.54993	NaN	NaN	NaN	NaN	NaN	2.74523	NaN	NaN	2.92804	NaN	NaN	NaN	NaN	NaN	NaN	NaN	NaN	733700	NaN	NaN	2014175	1147550	NaN	2148300	818930	59532
Q58EW0;P35980;G3UZJ6;G3UZK4;G3UYV6;G3UX28	Q58EW0;P35980;G3UZJ6;G3UZK4	60S ribosomal protein L18	Rpl18	0	0	0	0	0	1	2	1	3	3	6.65527	5.13725	3.8772	NaN	NaN	NaN	NaN	6.65527	NaN	NaN	5.13725	NaN	NaN	3.8772	NaN	NaN	100.794	NaN	NaN	35.1938	NaN	NaN	14.6944	NaN	NaN	NaN	NaN	29281550	239795	NaN	NaN	24170000	NaN	NaN	8439300	NaN
Q5M9J8;P41105	Q5M9J8;P41105	60S ribosomal protein L28	Rpl28	1	0	1	0	1	0	2	1	2	1	NaN	NaN	NaN	NaN	NaN	NaN	NaN	NaN	NaN	NaN	NaN	NaN	NaN	NaN	NaN	NaN	NaN	NaN	NaN	NaN	NaN	NaN	NaN	NaN	NaN	NaN	NaN	283820	NaN	737160	NaN	3337300	NaN	NaN	1646700	NaN
P42669	P42669	Transcriptional activator protein Pur-alpha	Pura	1	0	0	1	1	0	3	1	1	3	-0.0414314	-0.766185	-1.3702	NaN	NaN	0.226449	-0.0414314	NaN	NaN	-0.766185	NaN	NaN	-0.199999	-1.02626	-2.88433	0.97169	NaN	NaN	0.58797	NaN	NaN	0.870551	0.490982	0.135435	NaN	NaN	NaN	892630	1252550	20368500	867360	NaN	NaN	524840	NaN	NaN
Q3UL22;P42932;H3BL49;H3BLL1;H3BKG2;H3BJB6;H3BKR8	Q3UL22;P42932;H3BL49	T-complex protein 1 subunit theta	Cct8	0	1	1	1	1	0	1	2	3	2	3.71081	3.63719	0.232332	NaN	NaN	NaN	3.71081	NaN	NaN	3.63719	NaN	NaN	0.232332	NaN	NaN	13.0938	NaN	NaN	12.4424	NaN	NaN	1.17473	NaN	NaN	NaN	NaN	NaN	515360	NaN	NaN	6748005	4020400	NaN	6412300	1257280	218800
Q149Z9;P43277	Q149Z9;P43277	Histone H1.3	Hist1h1d	0	0	0	0	0	0	0	0	0	0	NaN	NaN	NaN	NaN	NaN	NaN	NaN	NaN	NaN	NaN	NaN	NaN	NaN	NaN	NaN	NaN	NaN	NaN	NaN	NaN	NaN	NaN	NaN	NaN	NaN	NaN	NaN	4406200	276980	NaN	NaN	NaN	NaN	NaN	NaN	NaN
P45952	P45952	Medium-chain specific acyl-CoA dehydrogenase, mitochondrial	Acadm	0	0	0	0	0	0	1	0	0	0	NaN	NaN	NaN	NaN	NaN	NaN	NaN	NaN	NaN	NaN	NaN	NaN	NaN	NaN	NaN	NaN	NaN	NaN	NaN	NaN	NaN	NaN	NaN	NaN	NaN	NaN	NaN	673590	NaN	NaN	NaN	NaN	NaN	NaN	194230	NaN
P46460;G3UX86	P46460	Vesicle-fusing ATPase	Nsf	0	0	0	0	0	0	0	0	0	0	NaN	NaN	NaN	NaN	NaN	NaN	NaN	NaN	NaN	NaN	NaN	NaN	NaN	NaN	NaN	NaN	NaN	NaN	NaN	NaN	NaN	NaN	NaN	NaN	NaN	NaN	NaN	91982	NaN	232970	NaN	NaN	NaN	NaN	410790	NaN
P46471;Q8BVQ9	P46471;Q8BVQ9	26S protease regulatory subunit 7	Psmc2	0	0	0	0	0	0	0	1	1	0	NaN	NaN	NaN	NaN	NaN	NaN	NaN	NaN	NaN	NaN	NaN	NaN	NaN	NaN	NaN	NaN	NaN	NaN	NaN	NaN	NaN	NaN	NaN	NaN	NaN	NaN	NaN	NaN	NaN	NaN	1059800	NaN	NaN	NaN	276310	NaN
P46660	P46660	Alpha-internexin	Ina	0	1	0	0	1	0	0	2	0	0	NaN	NaN	NaN	NaN	NaN	NaN	NaN	NaN	NaN	NaN	NaN	NaN	NaN	NaN	NaN	NaN	NaN	NaN	NaN	NaN	NaN	NaN	NaN	NaN	NaN	NaN	NaN	NaN	NaN	NaN	2801900	1854650	NaN	NaN	NaN	NaN
Q7TQD7;P46735;E9QNH6;E9Q580;D3YV80;O88329	Q7TQD7;P46735;E9QNH6;E9Q580	Unconventional myosin-Ib	Myo1b	0	0	0	0	0	2	0	2	0	0	NaN	NaN	NaN	NaN	NaN	NaN	NaN	NaN	NaN	NaN	NaN	NaN	NaN	NaN	NaN	NaN	NaN	NaN	NaN	NaN	NaN	NaN	NaN	NaN	NaN	NaN	135970	NaN	NaN	NaN	75100000	17569000	NaN	NaN	NaN	NaN
Q544B1;P47738;A0A0G2JEU1;A0A0G2JFQ0;A0A0G2JF60	Q544B1;P47738;A0A0G2JEU1;A0A0G2JFQ0	Aldehyde dehydrogenase, mitochondrial	Aldh2	0	0	0	0	0	0	1	0	1	0	NaN	1.52789	NaN	NaN	NaN	NaN	NaN	NaN	NaN	1.52789	NaN	NaN	NaN	NaN	NaN	NaN	NaN	NaN	2.88364	NaN	NaN	NaN	NaN	NaN	NaN	NaN	NaN	714270	NaN	NaN	NaN	NaN	NaN	2059700	498630	NaN
Q5RKN9;P47753	Q5RKN9;P47753	F-actin-capping protein subunit alpha-1	Capza1	0	0	0	0	0	0	0	0	0	0	NaN	NaN	NaN	NaN	NaN	NaN	NaN	NaN	NaN	NaN	NaN	NaN	NaN	NaN	NaN	NaN	NaN	NaN	NaN	NaN	NaN	NaN	NaN	NaN	NaN	NaN	NaN	NaN	NaN	NaN	1614600	NaN	NaN	NaN	NaN	NaN
Q5DQJ3;P47754;D6RCW7;A0A0N4SVM0;A0A0G2JE27	Q5DQJ3;P47754;D6RCW7;A0A0N4SVM0	F-actin-capping protein subunit alpha-2	Capza2	0	1	0	0	1	0	0	2	1	0	2.30158	0.243604	NaN	NaN	NaN	NaN	2.30158	NaN	NaN	0.243604	NaN	NaN	NaN	NaN	NaN	4.92996	NaN	NaN	1.18395	NaN	NaN	NaN	NaN	NaN	NaN	NaN	NaN	1486300	NaN	NaN	7327400	7766700	NaN	1759700	400965	431270
Q6ZWZ4;P47964;D3YX71	Q6ZWZ4;P47964;D3YX71	60S ribosomal protein L36	Rpl36;Gm8973	0	0	1	0	1	0	0	1	2	1	NaN	NaN	NaN	NaN	NaN	NaN	NaN	NaN	NaN	NaN	NaN	NaN	NaN	NaN	NaN	NaN	NaN	NaN	NaN	NaN	NaN	NaN	NaN	NaN	NaN	NaN	NaN	NaN	NaN	NaN	NaN	5160100	NaN	NaN	566020	230650
P49452	P49452	Centromere protein C	Cenpc	0	1	1	1	1	0	0	2	2	2	NaN	NaN	NaN	NaN	NaN	NaN	NaN	NaN	NaN	NaN	NaN	NaN	NaN	NaN	NaN	NaN	NaN	NaN	NaN	NaN	NaN	NaN	NaN	NaN	NaN	NaN	NaN	NaN	NaN	NaN	5624000	NaN	NaN	NaN	557735	NaN
Q542F4;P49717	Q542F4;P49717	DNA replication licensing factor MCM4	Mcm4	0	0	0	0	0	0	0	1	1	0	NaN	NaN	NaN	NaN	NaN	NaN	NaN	NaN	NaN	NaN	NaN	NaN	NaN	NaN	NaN	NaN	NaN	NaN	NaN	NaN	NaN	NaN	NaN	NaN	NaN	NaN	NaN	NaN	NaN	NaN	NaN	1513450	49054	363860	999670	NaN
Q5EAT0;P49962	Q5EAT0;P49962	Signal recognition particle 9 kDa protein	Srp9	0	0	0	0	0	0	0	0	0	0	NaN	NaN	NaN	NaN	NaN	NaN	NaN	NaN	NaN	NaN	NaN	NaN	NaN	NaN	NaN	NaN	NaN	NaN	NaN	NaN	NaN	NaN	NaN	NaN	NaN	NaN	NaN	NaN	NaN	NaN	NaN	NaN	NaN	NaN	52463	NaN
Q3TF14;P50247	Q3TF14;P50247	Adenosylhomocysteinase	Ahcy	0	1	1	1	1	0	0	2	3	2	NaN	NaN	NaN	NaN	NaN	NaN	NaN	NaN	NaN	NaN	NaN	NaN	NaN	NaN	NaN	NaN	NaN	NaN	NaN	NaN	NaN	NaN	NaN	NaN	NaN	NaN	NaN	NaN	NaN	NaN	2233200	1306225	NaN	3351600	1263900	523900
P50516;D3Z1B9	P50516;D3Z1B9	V-type proton ATPase catalytic subunit A	Atp6v1a	0	0	0	1	1	0	0	1	0	3	NaN	NaN	NaN	NaN	NaN	NaN	NaN	NaN	NaN	NaN	NaN	NaN	NaN	NaN	NaN	NaN	NaN	NaN	NaN	NaN	NaN	NaN	NaN	NaN	NaN	NaN	NaN	NaN	NaN	NaN	NaN	NaN	NaN	NaN	NaN	NaN
P51660	P51660	Peroxisomal multifunctional enzyme type 2;(3R)-hydroxyacyl-CoA dehydrogenase;Enoyl-CoA hydratase 2	Hsd17b4	0	0	0	0	0	0	0	1	1	0	NaN	NaN	NaN	NaN	NaN	NaN	NaN	NaN	NaN	NaN	NaN	NaN	NaN	NaN	NaN	NaN	NaN	NaN	NaN	NaN	NaN	NaN	NaN	NaN	NaN	NaN	NaN	NaN	NaN	NaN	NaN	NaN	NaN	612560	NaN	NaN
P51859	P51859	Hepatoma-derived growth factor	Hdgf	0	0	0	0	0	0	0	0	0	0	NaN	NaN	NaN	NaN	NaN	NaN	NaN	NaN	NaN	NaN	NaN	NaN	NaN	NaN	NaN	NaN	NaN	NaN	NaN	NaN	NaN	NaN	NaN	NaN	NaN	NaN	NaN	NaN	NaN	NaN	NaN	NaN	NaN	625150	NaN	NaN
P51863	P51863	V-type proton ATPase subunit d 1	Atp6v0d1	0	0	0	1	1	0	0	1	1	2	NaN	NaN	NaN	NaN	NaN	NaN	NaN	NaN	NaN	NaN	NaN	NaN	NaN	NaN	NaN	NaN	NaN	NaN	NaN	NaN	NaN	NaN	NaN	NaN	NaN	NaN	NaN	153910	NaN	NaN	NaN	NaN	NaN	NaN	NaN	NaN
P52432;D3Z7Q8;D3Z3D6;G3UX92;G3UXX5	P52432;D3Z7Q8;D3Z3D6	DNA-directed RNA polymerases I and III subunit RPAC1	Polr1c	0	0	0	0	0	0	0	0	0	0	NaN	NaN	NaN	NaN	NaN	NaN	NaN	NaN	NaN	NaN	NaN	NaN	NaN	NaN	NaN	NaN	NaN	NaN	NaN	NaN	NaN	NaN	NaN	NaN	NaN	NaN	NaN	175200	NaN	NaN	NaN	NaN	NaN	NaN	NaN	NaN
P52479;G3X9U6	P52479	Ubiquitin carboxyl-terminal hydrolase 10	Usp10	1	0	0	0	0	0	2	1	0	1	NaN	NaN	-2.24816	NaN	NaN	NaN	NaN	NaN	NaN	NaN	NaN	NaN	NaN	NaN	-2.24816	NaN	NaN	NaN	NaN	NaN	NaN	NaN	NaN	0.210493	NaN	NaN	NaN	363940	353110	61688500	NaN	NaN	NaN	NaN	NaN	NaN
P52480;E9Q509;G3X925;P53657	P52480	Pyruvate kinase PKM	Pkm	0	0	0	0	0	1	1	2	3	2	1.67819	1.4748	0.342482	NaN	NaN	NaN	1.67819	NaN	NaN	1.4748	NaN	NaN	0.342482	NaN	NaN	3.20025	NaN	NaN	2.77944	NaN	NaN	1.26794	NaN	NaN	1330400	NaN	NaN	1182000	NaN	NaN	3782700	1830500	NaN	3285300	1019500	326530
Q3UJH4;V9GXJ4;P52651	Q3UJH4;V9GXJ4;P52651	Homeobox protein Rhox5	Rhox5	0	0	0	1	1	0	1	1	1	2	NaN	NaN	NaN	NaN	NaN	NaN	NaN	NaN	NaN	NaN	NaN	NaN	NaN	NaN	NaN	NaN	NaN	NaN	NaN	NaN	NaN	NaN	NaN	NaN	NaN	NaN	NaN	NaN	NaN	NaN	NaN	5161150	NaN	NaN	1245650	NaN
Q3ULK8;P53996;A0A0N4SVS6	Q3ULK8;P53996;A0A0N4SVS6	Cellular nucleic acid-binding protein	Cnbp	0	0	0	0	0	0	1	0	1	1	NaN	NaN	NaN	NaN	NaN	NaN	NaN	NaN	NaN	NaN	NaN	NaN	NaN	NaN	NaN	NaN	NaN	NaN	NaN	NaN	NaN	NaN	NaN	NaN	NaN	NaN	NaN	NaN	NaN	778400	NaN	NaN	NaN	NaN	NaN	NaN
P54071;A0A0U1RP68;D6RIL6	P54071	Isocitrate dehydrogenase [NADP], mitochondrial	Idh2	0	0	1	0	1	0	1	1	2	0	2.28709	1.10043	NaN	NaN	NaN	NaN	2.28709	NaN	NaN	1.10043	NaN	NaN	NaN	NaN	NaN	4.8807	NaN	NaN	2.14419	NaN	NaN	NaN	NaN	NaN	NaN	NaN	NaN	2451700	NaN	NaN	11966000	NaN	NaN	5256900	363460	NaN
P54728	P54728	UV excision repair protein RAD23 homolog B	Rad23b	0	0	0	0	0	0	0	0	0	0	NaN	NaN	NaN	NaN	NaN	NaN	NaN	NaN	NaN	NaN	NaN	NaN	NaN	NaN	NaN	NaN	NaN	NaN	NaN	NaN	NaN	NaN	NaN	NaN	NaN	NaN	NaN	NaN	67294	NaN	NaN	NaN	NaN	NaN	NaN	NaN
P54823	P54823	Probable ATP-dependent RNA helicase DDX6	Ddx6	1	0	0	0	0	0	2	0	0	1	NaN	NaN	NaN	NaN	NaN	NaN	NaN	NaN	NaN	NaN	NaN	NaN	NaN	NaN	NaN	NaN	NaN	NaN	NaN	NaN	NaN	NaN	NaN	NaN	NaN	NaN	NaN	NaN	358385	5564000	NaN	NaN	NaN	NaN	NaN	NaN
P55096;A0A0G2JDI9	P55096;A0A0G2JDI9	ATP-binding cassette sub-family D member 3	Abcd3	0	0	0	0	0	0	0	0	0	0	NaN	NaN	NaN	NaN	NaN	NaN	NaN	NaN	NaN	NaN	NaN	NaN	NaN	NaN	NaN	NaN	NaN	NaN	NaN	NaN	NaN	NaN	NaN	NaN	NaN	NaN	NaN	160360	NaN	NaN	NaN	NaN	NaN	NaN	NaN	NaN
P56183	P56183	Ribosomal RNA processing protein 1 homolog A	Rrp1	0	0	0	0	0	1	1	1	2	1	2.62081	2.9814	1.76912	NaN	NaN	NaN	NaN	2.62081	NaN	NaN	2.9814	NaN	NaN	1.76912	NaN	NaN	6.15096	NaN	NaN	7.89753	NaN	NaN	3.40847	NaN	NaN	445340	NaN	229130	903485	NaN	NaN	5557300	NaN	NaN	7135300	171900
P56391	P56391	Cytochrome c oxidase subunit 6B1	Cox6b1	0	0	0	0	0	0	0	0	0	0	NaN	NaN	NaN	NaN	NaN	NaN	NaN	NaN	NaN	NaN	NaN	NaN	NaN	NaN	NaN	NaN	NaN	NaN	NaN	NaN	NaN	NaN	NaN	NaN	NaN	NaN	NaN	NaN	NaN	NaN	NaN	173540	NaN	NaN	NaN	NaN
Q3ULT2;P57780;E9Q2W9;D3Z0L8;D3Z761;O88990;Q91ZE6;E9PX29	Q3ULT2;P57780;E9Q2W9	Alpha-actinin-4	Actn4	0	0	0	0	0	1	1	2	3	1	9.42819	2.70368	2.1794	NaN	NaN	NaN	NaN	9.42819	NaN	NaN	2.70368	NaN	NaN	2.1794	NaN	NaN	688.919	NaN	NaN	6.51462	NaN	NaN	4.52965	NaN	NaN	530170	NaN	NaN	151345	NaN	17471750	104264500	NaN	1136115	985955	2732300
Q3TLX9;P58242	Q3TLX9;P58242	Acid sphingomyelinase-like phosphodiesterase 3b	Smpdl3b	0	0	0	0	0	0	0	0	0	0	NaN	NaN	NaN	NaN	NaN	NaN	NaN	NaN	NaN	NaN	NaN	NaN	NaN	NaN	NaN	NaN	NaN	NaN	NaN	NaN	NaN	NaN	NaN	NaN	NaN	NaN	NaN	NaN	NaN	NaN	NaN	112780	NaN	NaN	NaN	NaN
P59235	P59235	Nucleoporin Nup43	Nup43	0	0	0	0	0	1	0	1	2	1	NaN	NaN	NaN	NaN	NaN	NaN	NaN	NaN	NaN	NaN	NaN	NaN	NaN	NaN	NaN	NaN	NaN	NaN	NaN	NaN	NaN	NaN	NaN	NaN	NaN	197545	NaN	388610	NaN	NaN	NaN	2839150	NaN	NaN	1606550	286050
P59708	P59708	Splicing factor 3B subunit 6	Sf3b6	1	0	0	1	1	0	3	1	1	3	1.93731	-3.56298	-0.561505	NaN	NaN	0.698199	NaN	1.93731	NaN	NaN	NaN	-3.56298	NaN	0.532844	-1.65585	NaN	3.8299	NaN	NaN	NaN	0.0846126	NaN	1.44678	0.31735	NaN	NaN	NaN	481800	507220	9971800	NaN	1942600	NaN	NaN	NaN	843740
P59999;E9PWA7	P59999	Actin-related protein 2/3 complex subunit 4	Arpc4	0	1	1	0	1	0	0	2	3	1	NaN	NaN	NaN	NaN	NaN	NaN	NaN	NaN	NaN	NaN	NaN	NaN	NaN	NaN	NaN	NaN	NaN	NaN	NaN	NaN	NaN	NaN	NaN	NaN	NaN	NaN	NaN	NaN	NaN	NaN	27913500	25663500	NaN	3605900	528725	649630
Q3U1C2;P60122;D3YW60	Q3U1C2;P60122;D3YW60	RuvB-like 1	Ruvbl1	0	1	1	1	1	0	1	2	2	2	1.11269	0.32506	0.118894	NaN	NaN	NaN	NaN	1.11269	NaN	NaN	0.32506	NaN	NaN	0.118894	NaN	NaN	2.16249	NaN	NaN	1.25272	NaN	NaN	1.0859	NaN	NaN	NaN	NaN	NaN	1132100	NaN	NaN	2448150	NaN	NaN	1418200	NaN
Q3UIG0;P60229	Q3UIG0;P60229	Eukaryotic translation initiation factor 3 subunit E	Eif3e	0	0	0	0	0	0	1	0	0	0	NaN	NaN	NaN	NaN	NaN	NaN	NaN	NaN	NaN	NaN	NaN	NaN	NaN	NaN	NaN	NaN	NaN	NaN	NaN	NaN	NaN	NaN	NaN	NaN	NaN	NaN	NaN	172380	NaN	14827000	NaN	179880	NaN	NaN	NaN	NaN
P60766	P60766	Cell division control protein 42 homolog	Cdc42	0	0	0	0	0	0	0	0	0	0	NaN	NaN	NaN	NaN	NaN	NaN	NaN	NaN	NaN	NaN	NaN	NaN	NaN	NaN	NaN	NaN	NaN	NaN	NaN	NaN	NaN	NaN	NaN	NaN	NaN	NaN	NaN	NaN	NaN	NaN	NaN	NaN	NaN	NaN	NaN	54753
P60824;D3YU80;K4DI65	P60824;D3YU80;K4DI65	Cold-inducible RNA-binding protein	Cirbp	0	0	0	0	0	0	0	1	1	1	NaN	NaN	NaN	NaN	NaN	NaN	NaN	NaN	NaN	NaN	NaN	NaN	NaN	NaN	NaN	NaN	NaN	NaN	NaN	NaN	NaN	NaN	NaN	NaN	NaN	NaN	NaN	NaN	NaN	NaN	NaN	931010	NaN	200850	914565	NaN
Q4FJL0;P61027;Q5SW86;Q5SW87;Q0PD66;Q5SW88;Q0PD67;Q0PD50;Q0PD49;Q3TYH2;Q9D1G1;Q9DD03;P62821;P61028;P55258;Q8K386	Q4FJL0;P61027;Q5SW86;Q5SW87;Q0PD66;Q5SW88;Q0PD67;Q0PD50;Q0PD49;Q3TYH2;Q9D1G1;Q9DD03;P62821;P61028;P55258;Q8K386	Ras-related protein Rab-10;Ras-related protein Rab-1B;Ras-related protein Rab-13;Ras-related protein Rab-1A;Ras-related protein Rab-8B;Ras-related protein Rab-8A;Ras-related protein Rab-15	Rab10;Rab1;Rab1b;Rab8a;Rab8b;Rab15;Rab13;Rab1A	0	0	0	0	0	0	0	0	0	0	NaN	NaN	NaN	NaN	NaN	NaN	NaN	NaN	NaN	NaN	NaN	NaN	NaN	NaN	NaN	NaN	NaN	NaN	NaN	NaN	NaN	NaN	NaN	NaN	NaN	NaN	NaN	106490	45681	NaN	NaN	NaN	NaN	NaN	NaN	NaN
Q5SW83;P61161	Q5SW83;P61161	Actin-related protein 2	Actr2	0	1	1	0	1	0	1	2	2	0	4.67271	2.48293	NaN	NaN	NaN	NaN	4.67271	NaN	NaN	2.48293	NaN	NaN	NaN	NaN	NaN	25.5051	NaN	NaN	5.59031	NaN	NaN	NaN	NaN	NaN	NaN	NaN	NaN	486520	NaN	NaN	12408750	13864500	NaN	2719800	NaN	201050
Q3U344;P84084;P84078;P61205;E9Q798;Q14BR4;P61750;Q8BSL7	Q3U344;P84084;P84078;P61205;E9Q798;Q14BR4;P61750;Q8BSL7	ADP-ribosylation factor 5;ADP-ribosylation factor 1;ADP-ribosylation factor 3;ADP-ribosylation factor 4;ADP-ribosylation factor 2	Arf3;Arf5;Arf1;Arf4;Arf2	0	0	0	0	0	0	0	0	0	0	NaN	NaN	NaN	NaN	NaN	NaN	NaN	NaN	NaN	NaN	NaN	NaN	NaN	NaN	NaN	NaN	NaN	NaN	NaN	NaN	NaN	NaN	NaN	NaN	NaN	NaN	NaN	353120	NaN	NaN	NaN	NaN	NaN	NaN	NaN	NaN
Q4FZH2;P61255;B1ARA3;B1ARA5	Q4FZH2;P61255;B1ARA3;B1ARA5	60S ribosomal protein L26	Rpl26	1	1	1	1	1	0	2	2	3	2	1.5214	-1.98975	0.694532	NaN	0.677292	0.83464	NaN	1.5214	NaN	NaN	1.5934	-5.5729	NaN	3.30801	-1.91895	NaN	2.87069	NaN	NaN	3.0176	0.0210082	NaN	9.90401	0.264447	NaN	NaN	NaN	NaN	718800	40808500	NaN	2063450	NaN	2916100	2169050	857315
P61327;Q9CQL1;G3UZW7	P61327;Q9CQL1;G3UZW7	Protein mago nashi homolog;Protein mago nashi homolog 2	Magoh;Magohb	0	0	0	0	0	0	0	0	0	0	1.82598	-4.83027	0.333933	NaN	NaN	0.72568	NaN	1.82598	NaN	NaN	NaN	-4.83027	1.43686	0.851661	-1.28672	NaN	3.54548	NaN	NaN	NaN	0.0351516	2.70731	1.80458	0.409881	NaN	NaN	NaN	367420	786860	48444500	NaN	2789800	NaN	NaN	NaN	1702900
P61620	P61620	Protein transport protein Sec61 subunit alpha isoform 1	Sec61a1	0	0	0	0	0	0	1	1	0	0	2.87044	NaN	NaN	NaN	NaN	NaN	2.87044	NaN	NaN	NaN	NaN	NaN	NaN	NaN	NaN	7.31289	NaN	NaN	NaN	NaN	NaN	NaN	NaN	NaN	NaN	NaN	NaN	434630	38707	NaN	3178400	NaN	NaN	NaN	NaN	NaN
P61804	P61804	Dolichyl-diphosphooligosaccharide--protein glycosyltransferase subunit DAD1	Dad1	0	0	0	0	0	0	0	0	0	0	NaN	NaN	NaN	NaN	NaN	NaN	NaN	NaN	NaN	NaN	NaN	NaN	NaN	NaN	NaN	NaN	NaN	NaN	NaN	NaN	NaN	NaN	NaN	NaN	NaN	NaN	NaN	186150	NaN	NaN	NaN	NaN	NaN	NaN	NaN	NaN
P61965;F6Q3W0	P61965;F6Q3W0	WD repeat-containing protein 5	Wdr5	0	1	0	1	1	0	0	2	1	2	NaN	NaN	NaN	NaN	NaN	NaN	NaN	NaN	NaN	NaN	NaN	NaN	NaN	NaN	NaN	NaN	NaN	NaN	NaN	NaN	NaN	NaN	NaN	NaN	NaN	NaN	NaN	NaN	NaN	NaN	2336900	2149850	NaN	NaN	1184800	NaN
P61979;H3BLL4;D3YWG1;H3BKD0;D3Z5X4;H3BK96;H3BKI8;Q8BT23;H3BLP7;H3BJ43;H3BJS9	P61979;H3BLL4;D3YWG1;H3BKD0;D3Z5X4;H3BK96	Heterogeneous nuclear ribonucleoprotein K	Hnrnpk;Gm7964	0	0	0	0	0	0	0	0	0	0	2.3622	-1.09853	0.135074	NaN	NaN	0.939429	2.3622	NaN	NaN	-1.09853	NaN	NaN	1.55045	NaN	-1.2803	5.14152	NaN	NaN	0.466993	NaN	NaN	2.92908	NaN	0.411711	897090	NaN	NaN	2912250	3485500	72908000	14973400	NaN	NaN	1360000	NaN	NaN
Q5SS40;P62259;D6REF3;F6YY69;F6VW30;P68254;P68510;F6WA09	Q5SS40;P62259;D6REF3;F6YY69;F6VW30;P68254;P68510	14-3-3 protein epsilon;14-3-3 protein theta;14-3-3 protein eta	Ywhae;Ywhaq;Ywhah	0	0	0	0	0	0	0	0	0	0	NaN	NaN	NaN	NaN	NaN	NaN	NaN	NaN	NaN	NaN	NaN	NaN	NaN	NaN	NaN	NaN	NaN	NaN	NaN	NaN	NaN	NaN	NaN	NaN	NaN	NaN	NaN	NaN	NaN	147510	NaN	NaN	NaN	349590	NaN	NaN
P62267	P62267	40S ribosomal protein S23	Rps23	1	0	1	1	1	0	2	1	3	3	0.371277	-1.95952	-0.48787	NaN	0.52509	0.425272	0.371277	NaN	NaN	0.160879	NaN	-4.07992	-0.102926	NaN	-0.872813	1.2935	NaN	NaN	1.11797	NaN	0.0591319	0.931142	NaN	0.546081	NaN	NaN	NaN	2142100	NaN	12994500	2770800	NaN	NaN	2394800	NaN	768390
P62274	P62274	40S ribosomal protein S29	Rps29	0	0	0	0	0	0	0	0	0	0	NaN	NaN	NaN	NaN	NaN	NaN	NaN	NaN	NaN	NaN	NaN	NaN	NaN	NaN	NaN	NaN	NaN	NaN	NaN	NaN	NaN	NaN	NaN	NaN	NaN	NaN	NaN	NaN	NaN	6572950	NaN	NaN	NaN	NaN	NaN	NaN
P62305;E9Q4F4;E9Q0W8	P62305;E9Q4F4	Small nuclear ribonucleoprotein E	Snrpe	1	0	0	1	1	0	3	1	1	2	1.32192	NaN	0.19513	NaN	NaN	0.77728	NaN	1.32192	NaN	NaN	NaN	NaN	NaN	-0.339683	0.729942	NaN	2.49999	NaN	NaN	NaN	NaN	NaN	0.790215	1.65857	NaN	NaN	NaN	915650	3959050	7886600	NaN	9897600	NaN	NaN	NaN	NaN
Q497K3;P62307	Q497K3;P62307	Small nuclear ribonucleoprotein F	Snrpf	1	0	0	1	1	0	2	1	1	2	1.68106	-1.43556	0.336622	NaN	NaN	0.870396	NaN	1.68106	NaN	NaN	-1.43556	NaN	NaN	1.96722	-1.29398	NaN	3.20665	NaN	NaN	0.369704	NaN	NaN	3.91014	0.407826	NaN	NaN	NaN	181650	1309250	5145950	NaN	4198300	NaN	NaN	484035	NaN
P62309	P62309	Small nuclear ribonucleoprotein G	Snrpg	0	0	0	0	0	0	1	0	0	1	NaN	NaN	NaN	NaN	NaN	NaN	NaN	NaN	NaN	NaN	NaN	NaN	NaN	NaN	NaN	NaN	NaN	NaN	NaN	NaN	NaN	NaN	NaN	NaN	NaN	NaN	NaN	NaN	396170	8765100	NaN	NaN	NaN	NaN	NaN	NaN
P62311	P62311	U6 snRNA-associated Sm-like protein LSm3	Lsm3	1	0	0	0	0	0	2	1	0	1	1.20066	NaN	0.199356	NaN	NaN	NaN	NaN	1.20066	NaN	NaN	NaN	NaN	NaN	0.199356	NaN	NaN	2.29845	NaN	NaN	NaN	NaN	NaN	1.14819	NaN	NaN	NaN	NaN	284150	808850	2409800	NaN	1859100	NaN	NaN	NaN	NaN
Q542U7;P62313	Q542U7;P62313	U6 snRNA-associated Sm-like protein LSm6	Lsm6	0	0	0	0	0	0	0	1	0	1	NaN	NaN	NaN	NaN	NaN	NaN	NaN	NaN	NaN	NaN	NaN	NaN	NaN	NaN	NaN	NaN	NaN	NaN	NaN	NaN	NaN	NaN	NaN	NaN	NaN	NaN	NaN	NaN	NaN	436400	NaN	1324650	NaN	NaN	NaN	NaN
Q14AF6;P62317;D3Z5N9	Q14AF6;P62317;D3Z5N9	Small nuclear ribonucleoprotein Sm D2	Snrpd2;Gm5449	0	0	0	0	0	2	3	2	3	3	3.00892	-3.92264	0.51311	NaN	0.394837	0.696423	NaN	3.00892	NaN	NaN	-1.12099	-6.72429	0.3494	2.56225	-1.37232	NaN	8.04963	NaN	NaN	0.459777	0.00945776	1.27403	5.90627	0.38627	10462000	1318100	NaN	6842300	4803200	131575000	NaN	38664000	NaN	NaN	2208400	1244405
Q14AQ1;P62334	Q14AQ1;P62334	26S protease regulatory subunit 10B	Psmc6	0	0	0	0	0	0	0	1	0	0	NaN	NaN	NaN	NaN	NaN	NaN	NaN	NaN	NaN	NaN	NaN	NaN	NaN	NaN	NaN	NaN	NaN	NaN	NaN	NaN	NaN	NaN	NaN	NaN	NaN	NaN	NaN	NaN	NaN	NaN	1752100	NaN	NaN	NaN	NaN	NaN
P62488	P62488	DNA-directed RNA polymerase II subunit RPB7	Polr2g	0	1	0	1	1	0	0	2	1	2	NaN	NaN	NaN	NaN	NaN	NaN	NaN	NaN	NaN	NaN	NaN	NaN	NaN	NaN	NaN	NaN	NaN	NaN	NaN	NaN	NaN	NaN	NaN	NaN	NaN	NaN	NaN	NaN	NaN	NaN	2027300	1404600	NaN	NaN	773900	NaN
P63330;P62715	P63330;P62715	Serine/threonine-protein phosphatase 2A catalytic subunit alpha isoform;Serine/threonine-protein phosphatase 2A catalytic subunit beta isoform	Ppp2ca;Ppp2cb	0	0	0	0	0	0	0	0	0	0	NaN	NaN	NaN	NaN	NaN	NaN	NaN	NaN	NaN	NaN	NaN	NaN	NaN	NaN	NaN	NaN	NaN	NaN	NaN	NaN	NaN	NaN	NaN	NaN	NaN	NaN	NaN	NaN	NaN	74416	NaN	NaN	NaN	NaN	NaN	NaN
P62843;D3YTQ9	P62843;D3YTQ9	40S ribosomal protein S15	Rps15	0	0	0	0	0	0	1	0	0	0	NaN	NaN	NaN	NaN	NaN	NaN	NaN	NaN	NaN	NaN	NaN	NaN	NaN	NaN	NaN	NaN	NaN	NaN	NaN	NaN	NaN	NaN	NaN	NaN	NaN	NaN	NaN	NaN	66530	8455300	NaN	NaN	NaN	NaN	NaN	NaN
P62849	P62849	40S ribosomal protein S24	Rps24	1	0	1	1	1	0	3	1	2	2	0.831701	-1.39759	-0.495571	NaN	0.617749	0.826322	NaN	0.831701	NaN	NaN	0.643336	-3.43851	NaN	1.27566	-2.2668	NaN	1.77978	NaN	NaN	1.56194	0.0922373	NaN	2.42109	0.20779	NaN	NaN	NaN	920635	1075300	34408000	NaN	1913800	NaN	NaN	1679550	3173700
Q58EA6;P62852	Q58EA6;P62852	40S ribosomal protein S25	Rps25	1	0	1	1	1	0	3	1	2	2	2.20226	-4.11839	-1.16454	NaN	NaN	0.652677	NaN	2.20226	NaN	NaN	NaN	-4.11839	NaN	0.753876	-3.08296	NaN	4.60198	NaN	NaN	NaN	0.0575761	NaN	1.68632	0.118015	NaN	NaN	NaN	531720	1154350	55473500	NaN	5312300	NaN	NaN	NaN	3193950
Q497N1;P62855	Q497N1;P62855	40S ribosomal protein S26	Rps26	0	0	0	1	1	0	1	1	1	2	NaN	-4.41337	-1.29387	NaN	NaN	NaN	NaN	NaN	NaN	NaN	NaN	-4.41337	NaN	NaN	-1.29387	NaN	NaN	NaN	NaN	NaN	0.0469291	NaN	NaN	0.407855	NaN	NaN	NaN	161470	NaN	57084000	NaN	1229545	NaN	NaN	NaN	2678900
Q3TQ70;P62874;H3BKR2;H3BLF7	Q3TQ70;P62874;H3BKR2;H3BLF7	Guanine nucleotide-binding protein G(I)/G(S)/G(T) subunit beta-1	Gnb1	0	1	0	0	1	0	0	2	0	0	3.82099	NaN	NaN	NaN	NaN	NaN	3.82099	NaN	NaN	NaN	NaN	NaN	NaN	NaN	NaN	14.133	NaN	NaN	NaN	NaN	NaN	NaN	NaN	NaN	NaN	NaN	NaN	535380	NaN	NaN	7566500	11144000	NaN	NaN	1377800	97597
Q3U9V4;P62880;D3Z1M1;D3Z1T4;D3YZX3;E9QKR0;P29387;A0A0A6YVN9;V9GWY1;E9PWM7;Q54AE3;Q61011	Q3U9V4;P62880;D3Z1M1;D3Z1T4;D3YZX3;E9QKR0;P29387	Guanine nucleotide-binding protein G(I)/G(S)/G(T) subunit beta-2;Guanine nucleotide-binding protein subunit beta-4	Gnb2;Gnb4	0	0	0	0	0	0	1	1	1	0	2.64636	1.48016	NaN	NaN	NaN	NaN	2.64636	NaN	NaN	1.48016	NaN	NaN	NaN	NaN	NaN	6.26083	NaN	NaN	2.7898	NaN	NaN	NaN	NaN	NaN	NaN	NaN	NaN	449710	NaN	NaN	2815560	NaN	NaN	1254600	NaN	NaN
Q58DZ3;P62889	Q58DZ3;P62889	60S ribosomal protein L30	Rpl30	0	0	0	0	0	1	3	1	2	1	3.42274	-0.605716	2.11115	NaN	0.570489	NaN	NaN	3.42274	NaN	0.151533	-1.36296	NaN	2.11115	NaN	NaN	NaN	10.7238	NaN	1.11075	0.388783	NaN	4.32034	NaN	NaN	1952900	NaN	NaN	551970	549150	2954600	NaN	5888950	NaN	613100	213500	NaN
P62911;P17932	P62911;P17932	60S ribosomal protein L32;Putative 60S ribosomal protein L32	Rpl32;Rpl32-ps	0	0	0	0	0	0	0	0	0	0	NaN	NaN	NaN	NaN	NaN	NaN	NaN	NaN	NaN	NaN	NaN	NaN	NaN	NaN	NaN	NaN	NaN	NaN	NaN	NaN	NaN	NaN	NaN	NaN	NaN	NaN	NaN	457120	NaN	NaN	NaN	NaN	NaN	NaN	NaN	NaN
P62918	P62918	60S ribosomal protein L8	Rpl8	0	0	1	1	1	0	1	1	2	2	NaN	NaN	NaN	NaN	NaN	NaN	NaN	NaN	NaN	NaN	NaN	NaN	NaN	NaN	NaN	NaN	NaN	NaN	NaN	NaN	NaN	NaN	NaN	NaN	NaN	NaN	NaN	1458700	NaN	9595900	NaN	14258000	NaN	NaN	7801950	NaN
Q5NTY0;P63037	Q5NTY0;P63037	DnaJ homolog subfamily A member 1	Dnaja1	0	0	0	0	0	0	0	0	0	0	2.04131	2.3919	NaN	NaN	NaN	NaN	2.04131	NaN	NaN	2.3919	NaN	NaN	NaN	NaN	NaN	4.1162	NaN	NaN	5.24849	NaN	NaN	NaN	NaN	NaN	NaN	NaN	NaN	827000	NaN	NaN	3404100	NaN	NaN	4340500	NaN	NaN
P63087;A0A0G2JGC1;A0A0G2JFF1	P63087;A0A0G2JGC1;A0A0G2JFF1	Serine/threonine-protein phosphatase PP1-gamma catalytic subunit	Ppp1cc	0	1	1	1	1	0	1	2	3	2	4.1995	2.96286	1.0394	NaN	NaN	NaN	NaN	4.1995	NaN	NaN	2.96286	NaN	NaN	1.0394	NaN	NaN	18.3728	NaN	NaN	7.79667	NaN	NaN	2.05537	NaN	NaN	NaN	NaN	NaN	428715	NaN	11160650	7876700	NaN	9210000	3342550	1598400
Z4YKV1;P63094;Q6R0H7;A2A610;A2AE31;A2AE32;B2RVZ3;A2AE33;Q66L47;P20612;Q3V3I2;P50149;Q8CGK7	Z4YKV1;P63094;Q6R0H7	Guanine nucleotide-binding protein G(s) subunit alpha isoforms short;Guanine nucleotide-binding protein G(s) subunit alpha isoforms XLas	Gnas	0	0	0	0	0	0	0	1	0	0	NaN	NaN	NaN	NaN	NaN	NaN	NaN	NaN	NaN	NaN	NaN	NaN	NaN	NaN	NaN	NaN	NaN	NaN	NaN	NaN	NaN	NaN	NaN	NaN	NaN	NaN	NaN	NaN	NaN	NaN	3850300	NaN	NaN	NaN	NaN	NaN
P63101;D3YXN6;D3YXF4;D3YW45	P63101	14-3-3 protein zeta/delta	Ywhaz	0	0	0	0	0	1	1	2	1	2	-1.16853	NaN	0.229304	NaN	NaN	NaN	NaN	NaN	-1.16853	NaN	NaN	NaN	NaN	NaN	0.229304	NaN	NaN	0.444876	NaN	NaN	NaN	NaN	NaN	1.17227	NaN	NaN	NaN	NaN	NaN	2133000	3914900	6931300	948920	NaN	1448225	NaN
P63154	P63154	Crooked neck-like protein 1	Crnkl1	1	0	1	1	1	0	3	1	3	3	0.0650714	-1.41444	0.633412	NaN	0.448007	0.513874	NaN	0.0650714	NaN	0.342062	-0.163353	-4.42201	1.54696	1.32507	-0.971793	NaN	1.04614	NaN	1.26757	0.892947	0.0466488	2.92202	2.50544	0.509872	NaN	NaN	NaN	671420	1529150	28236500	NaN	1599700	NaN	851070	1365450	1317200
Q5M9L7;P63276	Q5M9L7;P63276	40S ribosomal protein S17	Rps17	0	0	0	0	0	2	3	2	2	2	2.09685	-2.67646	-0.913158	NaN	0.65686	0.817093	NaN	2.09685	NaN	NaN	1.79866	-7.15159	NaN	2.17721	-4.00353	NaN	4.27775	NaN	NaN	3.47898	0.00703325	NaN	4.52278	0.0623474	NaN	380670	NaN	2582500	1362900	35303000	NaN	5830150	NaN	NaN	4741500	248295
Q5M9K7;P63325;Q3UW83	Q5M9K7;P63325;Q3UW83	40S ribosomal protein S10	Rps10	1	0	1	0	1	0	3	1	2	1	NaN	NaN	NaN	NaN	NaN	NaN	NaN	NaN	NaN	NaN	NaN	NaN	NaN	NaN	NaN	NaN	NaN	NaN	NaN	NaN	NaN	NaN	NaN	NaN	NaN	NaN	NaN	1015200	915090	20011000	NaN	NaN	NaN	NaN	NaN	NaN
P67778;Q5SQG5	P67778;Q5SQG5	Prohibitin	Phb	0	1	1	0	1	0	1	2	2	0	0.720382	-0.0534564	NaN	NaN	NaN	NaN	0.720382	NaN	NaN	-0.0534564	NaN	NaN	NaN	NaN	NaN	1.64762	NaN	NaN	0.963625	NaN	NaN	NaN	NaN	NaN	NaN	NaN	NaN	1829550	NaN	NaN	3014400	1275850	NaN	1763000	937315	52613
Q4VAG4;P67984	Q4VAG4;P67984	60S ribosomal protein L22	Rpl22	0	0	0	0	0	1	3	1	3	3	3.41315	-0.318272	-0.0707753	NaN	0.793728	0.960154	NaN	3.41315	NaN	1.3076	0.0673743	-2.32979	1.15181	1.21633	-2.58047	NaN	10.6527	NaN	2.47529	1.04781	0.198913	2.22193	2.32355	0.167187	1750605	NaN	NaN	1062500	1008200	7386650	NaN	10740100	NaN	2630000	1056400	1469300
Q497E4;P68033;Q3UJ36;P63268;P68134;P62737;D3YZY0;D3Z2K3;A0A0U1RQ96	Q497E4;P68033;Q3UJ36;P63268;P68134;P62737;D3YZY0;D3Z2K3	Actin, alpha cardiac muscle 1;Actin, gamma-enteric smooth muscle;Actin, alpha skeletal muscle;Actin, aortic smooth muscle	Actc1;Actg2;Acta1;Acta2	0	0	0	0	0	1	0	2	3	1	5.83548	2.42231	0.0114747	NaN	NaN	NaN	5.83548	NaN	NaN	2.42231	NaN	NaN	0.0114747	NaN	NaN	57.1024	NaN	NaN	5.3603	NaN	NaN	1.00799	NaN	NaN	5476200	2085050	NaN	3515800	NaN	NaN	200760500	63204500	1100265	18845750	3421600	6039400
P68040	P68040	Guanine nucleotide-binding protein subunit beta-2-like 1;Guanine nucleotide-binding protein subunit beta-2-like 1, N-terminally processed	Gnb2l1	0	0	0	0	0	1	2	2	3	2	-1.08979	-1.40292	-2.52629	NaN	0.277422	NaN	-1.08979	NaN	NaN	-0.749684	NaN	-2.05616	-2.52629	NaN	NaN	0.469829	NaN	NaN	0.594734	NaN	0.240455	0.173585	NaN	NaN	665040	NaN	NaN	4587850	NaN	1134600	2155505	4510550	NaN	2728550	1765750	272820
P68372;Q9D6F9	P68372;Q9D6F9	Tubulin beta-4B chain;Tubulin beta-4A chain	Tubb4b;Tubb4a	0	0	0	0	0	1	1	2	2	2	2.56796	1.75427	0.494176	NaN	NaN	NaN	2.56796	NaN	NaN	1.75427	NaN	NaN	0.494176	NaN	NaN	5.92972	NaN	NaN	3.37354	NaN	NaN	1.40852	NaN	NaN	1172800	NaN	NaN	1908675	NaN	97862	11317900	4114250	NaN	6439000	4466350	NaN
Q3V1X4;P70279;A2ALA0	Q3V1X4;P70279	Surfeit locus protein 6	Surf6	0	0	0	0	0	1	2	2	1	2	2.34409	0.756485	0.724552	NaN	NaN	NaN	NaN	2.34409	NaN	NaN	0.756485	NaN	NaN	0.724552	NaN	NaN	5.07739	NaN	NaN	1.68937	NaN	NaN	1.65239	NaN	NaN	2848300	NaN	NaN	2979780	165690	2825600	15129500	NaN	NaN	5033950	NaN
P70333	P70333	Heterogeneous nuclear ribonucleoprotein H2	Hnrnph2	1	1	0	1	1	0	2	2	1	2	1.13589	0.0623299	1.35839	NaN	NaN	NaN	NaN	1.13589	NaN	NaN	0.0623299	NaN	NaN	1.35839	NaN	NaN	2.19753	NaN	NaN	1.04415	NaN	NaN	2.56399	NaN	NaN	NaN	NaN	NaN	504975	3193700	2032400	1109700	NaN	NaN	527270	NaN
Q3TGZ3;P70404	Q3TGZ3;P70404	Isocitrate dehydrogenase [NAD] subunit, mitochondrial;Isocitrate dehydrogenase [NAD] subunit gamma 1, mitochondrial	Idh3g	0	0	0	0	0	0	1	1	1	1	0.15023	-0.165028	-1.34317	NaN	NaN	NaN	0.15023	NaN	NaN	-0.165028	NaN	NaN	-1.34317	NaN	NaN	1.10975	NaN	NaN	0.891911	NaN	NaN	0.394153	NaN	NaN	NaN	NaN	NaN	2654300	NaN	NaN	2945600	NaN	36945	2367400	NaN	NaN
Q542X7;P80314	Q542X7;P80314	T-complex protein 1 subunit beta	Cct2	0	0	0	0	0	0	0	1	1	1	NaN	NaN	NaN	NaN	NaN	NaN	NaN	NaN	NaN	NaN	NaN	NaN	NaN	NaN	NaN	NaN	NaN	NaN	NaN	NaN	NaN	NaN	NaN	NaN	NaN	NaN	NaN	313430	NaN	NaN	NaN	NaN	NaN	NaN	NaN	NaN
P80316;E0CZA1	P80316;E0CZA1	T-complex protein 1 subunit epsilon	Cct5	0	1	0	0	1	0	0	2	1	0	NaN	NaN	NaN	NaN	NaN	NaN	NaN	NaN	NaN	NaN	NaN	NaN	NaN	NaN	NaN	NaN	NaN	NaN	NaN	NaN	NaN	NaN	NaN	NaN	NaN	NaN	NaN	NaN	NaN	15935	3778500	881905	NaN	NaN	493960	NaN
P80317	P80317	T-complex protein 1 subunit zeta	Cct6a	1	1	1	1	1	0	2	2	2	2	3.05431	2.07001	NaN	NaN	NaN	NaN	3.05431	NaN	NaN	2.07001	NaN	NaN	NaN	NaN	NaN	8.30691	NaN	NaN	4.19891	NaN	NaN	NaN	NaN	NaN	NaN	NaN	NaN	311700	NaN	354620	2589265	2496700	NaN	1308800	588080	NaN
P83870	P83870	PHD finger-like domain-containing protein 5A	Phf5a	1	0	0	1	1	0	2	1	1	2	NaN	-5.44771	-3.24933	NaN	NaN	NaN	NaN	NaN	NaN	NaN	NaN	-5.44771	NaN	NaN	-3.24933	NaN	NaN	NaN	NaN	NaN	0.0229127	NaN	NaN	0.105161	NaN	NaN	NaN	NaN	NaN	23126000	NaN	4609800	NaN	NaN	NaN	529880
P83917;Q7TPM0;Q9CYJ8	P83917;Q7TPM0;Q9CYJ8	Chromobox protein homolog 1	Cbx1	0	0	0	0	0	1	2	2	2	1	NaN	NaN	NaN	NaN	NaN	NaN	NaN	NaN	NaN	NaN	NaN	NaN	NaN	NaN	NaN	NaN	NaN	NaN	NaN	NaN	NaN	NaN	NaN	NaN	536990	NaN	NaN	NaN	NaN	1341500	NaN	61691500	NaN	2273100	8820900	NaN
Q3TWV4;Q5FWI9;P84091	Q3TWV4;Q5FWI9;P84091	AP-2 complex subunit mu	Ap2m1	0	0	0	0	0	0	1	1	0	1	NaN	NaN	-1.92291	NaN	NaN	NaN	NaN	NaN	NaN	NaN	NaN	NaN	NaN	NaN	-1.92291	NaN	NaN	NaN	NaN	NaN	NaN	NaN	NaN	0.263723	NaN	NaN	NaN	247790	NaN	1199100	NaN	536620	NaN	NaN	NaN	NaN
P97310	P97310	DNA replication licensing factor MCM2	Mcm2	0	0	0	0	0	0	0	1	1	1	NaN	NaN	NaN	NaN	NaN	NaN	NaN	NaN	NaN	NaN	NaN	NaN	NaN	NaN	NaN	NaN	NaN	NaN	NaN	NaN	NaN	NaN	NaN	NaN	NaN	NaN	NaN	NaN	NaN	NaN	NaN	5168050	NaN	NaN	2376050	NaN
Q3ULG5;Q542I2;P97311	Q3ULG5;Q542I2;P97311	DNA helicase;DNA replication licensing factor MCM6	Mcm6	0	1	1	0	1	0	1	2	2	1	2.2404	0.864244	0.279078	NaN	NaN	NaN	NaN	2.2404	NaN	NaN	0.864244	NaN	NaN	0.279078	NaN	NaN	4.72529	NaN	NaN	1.82039	NaN	NaN	1.21342	NaN	NaN	NaN	NaN	NaN	798100	NaN	NaN	3771250	NaN	1580400	1452850	NaN
P97329	P97329	Kinesin-like protein KIF20A	Kif20a	0	0	0	0	0	1	1	2	3	3	1.893	2.27032	1.27134	NaN	NaN	NaN	1.893	NaN	NaN	2.27032	NaN	NaN	1.27134	NaN	NaN	3.71408	NaN	NaN	4.8243	NaN	NaN	2.41386	NaN	NaN	1322800	NaN	NaN	1140000	NaN	NaN	4234050	5267600	NaN	5499700	2674800	172670
P97350	P97350	Plakophilin-1	Pkp1	0	0	0	0	0	1	1	1	3	0	NaN	1.16051	NaN	NaN	NaN	NaN	NaN	NaN	NaN	1.16051	NaN	NaN	NaN	NaN	NaN	NaN	NaN	NaN	2.23537	NaN	NaN	NaN	NaN	NaN	1381500	NaN	NaN	929780	NaN	NaN	NaN	NaN	248265	2078400	412110	371190
Q78P92;P97376	Q78P92;P97376	Protein FRG1	Frg1	0	1	0	1	1	0	1	2	1	3	NaN	NaN	-0.361657	NaN	NaN	NaN	NaN	NaN	NaN	NaN	NaN	NaN	NaN	NaN	-0.361657	NaN	NaN	NaN	NaN	NaN	NaN	NaN	NaN	0.77827	NaN	NaN	NaN	NaN	NaN	3939250	1794500	3446000	NaN	NaN	1042600	NaN
P97379;A0A0J9YTQ8;A0A0J9YUY8	P97379	Ras GTPase-activating protein-binding protein 2	G3bp2	1	0	0	0	0	0	3	0	1	1	NaN	NaN	-2.85815	NaN	NaN	NaN	NaN	NaN	NaN	NaN	NaN	NaN	NaN	NaN	-2.85815	NaN	NaN	NaN	NaN	NaN	NaN	NaN	NaN	0.137915	NaN	NaN	NaN	1359710	566470	113490000	NaN	NaN	NaN	NaN	NaN	NaN
P97434;Q5SWZ5;F6RND9;F6S5I0;F6XZM9;J9JI90;G5E8W1;E9QMQ3;Q99KW3	P97434;Q5SWZ5;F6RND9;F6S5I0	Myosin phosphatase Rho-interacting protein	Mprip	0	0	0	0	0	0	0	1	0	0	NaN	NaN	NaN	NaN	NaN	NaN	NaN	NaN	NaN	NaN	NaN	NaN	NaN	NaN	NaN	NaN	NaN	NaN	NaN	NaN	NaN	NaN	NaN	NaN	NaN	NaN	NaN	NaN	NaN	NaN	14480700	NaN	NaN	NaN	NaN	NaN
P97473;D3Z282;D3YZS5;Q3UNH9;D6RCY4;D6RE49	P97473;D3Z282;D3YZS5;Q3UNH9	RISC-loading complex subunit TARBP2	Tarbp2	1	0	0	1	1	0	2	0	0	2	NaN	NaN	-2.33603	NaN	NaN	NaN	NaN	NaN	NaN	NaN	NaN	NaN	NaN	NaN	-2.33603	NaN	NaN	NaN	NaN	NaN	NaN	NaN	NaN	0.198054	NaN	NaN	NaN	75473	NaN	11486000	NaN	NaN	NaN	NaN	NaN	NaN
Q99M46;P97760	Q99M46;P97760	DNA-directed RNA polymerase II subunit RPB3	Polr2c	0	0	0	0	0	1	1	1	2	1	NaN	2.49925	NaN	NaN	NaN	NaN	NaN	NaN	NaN	2.49925	NaN	NaN	NaN	NaN	NaN	NaN	NaN	NaN	5.65393	NaN	NaN	NaN	NaN	NaN	274270	NaN	NaN	286880	NaN	NaN	NaN	4387500	NaN	1622000	NaN	NaN
P97807	P97807	Fumarate hydratase, mitochondrial	Fh	0	0	0	0	0	0	1	1	1	0	2.65684	-0.136938	NaN	NaN	NaN	NaN	2.65684	NaN	NaN	-0.136938	NaN	NaN	NaN	NaN	NaN	6.30649	NaN	NaN	0.909448	NaN	NaN	NaN	NaN	NaN	NaN	NaN	NaN	891970	NaN	NaN	5625200	NaN	NaN	811200	NaN	NaN
P97855	P97855	Ras GTPase-activating protein-binding protein 1	G3bp1	1	0	1	1	1	0	3	1	2	3	0.947917	-5.10081	-1.33094	NaN	0.492877	0.558843	NaN	0.947917	NaN	NaN	-0.112885	-10.0887	1.42288	-0.403928	-5.01176	NaN	1.92909	NaN	NaN	0.924737	0.000918306	2.6812	0.755798	0.0309964	NaN	NaN	NaN	1593800	1862800	227680000	NaN	3593500	NaN	NaN	1722600	209080
P99027	P99027	60S acidic ribosomal protein P2	Rplp2	0	0	0	0	0	0	0	1	0	0	NaN	NaN	NaN	NaN	NaN	NaN	NaN	NaN	NaN	NaN	NaN	NaN	NaN	NaN	NaN	NaN	NaN	NaN	NaN	NaN	NaN	NaN	NaN	NaN	NaN	NaN	NaN	NaN	NaN	NaN	NaN	1777750	NaN	NaN	NaN	67136
Q01853	Q01853	Transitional endoplasmic reticulum ATPase	Vcp	0	1	1	0	1	0	0	2	2	0	NaN	NaN	NaN	NaN	NaN	NaN	NaN	NaN	NaN	NaN	NaN	NaN	NaN	NaN	NaN	NaN	NaN	NaN	NaN	NaN	NaN	NaN	NaN	NaN	NaN	NaN	NaN	NaN	NaN	NaN	1695200	468280	NaN	1788900	202860	NaN
Q03963	Q03963	Interferon-induced, double-stranded RNA-activated protein kinase	Eif2ak2	1	0	0	1	1	0	3	0	0	3	NaN	NaN	0.998825	NaN	NaN	0.396069	NaN	NaN	NaN	NaN	NaN	NaN	2.85583	0.21213	-0.0714868	NaN	NaN	NaN	NaN	NaN	NaN	7.2392	1.1584	0.951657	NaN	NaN	NaN	1521300	2763300	25184500	NaN	NaN	NaN	NaN	NaN	NaN
Q497I3;Q05816	Q497I3;Q05816	Fatty acid-binding protein, epidermal	Fabp5	0	0	0	0	0	0	0	0	0	0	NaN	NaN	NaN	NaN	NaN	NaN	NaN	NaN	NaN	NaN	NaN	NaN	NaN	NaN	NaN	NaN	NaN	NaN	NaN	NaN	NaN	NaN	NaN	NaN	NaN	NaN	NaN	158530	NaN	162630	NaN	NaN	NaN	NaN	204960	NaN
Q05CL8;A2AMD0	Q05CL8	La-related protein 7	Larp7	0	0	0	0	0	0	0	1	1	0	NaN	NaN	NaN	NaN	NaN	NaN	NaN	NaN	NaN	NaN	NaN	NaN	NaN	NaN	NaN	NaN	NaN	NaN	NaN	NaN	NaN	NaN	NaN	NaN	NaN	NaN	NaN	NaN	NaN	76049	NaN	536850	NaN	NaN	223730	NaN
Q07417	Q07417	Short-chain specific acyl-CoA dehydrogenase, mitochondrial	Acads	0	0	0	0	0	0	1	0	1	0	NaN	0.425425	NaN	NaN	NaN	NaN	NaN	NaN	NaN	0.425425	NaN	NaN	NaN	NaN	NaN	NaN	NaN	NaN	1.34297	NaN	NaN	NaN	NaN	NaN	NaN	NaN	NaN	709935	NaN	NaN	NaN	NaN	NaN	953420	NaN	NaN
Q3TPZ2;Q07832;A0A0U1RQ54;A0A0U1RNM9	Q3TPZ2;Q07832	Serine/threonine-protein kinase PLK;Serine/threonine-protein kinase PLK1	Plk1	0	0	0	0	0	0	0	1	0	1	NaN	NaN	NaN	NaN	NaN	NaN	NaN	NaN	NaN	NaN	NaN	NaN	NaN	NaN	NaN	NaN	NaN	NaN	NaN	NaN	NaN	NaN	NaN	NaN	NaN	NaN	NaN	NaN	NaN	NaN	NaN	NaN	NaN	NaN	NaN	NaN
Q08189	Q08189	Protein-glutamine gamma-glutamyltransferase E;Protein-glutamine gamma-glutamyltransferase E 50 kDa catalytic chain;Protein-glutamine gamma-glutamyltransferase E 27 kDa non-catalytic chain	Tgm3	0	0	0	0	0	0	0	0	0	0	NaN	NaN	NaN	NaN	NaN	NaN	NaN	NaN	NaN	NaN	NaN	NaN	NaN	NaN	NaN	NaN	NaN	NaN	NaN	NaN	NaN	NaN	NaN	NaN	2626500	NaN	NaN	NaN	NaN	1818500	NaN	NaN	NaN	8617200	NaN	NaN
Q08288;D3Z5X8;D3Z7N3;D3Z345;D6RDT2;D3Z009;D3YU83	Q08288;D3Z5X8;D3Z7N3;D3Z345	Cell growth-regulating nucleolar protein	Lyar	0	0	0	0	0	0	0	1	1	0	NaN	NaN	NaN	NaN	NaN	NaN	NaN	NaN	NaN	NaN	NaN	NaN	NaN	NaN	NaN	NaN	NaN	NaN	NaN	NaN	NaN	NaN	NaN	NaN	NaN	NaN	NaN	NaN	20577	NaN	2801100	NaN	NaN	1255100	NaN	NaN
Q0VBD2	Q0VBD2	Protein MCM10 homolog	Mcm10	0	0	0	0	0	0	0	1	0	1	NaN	NaN	NaN	NaN	NaN	NaN	NaN	NaN	NaN	NaN	NaN	NaN	NaN	NaN	NaN	NaN	NaN	NaN	NaN	NaN	NaN	NaN	NaN	NaN	NaN	NaN	NaN	NaN	NaN	NaN	597850	1078040	NaN	NaN	NaN	NaN
Q0VBL3	Q0VBL3		Rbm15	1	1	1	1	1	0	2	2	3	3	1.82713	1.69815	0.309523	NaN	NaN	NaN	NaN	1.82713	NaN	NaN	1.69815	NaN	NaN	NaN	0.309523	NaN	3.5483	NaN	NaN	3.24484	NaN	NaN	NaN	1.2393	NaN	NaN	NaN	NaN	915085	11341500	1707200	3247000	NaN	908420	2969300	NaN
Q0VGU4;A0A087WQ93	Q0VGU4		Vgf	0	0	0	0	0	3	0	3	0	3	0.683409	NaN	1.50802	NaN	NaN	NaN	NaN	NaN	0.683409	NaN	NaN	NaN	NaN	NaN	1.50802	NaN	NaN	1.60593	NaN	NaN	NaN	NaN	NaN	2.84419	13100200	27152500	134258500	NaN	NaN	162890	29083950	9187050	261590	NaN	NaN	NaN
Q14A95;Q9CQT2	Q14A95;Q9CQT2	RNA-binding protein 7	Rbm7	0	0	0	0	0	0	1	0	0	1	NaN	NaN	NaN	NaN	NaN	NaN	NaN	NaN	NaN	NaN	NaN	NaN	NaN	NaN	NaN	NaN	NaN	NaN	NaN	NaN	NaN	NaN	NaN	NaN	NaN	NaN	NaN	NaN	NaN	14090000	NaN	NaN	NaN	NaN	NaN	NaN
Q14B19;Q9WTP9	Q14B19;Q9WTP9	Ventral anterior homeobox 2	Vax2	0	0	0	0	0	0	0	0	0	0	NaN	NaN	NaN	NaN	NaN	NaN	NaN	NaN	NaN	NaN	NaN	NaN	NaN	NaN	NaN	NaN	NaN	NaN	NaN	NaN	NaN	NaN	NaN	NaN	NaN	NaN	NaN	NaN	NaN	NaN	NaN	NaN	NaN	329010	NaN	NaN
Q14C24;Q9D883;G3UW94;E9Q809;F8WH71;E9Q5Y2;E9PUZ3;E9Q1I7;E9Q5J3;Q8BGJ9;E9PWX6;E9PWM2;F7D8X7	Q14C24;Q9D883;G3UW94;E9Q809;F8WH71;E9Q5Y2;E9PUZ3;E9Q1I7;E9Q5J3;Q8BGJ9	Splicing factor U2AF 35 kDa subunit;Splicing factor U2AF 26 kDa subunit	U2af1;U2af1l4	0	0	0	0	0	1	3	1	3	2	1.44784	-0.00803148	0.84601	NaN	0.995698	0.486863	NaN	1.44784	NaN	1.6704	0.917491	-2.61198	NaN	1.65781	0.0342138	NaN	2.728	NaN	3.18302	1.88883	0.163574	NaN	3.15536	1.024	NaN	1392300	NaN	1188400	3056050	18126000	NaN	8336900	NaN	3782700	5772350	2964950
Q1HFZ0;H3BKN0;H3BJF3	Q1HFZ0;H3BKN0	tRNA (cytosine(34)-C(5))-methyltransferase	Nsun2	1	1	1	1	1	0	3	3	2	3	1.78884	1.62483	0.901596	NaN	NaN	NaN	1.78884	NaN	NaN	1.62483	NaN	NaN	0.901596	NaN	NaN	3.45538	NaN	NaN	3.08407	NaN	NaN	1.86813	NaN	NaN	NaN	NaN	NaN	1456000	NaN	2873900	5031035	5796900	NaN	4490400	3847750	NaN
Q2NKI2	Q2NKI2	Ventral anterior homeobox 1	Vax1	0	0	0	0	0	0	0	0	0	0	NaN	NaN	NaN	NaN	NaN	NaN	NaN	NaN	NaN	NaN	NaN	NaN	NaN	NaN	NaN	NaN	NaN	NaN	NaN	NaN	NaN	NaN	NaN	NaN	NaN	NaN	NaN	NaN	NaN	NaN	NaN	NaN	NaN	901390	108890	NaN
Q3TCH7;E9PXT5;E9PXY1;A2A432	Q3TCH7;E9PXT5;E9PXY1;A2A432	Cullin-4A;Cullin-4B	Cul4a;Cul4b	0	0	0	0	0	0	0	1	1	0	NaN	NaN	NaN	NaN	NaN	NaN	NaN	NaN	NaN	NaN	NaN	NaN	NaN	NaN	NaN	NaN	NaN	NaN	NaN	NaN	NaN	NaN	NaN	NaN	NaN	NaN	NaN	NaN	NaN	NaN	NaN	NaN	NaN	844700	NaN	NaN
Q3TE40;Q62193;F6V8R7	Q3TE40;Q62193;F6V8R7	Replication protein A 32 kDa subunit	Rpa2	0	0	0	0	0	2	1	2	3	1	NaN	NaN	NaN	NaN	NaN	NaN	NaN	NaN	NaN	NaN	NaN	NaN	NaN	NaN	NaN	NaN	NaN	NaN	NaN	NaN	NaN	NaN	NaN	NaN	NaN	581580	NaN	NaN	NaN	1534900	9508300	4732850	NaN	5195000	4249550	NaN
Q3TE80;A0A087WPT9;D3Z520;D3Z276;D3Z7R5;A0A087WQ29	Q3TE80;A0A087WPT9;D3Z520;D3Z276		2410002F23Rik	0	0	0	0	0	0	1	0	0	0	NaN	NaN	NaN	NaN	NaN	NaN	NaN	NaN	NaN	NaN	NaN	NaN	NaN	NaN	NaN	NaN	NaN	NaN	NaN	NaN	NaN	NaN	NaN	NaN	NaN	175810	NaN	NaN	NaN	924265	NaN	NaN	NaN	NaN	NaN	NaN
Q6ZWQ9;Q3THE2;D3YV37;Q9CQ19	Q6ZWQ9;Q3THE2	Myosin regulatory light chain 12B	Myl12a;Myl12b	0	0	0	0	0	1	0	2	3	1	NaN	NaN	NaN	NaN	NaN	NaN	NaN	NaN	NaN	NaN	NaN	NaN	NaN	NaN	NaN	NaN	NaN	NaN	NaN	NaN	NaN	NaN	NaN	NaN	NaN	NaN	NaN	NaN	NaN	NaN	11807950	3782750	NaN	1805000	684790	233730
Q3TIX9	Q3TIX9	U4/U6.U5 tri-snRNP-associated protein 2	Usp39	0	0	0	1	1	0	1	1	1	2	NaN	NaN	0.428487	NaN	NaN	NaN	NaN	NaN	NaN	NaN	NaN	NaN	NaN	NaN	0.428487	NaN	NaN	NaN	NaN	NaN	NaN	NaN	NaN	1.34582	NaN	NaN	NaN	NaN	NaN	983050	NaN	NaN	NaN	NaN	NaN	NaN
Q3TJ56;Q78PY7;E9Q3E9	Q3TJ56;Q78PY7;E9Q3E9	Staphylococcal nuclease domain-containing protein 1	Snd1	0	0	0	0	0	0	0	0	0	0	NaN	NaN	NaN	NaN	NaN	NaN	NaN	NaN	NaN	NaN	NaN	NaN	NaN	NaN	NaN	NaN	NaN	NaN	NaN	NaN	NaN	NaN	NaN	NaN	NaN	NaN	NaN	173140	NaN	NaN	NaN	NaN	NaN	NaN	94667	NaN
Q3TKD0;Q99LG2;Q8BFY9	Q3TKD0;Q99LG2;Q8BFY9	Transportin-2;Transportin-1	Tnpo1;Tnpo2	0	0	0	0	0	0	0	0	0	0	NaN	NaN	NaN	NaN	NaN	NaN	NaN	NaN	NaN	NaN	NaN	NaN	NaN	NaN	NaN	NaN	NaN	NaN	NaN	NaN	NaN	NaN	NaN	NaN	NaN	NaN	NaN	NaN	NaN	NaN	NaN	NaN	NaN	NaN	151810	NaN
Q3TKD1;Q8R323	Q3TKD1;Q8R323	Replication factor C subunit 3	Rfc3	0	1	1	0	1	0	1	2	2	1	3.56605	1.62039	NaN	NaN	NaN	NaN	3.56605	NaN	NaN	1.62039	NaN	NaN	NaN	NaN	NaN	11.8437	NaN	NaN	3.07457	NaN	NaN	NaN	NaN	NaN	NaN	NaN	NaN	436080	NaN	117050	5164800	668995	NaN	1340760	781805	NaN
Q66X19;Q3TKR3	Q66X19;Q3TKR3	NACHT, LRR and PYD domains-containing protein 4E;NACHT, LRR and PYD domains-containing protein 4C	Nlrp4e;Nlrp4c	0	0	0	0	0	0	0	0	0	0	NaN	NaN	NaN	NaN	NaN	NaN	NaN	NaN	NaN	NaN	NaN	NaN	NaN	NaN	NaN	NaN	NaN	NaN	NaN	NaN	NaN	NaN	NaN	NaN	NaN	NaN	NaN	NaN	NaN	49602	NaN	NaN	NaN	NaN	NaN	NaN
Q3TKV1;Q8VDM4;J3KMQ2	Q3TKV1;Q8VDM4;J3KMQ2	26S proteasome non-ATPase regulatory subunit 2	Psmd2;Gm5422	0	0	0	0	0	0	0	1	0	0	NaN	NaN	NaN	NaN	NaN	NaN	NaN	NaN	NaN	NaN	NaN	NaN	NaN	NaN	NaN	NaN	NaN	NaN	NaN	NaN	NaN	NaN	NaN	NaN	NaN	NaN	NaN	402610	NaN	NaN	NaN	18096000	NaN	NaN	NaN	NaN
Q3TKY6	Q3TKY6	Peptidyl-prolyl cis-trans isomerase CWC27 homolog	Cwc27	0	0	0	0	0	0	0	0	0	0	NaN	NaN	NaN	NaN	NaN	NaN	NaN	NaN	NaN	NaN	NaN	NaN	NaN	NaN	NaN	NaN	NaN	NaN	NaN	NaN	NaN	NaN	NaN	NaN	NaN	NaN	NaN	NaN	NaN	224560	NaN	NaN	NaN	NaN	NaN	NaN
Q3TLR3;Q8CH72;A2AGS0;A2AGS1	Q3TLR3;Q8CH72	E3 ubiquitin-protein ligase TRIM32	Trim32	0	1	0	1	1	0	0	2	0	3	NaN	NaN	NaN	NaN	NaN	NaN	NaN	NaN	NaN	NaN	NaN	NaN	NaN	NaN	NaN	NaN	NaN	NaN	NaN	NaN	NaN	NaN	NaN	NaN	NaN	NaN	NaN	NaN	NaN	NaN	1266200	NaN	NaN	NaN	NaN	NaN
Q3TML6;Q9Z0N2;Q9Z0N1;A2AAW9	Q3TML6;Q9Z0N2;Q9Z0N1;A2AAW9	Eukaryotic translation initiation factor 2 subunit 3, Y-linked;Eukaryotic translation initiation factor 2 subunit 3, X-linked	Eif2s3x;Eif2s3y	0	0	0	0	0	0	0	0	0	0	NaN	NaN	NaN	NaN	NaN	NaN	NaN	NaN	NaN	NaN	NaN	NaN	NaN	NaN	NaN	NaN	NaN	NaN	NaN	NaN	NaN	NaN	NaN	NaN	NaN	NaN	NaN	97298	NaN	NaN	NaN	524910	NaN	NaN	NaN	NaN
Q3TMZ1;Q922Q4;Q3UTR5;Q922W5;A2ABZ2;A2ABZ3;A2ABZ0	Q3TMZ1;Q922Q4;Q3UTR5;Q922W5	Pyrroline-5-carboxylate reductase;Pyrroline-5-carboxylate reductase 2;Pyrroline-5-carboxylate reductase 1, mitochondrial	Pycr2;Pycr1	0	1	1	0	1	0	1	2	2	0	-1.80727	-0.183134	NaN	NaN	NaN	NaN	-1.80727	NaN	NaN	-0.183134	NaN	NaN	NaN	NaN	NaN	0.285732	NaN	NaN	0.880788	NaN	NaN	NaN	NaN	NaN	NaN	NaN	NaN	1902905	NaN	NaN	543720	764260	NaN	1676055	1332950	NaN
Q3TUB5;Q5RJG1	Q3TUB5;Q5RJG1	Nucleolar protein 10	Nol10	0	0	1	0	1	0	0	1	2	1	NaN	NaN	NaN	NaN	NaN	NaN	NaN	NaN	NaN	NaN	NaN	NaN	NaN	NaN	NaN	NaN	NaN	NaN	NaN	NaN	NaN	NaN	NaN	NaN	NaN	NaN	NaN	191890	NaN	NaN	NaN	1201800	NaN	NaN	1013500	139560
Q3TWW8;Q542V3;Q8VE97;REV__B7ZD63;REV__Q9R0U0;Q9D8S5;REV__B7ZD61;REV__Q3TWW8;REV__E9Q8F0;REV__Q8VH51;REV__Q8CI03;REV__A2AR02;REV__A2AJT5;O35326;Q8CI03	Q3TWW8;Q542V3;Q8VE97	Serine/arginine-rich splicing factor 6;Serine/arginine-rich splicing factor 4	Srsf6;Srsf4	0	0	1	0	1	0	1	1	2	1	NaN	-3.00932	-2.19807	NaN	NaN	NaN	NaN	NaN	NaN	NaN	NaN	-3.00932	NaN	NaN	-2.19807	NaN	NaN	NaN	NaN	NaN	0.124195	NaN	NaN	0.217929	NaN	NaN	NaN	469160	NaN	3077100	NaN	11097500	NaN	NaN	6855700	382160
Q3TXT7;Q9WTM5;D3YXQ8	Q3TXT7;Q9WTM5;D3YXQ8	RuvB-like 2	Ruvbl2	0	1	1	1	1	0	1	2	2	2	3.76352	2.155	0.54591	NaN	NaN	NaN	3.76352	NaN	NaN	2.155	NaN	NaN	0.54591	NaN	NaN	13.5811	NaN	NaN	4.45369	NaN	NaN	1.45994	NaN	NaN	NaN	NaN	NaN	460450	NaN	NaN	6253400	3251850	NaN	2050700	1864900	NaN
Q3TYA6	Q3TYA6	M-phase phosphoprotein 8	Mphosph8	0	1	0	0	1	0	0	2	1	1	NaN	NaN	NaN	NaN	NaN	NaN	NaN	NaN	NaN	NaN	NaN	NaN	NaN	NaN	NaN	NaN	NaN	NaN	NaN	NaN	NaN	NaN	NaN	NaN	NaN	NaN	NaN	NaN	NaN	NaN	1812460	1188200	NaN	789830	NaN	63707
Q3TZX8	Q3TZX8	Polynucleotide 5-hydroxyl-kinase NOL9	Nol9	0	0	0	0	0	0	0	0	0	0	NaN	NaN	NaN	NaN	NaN	NaN	NaN	NaN	NaN	NaN	NaN	NaN	NaN	NaN	NaN	NaN	NaN	NaN	NaN	NaN	NaN	NaN	NaN	NaN	NaN	NaN	NaN	NaN	NaN	NaN	NaN	NaN	NaN	NaN	NaN	NaN
Q3U0V1	Q3U0V1	Far upstream element-binding protein 2	Khsrp	1	1	0	1	1	0	3	2	1	3	1.47671	NaN	0.774286	NaN	NaN	0.625603	1.47671	NaN	NaN	NaN	NaN	NaN	1.93547	NaN	-0.386895	2.78314	NaN	NaN	NaN	NaN	NaN	3.82502	NaN	0.764774	NaN	NaN	NaN	854610	NaN	3677950	2378500	2904950	NaN	NaN	1302600	NaN
Q8JZN2;Q3U1S6;Q91W50;A0A0G2JF72	Q8JZN2;Q3U1S6;Q91W50;A0A0G2JF72	Cold shock domain-containing protein E1	Csde1	1	0	0	1	1	0	2	1	1	2	NaN	NaN	-1.0627	NaN	NaN	NaN	NaN	NaN	NaN	NaN	NaN	NaN	NaN	NaN	-1.0627	NaN	NaN	NaN	NaN	NaN	NaN	NaN	NaN	0.478736	NaN	NaN	NaN	272060	NaN	8453400	NaN	NaN	NaN	NaN	NaN	NaN
Q3U3J3;Q8BKF1;E9PWD9;E0CY15;F6TLB0	Q3U3J3;Q8BKF1;E9PWD9;E0CY15	DNA-directed RNA polymerase;DNA-directed RNA polymerase, mitochondrial	Polrmt	1	0	0	0	0	0	2	0	1	1	NaN	NaN	-0.646905	NaN	NaN	NaN	NaN	NaN	NaN	NaN	NaN	NaN	NaN	NaN	-0.646905	NaN	NaN	NaN	NaN	NaN	NaN	NaN	NaN	0.638649	NaN	NaN	NaN	153150	624540	4037900	NaN	NaN	NaN	NaN	NaN	NaN
Q3U4T8;Q61881;D3Z6N3	Q3U4T8;Q61881	DNA helicase;DNA replication licensing factor MCM7	Mcm7	0	1	1	1	1	0	1	2	2	2	2.65314	2.23841	0.489963	NaN	NaN	NaN	2.65314	NaN	NaN	2.23841	NaN	NaN	0.489963	NaN	NaN	6.29033	NaN	NaN	4.71878	NaN	NaN	1.40441	NaN	NaN	NaN	NaN	NaN	725145	NaN	NaN	4561400	5351550	NaN	3421800	3580950	39907
Q3U7K7;Q62191	Q3U7K7;Q62191	E3 ubiquitin-protein ligase TRIM21	Trim21	0	0	0	1	1	0	0	1	1	2	NaN	NaN	NaN	NaN	NaN	NaN	NaN	NaN	NaN	NaN	NaN	NaN	NaN	NaN	NaN	NaN	NaN	NaN	NaN	NaN	NaN	NaN	NaN	NaN	NaN	NaN	NaN	NaN	NaN	NaN	2224900	NaN	NaN	NaN	NaN	NaN
Q3U9G9;A0A0A6YY12	Q3U9G9;A0A0A6YY12	Lamin-B receptor	Lbr	0	0	0	0	0	1	1	1	2	0	2.45691	1.4265	NaN	NaN	NaN	NaN	2.45691	NaN	NaN	1.4265	NaN	NaN	NaN	NaN	NaN	5.49038	NaN	NaN	2.68793	NaN	NaN	NaN	NaN	NaN	NaN	NaN	NaN	1619350	NaN	NaN	8890850	NaN	NaN	4352700	1878050	180420
Q3UEM7;Q3UER8;Q8VCM7	Q3UEM7;Q3UER8;Q8VCM7	Fibrinogen gamma chain	Fgg	0	0	0	0	0	0	0	0	0	0	NaN	NaN	NaN	NaN	NaN	NaN	NaN	NaN	NaN	NaN	NaN	NaN	NaN	NaN	NaN	NaN	NaN	NaN	NaN	NaN	NaN	NaN	NaN	NaN	NaN	NaN	NaN	NaN	NaN	NaN	NaN	1290600	NaN	NaN	NaN	NaN
Q3UGB5;Q9JII5;D3Z4J1	Q3UGB5;Q9JII5;D3Z4J1	DAZ-associated protein 1	Dazap1	1	0	0	0	0	0	2	1	0	1	NaN	NaN	NaN	NaN	NaN	NaN	NaN	NaN	NaN	NaN	NaN	NaN	NaN	NaN	NaN	NaN	NaN	NaN	NaN	NaN	NaN	NaN	NaN	NaN	NaN	NaN	NaN	236730	NaN	1380000	NaN	3183850	NaN	NaN	NaN	NaN
Q3UH07;Q3UH63;Q5DTW2	Q3UH07;Q3UH63;Q5DTW2	Scm-like with four MBT domains protein 2	Sfmbt2	0	0	0	0	0	0	0	0	0	0	NaN	NaN	NaN	NaN	NaN	NaN	NaN	NaN	NaN	NaN	NaN	NaN	NaN	NaN	NaN	NaN	NaN	NaN	NaN	NaN	NaN	NaN	NaN	NaN	NaN	NaN	NaN	NaN	NaN	NaN	NaN	NaN	NaN	NaN	NaN	NaN
Q3UH59;Q61879;Q5SV64;Q8BXF2	Q3UH59;Q61879;Q5SV64	Myosin-10	Myh10	1	1	1	0	1	0	2	2	3	1	10.0972	3.67468	-1.65646	NaN	NaN	NaN	10.0972	NaN	NaN	3.67468	NaN	NaN	-1.65646	NaN	NaN	1095.38	NaN	NaN	12.77	NaN	NaN	0.317216	NaN	NaN	204066	NaN	NaN	404015	NaN	NaN	442549000	17907000	NaN	5159260	1787600	1116900
Q3UHX9	Q3UHX9	Putative methyltransferase C9orf114 homolog	D2Wsu81e	0	0	0	0	0	0	0	1	1	1	NaN	NaN	NaN	NaN	NaN	NaN	NaN	NaN	NaN	NaN	NaN	NaN	NaN	NaN	NaN	NaN	NaN	NaN	NaN	NaN	NaN	NaN	NaN	NaN	NaN	NaN	NaN	NaN	NaN	518310	128830	NaN	NaN	NaN	429210	NaN
Q3UID0;Q6PDG5	Q3UID0;Q6PDG5	SWI/SNF complex subunit SMARCC2	Smarcc2	0	0	0	0	0	1	0	2	2	2	0.81715	0.36234	0.802631	NaN	NaN	NaN	NaN	0.81715	NaN	NaN	0.36234	NaN	NaN	0.802631	NaN	NaN	1.76192	NaN	NaN	1.28551	NaN	NaN	1.74428	NaN	NaN	436745	NaN	NaN	624900	NaN	NaN	1101025	NaN	1301200	803315	NaN
Q3UIG8;Q9JIF0	Q3UIG8;Q9JIF0	Protein arginine N-methyltransferase 1	Prmt1	0	0	0	0	0	0	1	1	1	1	2.62485	NaN	NaN	NaN	NaN	NaN	2.62485	NaN	NaN	NaN	NaN	NaN	NaN	NaN	NaN	6.16821	NaN	NaN	NaN	NaN	NaN	NaN	NaN	NaN	NaN	NaN	NaN	379040	NaN	1326200	2338000	NaN	NaN	NaN	NaN	NaN
Q3UJA1;Q6P5B0	Q3UJA1;Q6P5B0	RRP12-like protein	Rrp12	0	1	1	1	1	0	0	2	3	3	NaN	NaN	NaN	NaN	NaN	NaN	NaN	NaN	NaN	NaN	NaN	NaN	NaN	NaN	NaN	NaN	NaN	NaN	NaN	NaN	NaN	NaN	NaN	NaN	NaN	NaN	NaN	NaN	NaN	NaN	7182400	6348400	NaN	4552300	5904050	NaN
Q3UJQ9;Q9D0K2	Q3UJQ9;Q9D0K2	Succinyl-CoA:3-ketoacid-coenzyme A transferase;Succinyl-CoA:3-ketoacid coenzyme A transferase 1, mitochondrial	Oxct1	0	0	0	0	0	0	1	1	0	0	2.50072	NaN	NaN	NaN	NaN	NaN	2.50072	NaN	NaN	NaN	NaN	NaN	NaN	NaN	NaN	5.65968	NaN	NaN	NaN	NaN	NaN	NaN	NaN	NaN	NaN	NaN	NaN	504110	NaN	NaN	2853100	NaN	NaN	NaN	NaN	NaN
Q3UKC1;D3Z213;D3Z715;D3Z152	Q3UKC1	Tax1-binding protein 1 homolog	Tax1bp1	0	1	1	1	1	0	1	3	2	3	1.81882	0.711353	1.55203	NaN	NaN	NaN	NaN	1.81882	NaN	NaN	0.711353	NaN	NaN	1.55203	NaN	NaN	3.52793	NaN	NaN	1.63734	NaN	NaN	2.9323	NaN	NaN	NaN	NaN	NaN	1747500	NaN	6450240	6165050	400545	NaN	2861250	585730
Q3ULF7;Q99JY9;A0A087WRA1;A0A087WQ14;A0A087WP86;A0A087WS98;A0A087WPR6;A0A087WQ83	Q3ULF7;Q99JY9	Actin-related protein 3	Actr3	0	1	1	0	1	0	1	2	2	0	3.55038	0.466802	NaN	NaN	NaN	NaN	3.55038	NaN	NaN	0.466802	NaN	NaN	NaN	NaN	NaN	11.7158	NaN	NaN	1.38204	NaN	NaN	NaN	NaN	NaN	NaN	NaN	NaN	2314400	NaN	NaN	27115000	13462500	NaN	3198600	NaN	295740
Q3ULL5;Q99L45	Q3ULL5;Q99L45	Eukaryotic translation initiation factor 2 subunit 2	Eif2s2	0	0	0	0	0	0	0	0	0	0	NaN	NaN	NaN	NaN	NaN	NaN	NaN	NaN	NaN	NaN	NaN	NaN	NaN	NaN	NaN	NaN	NaN	NaN	NaN	NaN	NaN	NaN	NaN	NaN	NaN	NaN	NaN	NaN	NaN	119890	NaN	NaN	NaN	NaN	NaN	NaN
Q3UNV7;Q99KX1;A0A0N4SVX3	Q3UNV7;Q99KX1;A0A0N4SVX3	Myeloid leukemia factor 2	Mlf2	0	0	0	0	0	0	0	1	0	0	NaN	NaN	NaN	NaN	NaN	NaN	NaN	NaN	NaN	NaN	NaN	NaN	NaN	NaN	NaN	NaN	NaN	NaN	NaN	NaN	NaN	NaN	NaN	NaN	NaN	NaN	NaN	NaN	NaN	NaN	3851200	NaN	NaN	NaN	NaN	NaN
Q3UV17	Q3UV17	Keratin, type II cytoskeletal 2 oral	Krt76	0	0	0	0	0	0	0	0	0	0	NaN	NaN	NaN	NaN	NaN	NaN	NaN	NaN	NaN	NaN	NaN	NaN	NaN	NaN	NaN	NaN	NaN	NaN	NaN	NaN	NaN	NaN	NaN	NaN	NaN	NaN	NaN	6637500	13353000	237850000	NaN	NaN	NaN	NaN	NaN	NaN
Q3V117;Q91V92;Q3TS02	Q3V117;Q91V92	ATP-citrate synthase	Acly	0	1	0	0	1	0	1	2	1	1	NaN	NaN	NaN	NaN	NaN	NaN	NaN	NaN	NaN	NaN	NaN	NaN	NaN	NaN	NaN	NaN	NaN	NaN	NaN	NaN	NaN	NaN	NaN	NaN	NaN	NaN	NaN	NaN	NaN	NaN	7210750	447640	NaN	NaN	NaN	NaN
Q3V1H1	Q3V1H1	Cytoskeleton-associated protein 2	Ckap2	0	0	0	1	1	0	1	1	1	2	NaN	NaN	NaN	NaN	NaN	NaN	NaN	NaN	NaN	NaN	NaN	NaN	NaN	NaN	NaN	NaN	NaN	NaN	NaN	NaN	NaN	NaN	NaN	NaN	NaN	NaN	NaN	NaN	NaN	944900	NaN	963110	NaN	NaN	1058565	NaN
Q3V300;A0A0U1RPH8;A0A0U1RNY7	Q3V300;A0A0U1RPH8	Kinesin-like protein KIF22	Kif22	0	1	0	1	1	0	0	2	1	3	NaN	NaN	NaN	NaN	NaN	NaN	NaN	NaN	NaN	NaN	NaN	NaN	NaN	NaN	NaN	NaN	NaN	NaN	NaN	NaN	NaN	NaN	NaN	NaN	NaN	NaN	NaN	NaN	NaN	NaN	1762000	1372000	NaN	NaN	679100	NaN
Q3V3R1	Q3V3R1	Monofunctional C1-tetrahydrofolate synthase, mitochondrial	Mthfd1l	0	1	1	0	1	0	1	3	3	1	1.38267	0.96987	-1.15568	NaN	NaN	NaN	1.38267	NaN	NaN	0.96987	NaN	NaN	-1.15568	NaN	NaN	2.6075	NaN	NaN	1.95866	NaN	NaN	0.448854	NaN	NaN	NaN	NaN	NaN	5530300	NaN	NaN	14420250	2040750	208000	10832000	4415650	NaN
Q499X7;Q9WUM4;E9PX03;E9PZJ0;E9PVJ1;B9EIZ7;Q920M5	Q499X7;Q9WUM4	Coronin;Coronin-1C	Coro1c	0	0	0	0	0	2	1	2	3	1	7.75325	2.03699	NaN	NaN	NaN	NaN	7.75325	NaN	NaN	2.03699	NaN	NaN	NaN	NaN	NaN	215.755	NaN	NaN	4.1039	NaN	NaN	NaN	NaN	NaN	229370	331030	NaN	313290	NaN	NaN	67593750	43783500	NaN	1285710	374820	368920
Q4FJK0;Q9CQ62	Q4FJK0;Q9CQ62	2,4-dienoyl-CoA reductase, mitochondrial	Decr1	0	0	0	0	0	0	1	0	1	0	NaN	1.41616	NaN	NaN	NaN	NaN	NaN	NaN	NaN	1.41616	NaN	NaN	NaN	NaN	NaN	NaN	NaN	NaN	2.66874	NaN	NaN	NaN	NaN	NaN	NaN	NaN	NaN	610850	NaN	NaN	NaN	NaN	NaN	1630200	218660	NaN
Q4FK66	Q4FK66	Pre-mRNA-splicing factor 38A	Prpf38a	0	0	0	0	0	0	1	0	0	0	NaN	NaN	NaN	NaN	NaN	NaN	NaN	NaN	NaN	NaN	NaN	NaN	NaN	NaN	NaN	NaN	NaN	NaN	NaN	NaN	NaN	NaN	NaN	NaN	NaN	NaN	NaN	NaN	NaN	433020	NaN	NaN	NaN	NaN	NaN	NaN
Q4FK74;Q9D3D9	Q4FK74;Q9D3D9	ATP synthase subunit delta, mitochondrial	Atp5d	0	0	0	0	0	0	0	1	1	1	NaN	NaN	NaN	NaN	NaN	NaN	NaN	NaN	NaN	NaN	NaN	NaN	NaN	NaN	NaN	NaN	NaN	NaN	NaN	NaN	NaN	NaN	NaN	NaN	NaN	NaN	NaN	184110	NaN	NaN	NaN	14267500	NaN	NaN	627540	368750
Q4FZF3	Q4FZF3	Probable ATP-dependent RNA helicase DDX49	Ddx49	0	1	0	1	1	0	1	2	1	2	NaN	NaN	NaN	NaN	NaN	NaN	NaN	NaN	NaN	NaN	NaN	NaN	NaN	NaN	NaN	NaN	NaN	NaN	NaN	NaN	NaN	NaN	NaN	NaN	NaN	NaN	NaN	312640	NaN	275270	NaN	1211000	NaN	NaN	944975	NaN
Q4FZK2;Q9D8N0	Q4FZK2;Q9D8N0	Elongation factor 1-gamma	Eef1g	0	0	0	0	0	1	2	2	2	2	2.03595	0.850757	NaN	NaN	NaN	NaN	2.03595	NaN	NaN	0.850757	NaN	NaN	NaN	NaN	NaN	4.10093	NaN	NaN	1.80345	NaN	NaN	NaN	NaN	NaN	1815100	NaN	NaN	1299900	NaN	594240	5330800	1159700	NaN	2344300	479250	NaN
Q4KL76;Q64433	Q4KL76;Q64433	10 kDa heat shock protein, mitochondrial	Hspe1	0	0	0	0	0	0	0	0	0	0	NaN	NaN	NaN	NaN	NaN	NaN	NaN	NaN	NaN	NaN	NaN	NaN	NaN	NaN	NaN	NaN	NaN	NaN	NaN	NaN	NaN	NaN	NaN	NaN	NaN	NaN	NaN	NaN	NaN	NaN	NaN	NaN	NaN	NaN	NaN	NaN
Q4V9X1;Q9JJA4;D3Z369	Q4V9X1;Q9JJA4	Ribosome biogenesis protein WDR12	Wdr12	1	1	1	1	1	0	2	2	3	3	2.89684	1.9155	2.02446	NaN	NaN	NaN	2.89684	NaN	NaN	1.9155	NaN	NaN	2.02446	NaN	NaN	7.44791	NaN	NaN	3.77244	NaN	NaN	4.06839	NaN	NaN	NaN	NaN	NaN	890720	NaN	NaN	6634000	3461250	NaN	3360190	2245650	NaN
Q4VA29;Q9CQE8	Q4VA29;Q9CQE8	UPF0568 protein C14orf166 homolog	2700060E02Rik	1	0	0	1	1	0	2	0	0	2	NaN	NaN	-1.53079	NaN	NaN	NaN	NaN	NaN	NaN	NaN	NaN	NaN	NaN	NaN	-1.53079	NaN	NaN	NaN	NaN	NaN	NaN	NaN	NaN	0.346087	NaN	NaN	NaN	NaN	697945	17143500	NaN	NaN	NaN	NaN	NaN	NaN
Q4VAA9;Q8BP48;A0A0G2JF71	Q4VAA9;Q8BP48	Methionine aminopeptidase 1	Metap1	0	0	0	0	0	1	2	2	3	3	1.10454	0.363136	2.89088	NaN	NaN	NaN	1.10454	NaN	NaN	0.363136	NaN	NaN	2.89088	NaN	NaN	2.15031	NaN	NaN	1.28622	NaN	NaN	7.41722	NaN	NaN	1094400	NaN	NaN	1528200	NaN	NaN	3286100	2793300	NaN	1965600	3180400	866475
Q4VBE8	Q4VBE8	WD repeat-containing protein 18	Wdr18	0	0	0	0	0	0	0	0	0	1	NaN	NaN	NaN	NaN	NaN	NaN	NaN	NaN	NaN	NaN	NaN	NaN	NaN	NaN	NaN	NaN	NaN	NaN	NaN	NaN	NaN	NaN	NaN	NaN	NaN	NaN	NaN	NaN	NaN	NaN	NaN	NaN	NaN	NaN	54381	NaN
Q52KC3;P49718	Q52KC3;P49718	DNA helicase;DNA replication licensing factor MCM5	Mcm5	1	1	1	1	1	0	2	2	2	2	1.65985	1.71507	0.288628	NaN	NaN	NaN	1.65985	NaN	NaN	1.71507	NaN	NaN	0.288628	NaN	NaN	3.15983	NaN	NaN	3.28312	NaN	NaN	1.22148	NaN	NaN	NaN	NaN	NaN	1075500	NaN	234170	3398400	2373000	NaN	3531000	1437050	NaN
Q52KP0;Q9JJI8	Q52KP0;Q9JJI8	60S ribosomal protein L38	Rpl38	0	0	0	0	0	1	3	1	1	2	NaN	-2.16864	-0.484923	NaN	NaN	0.571699	NaN	NaN	NaN	NaN	NaN	-2.16864	0.123681	NaN	-1.09353	NaN	NaN	NaN	NaN	NaN	0.22242	1.08951	NaN	0.468614	1075600	NaN	NaN	1014400	NaN	6338900	NaN	2063500	NaN	NaN	NaN	1409900
Q542B0;Q921I9	Q542B0;Q921I9	Exosome complex component RRP41	Exosc4	0	0	0	0	0	0	0	0	0	0	NaN	NaN	NaN	NaN	NaN	NaN	NaN	NaN	NaN	NaN	NaN	NaN	NaN	NaN	NaN	NaN	NaN	NaN	NaN	NaN	NaN	NaN	NaN	NaN	NaN	NaN	NaN	NaN	313610	NaN	NaN	NaN	NaN	NaN	NaN	NaN
Q542F1;Q9Z1Q5	Q542F1;Q9Z1Q5	Chloride intracellular channel protein;Chloride intracellular channel protein 1	Clic1	0	0	0	0	0	0	0	0	0	0	NaN	NaN	NaN	NaN	NaN	NaN	NaN	NaN	NaN	NaN	NaN	NaN	NaN	NaN	NaN	NaN	NaN	NaN	NaN	NaN	NaN	NaN	NaN	NaN	NaN	NaN	NaN	169440	NaN	NaN	NaN	NaN	NaN	NaN	NaN	NaN
Q542H2;Q9Z2U0;Q9CWH6	Q542H2;Q9Z2U0;Q9CWH6	Proteasome subunit alpha type;Proteasome subunit alpha type-7;Proteasome subunit alpha type-7-like	Psma7;Psma8	0	0	0	0	0	0	0	0	0	0	NaN	NaN	NaN	NaN	NaN	NaN	NaN	NaN	NaN	NaN	NaN	NaN	NaN	NaN	NaN	NaN	NaN	NaN	NaN	NaN	NaN	NaN	NaN	NaN	NaN	NaN	NaN	NaN	NaN	NaN	NaN	NaN	NaN	NaN	NaN	86694
Q543K5;Q99K85;Q3U6K9;E9Q6P1	Q543K5;Q99K85;Q3U6K9	Phosphoserine aminotransferase	Psat1	0	0	0	0	0	0	0	1	0	0	NaN	NaN	NaN	NaN	NaN	NaN	NaN	NaN	NaN	NaN	NaN	NaN	NaN	NaN	NaN	NaN	NaN	NaN	NaN	NaN	NaN	NaN	NaN	NaN	NaN	NaN	NaN	NaN	NaN	NaN	586430	NaN	NaN	NaN	NaN	NaN
Q543N5;Q9QYB1	Q543N5;Q9QYB1	Chloride intracellular channel protein;Chloride intracellular channel protein 4	Clic4	0	0	0	0	0	0	0	1	0	0	NaN	NaN	NaN	NaN	NaN	NaN	NaN	NaN	NaN	NaN	NaN	NaN	NaN	NaN	NaN	NaN	NaN	NaN	NaN	NaN	NaN	NaN	NaN	NaN	NaN	NaN	NaN	NaN	NaN	NaN	NaN	545240	NaN	NaN	NaN	NaN
Q544H0;Q9Z1D1	Q544H0;Q9Z1D1	Eukaryotic translation initiation factor 3 subunit G	Eif3g	0	0	0	0	0	0	0	0	0	0	NaN	NaN	NaN	NaN	NaN	NaN	NaN	NaN	NaN	NaN	NaN	NaN	NaN	NaN	NaN	NaN	NaN	NaN	NaN	NaN	NaN	NaN	NaN	NaN	NaN	NaN	NaN	NaN	NaN	277010	NaN	NaN	NaN	NaN	NaN	NaN
Q545Q2;Q64310;E0CXD9;F7CH13	Q545Q2;Q64310;E0CXD9;F7CH13	Surfeit locus protein 4	Surf4	0	0	0	0	0	0	0	0	0	0	NaN	NaN	NaN	NaN	NaN	NaN	NaN	NaN	NaN	NaN	NaN	NaN	NaN	NaN	NaN	NaN	NaN	NaN	NaN	NaN	NaN	NaN	NaN	NaN	NaN	NaN	NaN	118520	NaN	NaN	NaN	NaN	NaN	NaN	NaN	NaN
Q546F8;Q9D753;F6SGT4;D3YYN3	Q546F8;Q9D753;F6SGT4;D3YYN3	Exosome complex component RRP43	Exosc8	0	1	1	1	1	0	0	2	2	2	NaN	NaN	NaN	NaN	NaN	NaN	NaN	NaN	NaN	NaN	NaN	NaN	NaN	NaN	NaN	NaN	NaN	NaN	NaN	NaN	NaN	NaN	NaN	NaN	NaN	NaN	NaN	NaN	NaN	NaN	4440500	2537200	NaN	2175300	1519900	NaN
Q548L0;Q61624	Q548L0;Q61624	Zinc finger protein 148	Zfp148;Znf148	0	1	1	1	1	0	1	2	3	3	2.22895	2.024	2.10948	NaN	NaN	NaN	NaN	2.22895	NaN	NaN	2.024	NaN	NaN	2.10948	NaN	NaN	4.68794	NaN	NaN	4.0671	NaN	NaN	4.31536	NaN	NaN	NaN	NaN	NaN	365555	NaN	4951000	1713700	NaN	2712000	1486750	275730
Q569X3;Q62241	Q569X3;Q62241	U1 small nuclear ribonucleoprotein C	Snrpc	0	0	0	0	0	0	1	0	1	1	NaN	NaN	NaN	NaN	NaN	NaN	NaN	NaN	NaN	NaN	NaN	NaN	NaN	NaN	NaN	NaN	NaN	NaN	NaN	NaN	NaN	NaN	NaN	NaN	NaN	NaN	NaN	NaN	NaN	1353750	NaN	NaN	NaN	NaN	831490	NaN
Q58E59;Q9D554	Q58E59;Q9D554	Splicing factor 3A subunit 3	Sf3a3	0	0	0	0	0	1	3	2	2	3	2.11725	-1.89682	0.263357	NaN	0.673605	0.852205	NaN	2.11725	NaN	NaN	1.47285	-5.26648	NaN	1.3773	-0.850589	NaN	4.33866	NaN	NaN	2.77569	0.0259796	NaN	2.59782	0.554558	NaN	687995	NaN	NaN	1847700	26233500	2746800	8016550	NaN	NaN	5128650	681535
Q5EBK7;Q99L28;E9Q4P7;E9PY85;G3UZF1	Q5EBK7;Q99L28;E9Q4P7;E9PY85;G3UZF1	Probable ribosome biogenesis protein RLP24	Rsl24d1;Gm20509	0	0	0	0	0	0	0	1	1	0	NaN	NaN	NaN	NaN	NaN	NaN	NaN	NaN	NaN	NaN	NaN	NaN	NaN	NaN	NaN	NaN	NaN	NaN	NaN	NaN	NaN	NaN	NaN	NaN	NaN	NaN	NaN	266660	NaN	NaN	NaN	NaN	NaN	NaN	705130	258780
Q5F2E7	Q5F2E7	Nuclear fragile X mental retardation-interacting protein 2	Nufip2	1	0	0	0	0	0	2	0	0	1	NaN	NaN	-2.84665	NaN	NaN	NaN	NaN	NaN	NaN	NaN	NaN	NaN	NaN	NaN	-2.84665	NaN	NaN	NaN	NaN	NaN	NaN	NaN	NaN	0.139019	NaN	NaN	NaN	NaN	286820	24425500	NaN	NaN	NaN	NaN	NaN	NaN
Q5HZI8;Q9D0F6;D3Z1Y6	Q5HZI8;Q9D0F6	Replication factor C subunit 5	Rfc5	0	0	0	0	0	0	0	1	1	0	NaN	NaN	NaN	NaN	NaN	NaN	NaN	NaN	NaN	NaN	NaN	NaN	NaN	NaN	NaN	NaN	NaN	NaN	NaN	NaN	NaN	NaN	NaN	NaN	NaN	NaN	NaN	NaN	NaN	NaN	3500500	NaN	NaN	3295600	NaN	NaN
Q5I0W0;Q9CQQ7;A0A0G2JGX3	Q5I0W0;Q9CQQ7;A0A0G2JGX3	ATP synthase F(0) complex subunit B1, mitochondrial	Atp5f1	0	0	0	0	0	0	1	1	1	0	NaN	NaN	NaN	NaN	NaN	NaN	NaN	NaN	NaN	NaN	NaN	NaN	NaN	NaN	NaN	NaN	NaN	NaN	NaN	NaN	NaN	NaN	NaN	NaN	NaN	NaN	NaN	1396800	NaN	2505500	NaN	1752200	NaN	NaN	654190	NaN
Q5M9L0;Q91WK2	Q5M9L0;Q91WK2	Eukaryotic translation initiation factor 3 subunit H	Eif3h	0	0	0	0	0	0	1	0	0	0	NaN	NaN	NaN	NaN	NaN	NaN	NaN	NaN	NaN	NaN	NaN	NaN	NaN	NaN	NaN	NaN	NaN	NaN	NaN	NaN	NaN	NaN	NaN	NaN	NaN	NaN	NaN	NaN	NaN	3542750	NaN	115790	NaN	NaN	NaN	NaN
Q5RL57;Q9R0L7	Q5RL57;Q9R0L7	A-kinase anchor protein 8-like	Akap8l	0	0	0	0	0	0	0	1	0	1	NaN	NaN	NaN	NaN	NaN	NaN	NaN	NaN	NaN	NaN	NaN	NaN	NaN	NaN	NaN	NaN	NaN	NaN	NaN	NaN	NaN	NaN	NaN	NaN	NaN	NaN	NaN	NaN	NaN	NaN	NaN	463540	NaN	NaN	NaN	NaN
Q5SS00	Q5SS00	DBF4-type zinc finger-containing protein 2 homolog	Zdbf2	0	0	0	1	1	0	0	1	0	3	NaN	NaN	NaN	NaN	NaN	NaN	NaN	NaN	NaN	NaN	NaN	NaN	NaN	NaN	NaN	NaN	NaN	NaN	NaN	NaN	NaN	NaN	NaN	NaN	NaN	NaN	NaN	NaN	NaN	NaN	NaN	1044800	NaN	NaN	NaN	NaN
Q5SU48;Q7TN98;Q5SU47	Q5SU48;Q7TN98;Q5SU47	Cytoplasmic polyadenylation element-binding protein 4	Cpeb4	0	0	0	0	0	0	1	0	0	1	NaN	NaN	NaN	NaN	NaN	NaN	NaN	NaN	NaN	NaN	NaN	NaN	NaN	NaN	NaN	NaN	NaN	NaN	NaN	NaN	NaN	NaN	NaN	NaN	NaN	NaN	NaN	NaN	NaN	1009900	NaN	99728	NaN	NaN	NaN	NaN
Q5SUF2	Q5SUF2	Luc7-like protein 3	Luc7l3	0	0	0	0	0	0	1	1	0	1	NaN	NaN	-0.551458	NaN	NaN	NaN	NaN	NaN	NaN	NaN	NaN	NaN	NaN	NaN	-0.551458	NaN	NaN	NaN	NaN	NaN	NaN	NaN	NaN	0.68233	NaN	NaN	NaN	NaN	NaN	722495	846850	492440	NaN	NaN	NaN	NaN
Q5SUR3;Q9WTX5;E9PUV4	Q5SUR3;Q9WTX5	S-phase kinase-associated protein 1	Skp1a;Skp1	0	0	0	0	0	0	1	1	1	1	NaN	NaN	NaN	NaN	NaN	NaN	NaN	NaN	NaN	NaN	NaN	NaN	NaN	NaN	NaN	NaN	NaN	NaN	NaN	NaN	NaN	NaN	NaN	NaN	NaN	NaN	NaN	NaN	NaN	274850	NaN	1403900	NaN	305000	1581950	NaN
Q5SVQ0;F6S4B9;Q8BRB7	Q5SVQ0	Histone acetyltransferase KAT7	Kat7	0	0	0	0	0	0	0	1	1	1	2.75404	2.1276	0.49644	NaN	NaN	NaN	2.75404	NaN	NaN	2.1276	NaN	NaN	0.49644	NaN	NaN	6.74603	NaN	NaN	4.3699	NaN	NaN	1.41073	NaN	NaN	NaN	NaN	NaN	913500	NaN	NaN	6162500	871010	NaN	3991900	NaN	NaN
Q5SWN2;Q8VEE4	Q5SWN2;Q8VEE4	Replication protein A 70 kDa DNA-binding subunit;Replication protein A 70 kDa DNA-binding subunit, N-terminally processed	Rpa1	0	0	0	0	0	3	3	2	3	3	3.06353	2.63487	0.95002	NaN	NaN	0.378981	3.06353	NaN	NaN	2.63487	NaN	NaN	1.59343	NaN	0.306608	8.36014	NaN	NaN	6.21121	NaN	NaN	3.01766	NaN	1.2368	1093000	NaN	NaN	1449300	NaN	2350750	12116350	2777700	NaN	9001900	4291300	NaN
Q5SX48;Q5SX46;Q5SX53;Q9CR62	Q5SX48;Q5SX46;Q5SX53;Q9CR62	Mitochondrial 2-oxoglutarate/malate carrier protein	Slc25a11	0	0	0	0	0	0	0	0	0	0	NaN	NaN	NaN	NaN	NaN	NaN	NaN	NaN	NaN	NaN	NaN	NaN	NaN	NaN	NaN	NaN	NaN	NaN	NaN	NaN	NaN	NaN	NaN	NaN	NaN	NaN	NaN	112250	249900	NaN	NaN	NaN	NaN	NaN	NaN	112830
Q5SXC3;Q5SXC4	Q5SXC3;Q5SXC4		Vezf1	0	0	0	0	0	0	0	0	0	0	NaN	NaN	NaN	NaN	NaN	NaN	NaN	NaN	NaN	NaN	NaN	NaN	NaN	NaN	NaN	NaN	NaN	NaN	NaN	NaN	NaN	NaN	NaN	NaN	NaN	NaN	NaN	NaN	NaN	NaN	NaN	143450	NaN	NaN	NaN	NaN
Q5SXR6;Q68FD5	Q5SXR6;Q68FD5	Clathrin heavy chain;Clathrin heavy chain 1	Cltc	0	0	0	0	0	0	1	1	1	1	0.897096	1.20586	NaN	NaN	NaN	NaN	0.897096	NaN	NaN	1.20586	NaN	NaN	NaN	NaN	NaN	1.86231	NaN	NaN	2.30674	NaN	NaN	NaN	NaN	NaN	NaN	NaN	NaN	1543000	NaN	NaN	2873550	NaN	NaN	3559300	124980	NaN
Q5U4C3	Q5U4C3	Splicing factor, arginine/serine-rich 19	Scaf1	0	0	0	1	1	0	0	1	1	2	NaN	NaN	NaN	NaN	NaN	NaN	NaN	NaN	NaN	NaN	NaN	NaN	NaN	NaN	NaN	NaN	NaN	NaN	NaN	NaN	NaN	NaN	NaN	NaN	NaN	NaN	NaN	NaN	NaN	NaN	NaN	NaN	NaN	NaN	NaN	NaN
Q5U4D9;D3Z131;D3Z132;F6S2T7;D3YUL7	Q5U4D9;D3Z131;D3Z132;F6S2T7	THO complex subunit 6 homolog	Thoc6	1	1	0	1	1	0	3	2	1	3	-0.494383	-0.848976	0.389871	NaN	NaN	0.618593	NaN	-0.494383	NaN	NaN	-0.848976	NaN	1.0326	1.08314	-0.946132	NaN	0.709865	NaN	NaN	0.555179	NaN	2.04571	2.11865	0.519022	NaN	NaN	NaN	927110	1890500	24156000	NaN	1342000	NaN	NaN	1049565	NaN
Q5XJF6;P53026;D6RE43	Q5XJF6;P53026	Ribosomal protein;60S ribosomal protein L10a	Rpl10a	0	1	1	1	1	0	1	2	2	2	1.42642	1.28004	0.0431317	NaN	NaN	NaN	1.42642	NaN	NaN	1.28004	NaN	NaN	0.0431317	NaN	NaN	2.68779	NaN	NaN	2.42845	NaN	NaN	1.03035	NaN	NaN	NaN	NaN	NaN	983260	NaN	93386	2642800	5809250	NaN	2387800	2432850	NaN
Q60596	Q60596	DNA repair protein XRCC1	Xrcc1	0	0	0	0	0	0	0	0	0	0	NaN	NaN	NaN	NaN	NaN	NaN	NaN	NaN	NaN	NaN	NaN	NaN	NaN	NaN	NaN	NaN	NaN	NaN	NaN	NaN	NaN	NaN	NaN	NaN	NaN	NaN	NaN	85116	NaN	NaN	NaN	NaN	NaN	NaN	NaN	NaN
Z4YJV4;Q60597;Q5SVY0;Q5SVY1	Z4YJV4;Q60597	2-oxoglutarate dehydrogenase, mitochondrial	Ogdh	0	0	0	0	0	0	1	1	1	1	1.66877	0.0956237	0.106209	NaN	NaN	NaN	1.66877	NaN	NaN	0.0956237	NaN	NaN	0.106209	NaN	NaN	3.17943	NaN	NaN	1.06853	NaN	NaN	1.0764	NaN	NaN	NaN	NaN	NaN	1766450	NaN	NaN	5616300	NaN	NaN	1887500	102110	NaN
Q60598;Q921L6	Q60598;Q921L6	Src substrate cortactin	Cttn	0	0	0	0	0	0	0	1	0	0	NaN	NaN	NaN	NaN	NaN	NaN	NaN	NaN	NaN	NaN	NaN	NaN	NaN	NaN	NaN	NaN	NaN	NaN	NaN	NaN	NaN	NaN	NaN	NaN	NaN	NaN	NaN	NaN	NaN	NaN	2279000	13440500	NaN	NaN	NaN	NaN
Q60605;Q8CI43	Q60605	Myosin light polypeptide 6	Myl6	0	0	0	0	0	1	1	2	3	2	5.53176	2.56342	0.461811	NaN	NaN	NaN	5.53176	NaN	NaN	2.56342	NaN	NaN	0.461811	NaN	NaN	46.2622	NaN	NaN	5.91107	NaN	NaN	1.37727	NaN	NaN	NaN	955515	NaN	558765	NaN	NaN	25849700	24903000	NaN	3302900	934980	1304300
Q60737;A2ANR6;Q6NSS6	Q60737;A2ANR6	Casein kinase II subunit alpha	Csnk2a1	0	1	0	0	1	0	1	2	1	1	NaN	NaN	NaN	NaN	NaN	NaN	NaN	NaN	NaN	NaN	NaN	NaN	NaN	NaN	NaN	NaN	NaN	NaN	NaN	NaN	NaN	NaN	NaN	NaN	NaN	NaN	NaN	NaN	NaN	474180	3019300	1684650	NaN	NaN	367705	NaN
Q60848	Q60848	Lymphocyte-specific helicase	Hells	0	0	0	0	0	0	0	0	0	0	NaN	NaN	NaN	NaN	NaN	NaN	NaN	NaN	NaN	NaN	NaN	NaN	NaN	NaN	NaN	NaN	NaN	NaN	NaN	NaN	NaN	NaN	NaN	NaN	NaN	NaN	NaN	123750	NaN	180800	NaN	NaN	NaN	NaN	NaN	NaN
Q60864	Q60864	Stress-induced-phosphoprotein 1	Stip1	0	0	0	0	0	0	0	1	0	0	NaN	NaN	NaN	NaN	NaN	NaN	NaN	NaN	NaN	NaN	NaN	NaN	NaN	NaN	NaN	NaN	NaN	NaN	NaN	NaN	NaN	NaN	NaN	NaN	NaN	NaN	NaN	NaN	NaN	NaN	NaN	759195	NaN	NaN	NaN	NaN
Q60932;F2Z471	Q60932;F2Z471	Voltage-dependent anion-selective channel protein 1	Vdac1	0	1	1	1	1	0	1	2	2	2	0.8469	-0.305079	-0.2571	NaN	NaN	NaN	0.8469	NaN	NaN	-0.305079	NaN	NaN	-0.2571	NaN	NaN	1.79863	NaN	NaN	0.809398	NaN	NaN	0.836768	NaN	NaN	NaN	NaN	NaN	3083650	NaN	NaN	5546350	14734500	NaN	2495900	4212950	NaN
Q61024	Q61024	Asparagine synthetase [glutamine-hydrolyzing]	Asns	0	1	0	0	1	0	1	2	1	1	3.02242	0.728603	NaN	NaN	NaN	NaN	3.02242	NaN	NaN	0.728603	NaN	NaN	NaN	NaN	NaN	8.12529	NaN	NaN	1.65703	NaN	NaN	NaN	NaN	NaN	NaN	NaN	NaN	389660	NaN	NaN	3166100	1897900	NaN	645680	NaN	NaN
Q61029	Q61029	Lamina-associated polypeptide 2, isoforms beta/delta/epsilon/gamma	Tmpo	0	0	0	0	0	2	2	2	2	2	3.70692	2.18975	2.17357	NaN	NaN	NaN	3.70692	NaN	NaN	2.18975	NaN	NaN	2.17357	NaN	NaN	13.0586	NaN	NaN	4.56225	NaN	NaN	4.51138	NaN	NaN	801685	NaN	NaN	660130	NaN	NaN	8620350	1780550	NaN	3011680	1361000	NaN
Q61136	Q61136	Serine/threonine-protein kinase PRP4 homolog	Prpf4b	0	0	0	0	0	1	2	2	1	3	-0.125505	-0.523547	-0.341922	NaN	NaN	0.407849	NaN	-0.125505	NaN	NaN	-0.523547	NaN	NaN	-0.0870019	-0.596843	NaN	0.916683	NaN	NaN	0.695659	NaN	NaN	0.941477	0.661199	NaN	NaN	NaN	NaN	902640	1701000	901450	827435	NaN	NaN	627930	NaN
Q61164	Q61164	Transcriptional repressor CTCF	Ctcf	0	1	0	0	1	0	0	2	1	1	NaN	NaN	NaN	NaN	NaN	NaN	NaN	NaN	NaN	NaN	NaN	NaN	NaN	NaN	NaN	NaN	NaN	NaN	NaN	NaN	NaN	NaN	NaN	NaN	NaN	NaN	NaN	NaN	NaN	NaN	1780800	1479800	NaN	NaN	1074330	NaN
Q61171;D3Z4A4	Q61171;D3Z4A4	Peroxiredoxin-2	Prdx2	0	0	0	0	0	1	2	2	1	2	3.55597	1.85103	1.93516	NaN	NaN	NaN	NaN	3.55597	NaN	NaN	1.85103	NaN	NaN	1.93516	NaN	NaN	11.7613	NaN	NaN	3.60758	NaN	NaN	3.8242	NaN	NaN	NaN	3714050	346870	338620	NaN	NaN	3982600	1076295	NaN	1221600	NaN
Q61176	Q61176	Arginase-1	Arg1	0	0	0	0	0	3	3	0	3	0	NaN	1.87706	NaN	NaN	NaN	NaN	NaN	NaN	NaN	1.87706	NaN	NaN	NaN	NaN	NaN	NaN	NaN	NaN	3.67327	NaN	NaN	NaN	NaN	NaN	1458800	NaN	1071500	450090	115240	637690	NaN	NaN	NaN	1653300	NaN	NaN
Q61550	Q61550	Double-strand-break repair protein rad21 homolog	Rad21	0	0	0	0	0	1	1	2	2	3	2.64822	0.838633	0.706325	NaN	NaN	NaN	NaN	2.64822	NaN	NaN	0.838633	NaN	NaN	0.706325	NaN	NaN	6.26892	NaN	NaN	1.78835	NaN	NaN	1.63164	NaN	NaN	321600	NaN	NaN	604195	NaN	4307500	3787650	NaN	1942200	1080515	147520
Q61553;A0A0G2JDU7;F7BDR1	Q61553	Fascin	Fscn1	0	0	0	0	0	1	0	2	1	0	NaN	NaN	NaN	NaN	NaN	NaN	NaN	NaN	NaN	NaN	NaN	NaN	NaN	NaN	NaN	NaN	NaN	NaN	NaN	NaN	NaN	NaN	NaN	NaN	2160500	NaN	NaN	NaN	NaN	NaN	36595100	13574500	NaN	1308600	NaN	NaN
Q61578	Q61578	NADPH:adrenodoxin oxidoreductase, mitochondrial	Fdxr	0	0	0	0	0	0	0	1	0	0	NaN	NaN	NaN	NaN	NaN	NaN	NaN	NaN	NaN	NaN	NaN	NaN	NaN	NaN	NaN	NaN	NaN	NaN	NaN	NaN	NaN	NaN	NaN	NaN	NaN	NaN	NaN	NaN	NaN	NaN	1687700	NaN	NaN	NaN	NaN	NaN
Q61753;F6ZSB7	Q61753	D-3-phosphoglycerate dehydrogenase	Phgdh	0	1	1	0	1	0	1	2	3	1	2.83745	2.11501	NaN	NaN	NaN	NaN	2.83745	NaN	NaN	2.11501	NaN	NaN	NaN	NaN	NaN	7.14754	NaN	NaN	4.33192	NaN	NaN	NaN	NaN	NaN	NaN	NaN	NaN	721500	NaN	NaN	5156950	4170950	NaN	3125480	6543550	147170
Q61818;B1AU85	Q61818;B1AU85	Retinoic acid-induced protein 1	Rai1	0	0	0	0	0	0	0	1	0	0	NaN	NaN	NaN	NaN	NaN	NaN	NaN	NaN	NaN	NaN	NaN	NaN	NaN	NaN	NaN	NaN	NaN	NaN	NaN	NaN	NaN	NaN	NaN	NaN	NaN	NaN	NaN	NaN	NaN	NaN	NaN	NaN	NaN	NaN	NaN	67606
Q62093	Q62093	Serine/arginine-rich splicing factor 2	Srsf2	0	0	0	0	0	0	0	1	1	1	NaN	NaN	NaN	NaN	NaN	NaN	NaN	NaN	NaN	NaN	NaN	NaN	NaN	NaN	NaN	NaN	NaN	NaN	NaN	NaN	NaN	NaN	NaN	NaN	NaN	NaN	NaN	NaN	NaN	201290	NaN	5705150	NaN	NaN	1477400	NaN
Q62189;D3Z0S6;F8VQ88;D6RI83	Q62189;D3Z0S6	U1 small nuclear ribonucleoprotein A	Snrpa	0	0	0	0	0	1	3	2	1	3	3.11187	2.12735	1.08116	NaN	NaN	0.363429	NaN	3.11187	NaN	NaN	2.12735	NaN	1.04753	2.70193	-0.505985	NaN	8.64503	NaN	NaN	4.36915	NaN	2.06698	6.5067	0.704179	NaN	615825	NaN	1266000	1973850	13818000	NaN	17064000	NaN	NaN	8624050	NaN
Q64127;E9Q1U8	Q64127;E9Q1U8	Transcription intermediary factor 1-alpha	Trim24	0	0	0	0	0	0	0	0	1	0	NaN	NaN	NaN	NaN	NaN	NaN	NaN	NaN	NaN	NaN	NaN	NaN	NaN	NaN	NaN	NaN	NaN	NaN	NaN	NaN	NaN	NaN	NaN	NaN	NaN	NaN	NaN	NaN	NaN	NaN	NaN	NaN	NaN	1604600	NaN	NaN
Q64337;D3YZJ1;F6VD69	Q64337;D3YZJ1	Sequestosome-1	Sqstm1	0	1	1	1	1	0	1	3	3	3	6.4839	3.24202	6.78992	NaN	NaN	NaN	6.4839	NaN	NaN	3.24202	NaN	NaN	6.78992	NaN	NaN	89.5055	NaN	NaN	9.46118	NaN	NaN	110.655	NaN	NaN	NaN	NaN	NaN	443280	NaN	NaN	39676000	53076500	5061800	4193950	8052600	5699500
Q6ZWY9;Q64478;B2RTK3;Q64525;P10854	Q6ZWY9;Q64478;B2RTK3;Q64525;P10854	Histone H2B type 1-C/E/G;Histone H2B type 1-H;Histone H2B;Histone H2B type 2-B;Histone H2B type 1-M	Hist1h2bc;Hist1h2bh;Hist1h2bm;Hist2h2bb	0	0	0	0	0	0	1	1	1	1	-0.403397	-1.1647	0.735375	NaN	NaN	NaN	NaN	-0.403397	NaN	NaN	-1.1647	NaN	NaN	0.735375	NaN	NaN	0.756076	NaN	NaN	0.446058	NaN	NaN	1.66483	NaN	NaN	NaN	NaN	NaN	2596300	NaN	NaN	1963000	NaN	NaN	1158100	NaN
Q69Z99;A0A0J9YTU9;A0A0J9YTW0;A0A0J9YV10;A0A0J9YU29	Q69Z99;A0A0J9YTU9	Zinc finger protein 512	Znf512	0	1	1	0	1	0	0	2	2	1	NaN	NaN	NaN	NaN	NaN	NaN	NaN	NaN	NaN	NaN	NaN	NaN	NaN	NaN	NaN	NaN	NaN	NaN	NaN	NaN	NaN	NaN	NaN	NaN	NaN	NaN	NaN	NaN	NaN	NaN	1649500	2905600	NaN	NaN	2587650	110200
Q69ZQ2;A0A0N4SUM8;A0A0N4SV90;A0A0N4SUJ7;A0A0N4SV52	Q69ZQ2;A0A0N4SUM8;A0A0N4SV90;A0A0N4SUJ7	Pre-mRNA-splicing factor ISY1 homolog	Isy1	0	0	0	1	1	0	1	0	1	2	NaN	NaN	-0.910309	NaN	NaN	NaN	NaN	NaN	NaN	NaN	NaN	NaN	NaN	NaN	-0.910309	NaN	NaN	NaN	NaN	NaN	NaN	NaN	NaN	0.532071	NaN	NaN	NaN	136400	NaN	7314250	NaN	NaN	NaN	NaN	NaN	NaN
Q6A0A2;A0A087WPU9	Q6A0A2	La-related protein 4B	Larp4b	0	0	0	0	0	0	1	0	0	1	NaN	NaN	-3.19093	NaN	NaN	NaN	NaN	NaN	NaN	NaN	NaN	NaN	NaN	NaN	-3.19093	NaN	NaN	NaN	NaN	NaN	NaN	NaN	NaN	0.109505	NaN	NaN	NaN	NaN	NaN	9934500	149880	301220	NaN	NaN	NaN	NaN
Q6A0A9	Q6A0A9	Constitutive coactivator of PPAR-gamma-like protein 1	FAM120A	1	0	1	1	1	0	3	0	3	3	NaN	-3.51706	-0.637003	NaN	0.510311	0.669253	NaN	NaN	NaN	0.115815	NaN	-7.14994	1.47567	-0.425383	-2.9613	NaN	NaN	NaN	1.08359	NaN	0.00704133	2.78113	0.744641	0.128399	NaN	NaN	NaN	1479900	3799750	105464500	NaN	NaN	NaN	1603600	NaN	742610
Q6DIC6;A2AFN3;E9Q160;E9Q098;E9Q886	Q6DIC6;A2AFN3;E9Q160;E9Q098;E9Q886		Tro	0	0	0	0	0	0	1	0	0	1	NaN	NaN	NaN	NaN	NaN	NaN	NaN	NaN	NaN	NaN	NaN	NaN	NaN	NaN	NaN	NaN	NaN	NaN	NaN	NaN	NaN	NaN	NaN	NaN	NaN	NaN	NaN	NaN	NaN	530830	NaN	NaN	NaN	NaN	NaN	NaN
Q6IQX8	Q6IQX8		Zfp219	0	0	0	0	0	0	0	1	0	1	NaN	NaN	NaN	NaN	NaN	NaN	NaN	NaN	NaN	NaN	NaN	NaN	NaN	NaN	NaN	NaN	NaN	NaN	NaN	NaN	NaN	NaN	NaN	NaN	NaN	NaN	NaN	NaN	NaN	86358	2181400	NaN	NaN	NaN	NaN	NaN
Q6KCD5	Q6KCD5	Nipped-B-like protein	Nipbl	0	1	1	1	1	0	1	2	2	2	1.54463	0.942402	0.113669	NaN	NaN	NaN	NaN	1.54463	NaN	NaN	0.942402	NaN	NaN	0.113669	NaN	NaN	2.91728	NaN	NaN	1.92172	NaN	NaN	1.08198	NaN	NaN	NaN	NaN	NaN	540400	NaN	4708700	1576500	NaN	3472400	1038500	NaN
Q6NV83;A0A087WRG2	Q6NV83	U2 snRNP-associated SURP motif-containing protein	U2surp	1	0	1	1	1	0	3	1	2	3	-0.408748	NaN	1.15599	NaN	NaN	0.390714	NaN	-0.408748	NaN	NaN	NaN	NaN	1.97038	NaN	0.341608	NaN	0.753277	NaN	NaN	NaN	NaN	3.91872	NaN	1.26717	NaN	NaN	NaN	663840	2490850	12159000	NaN	1876300	NaN	NaN	NaN	NaN
Q6NZL1;A0A0G2JG93	Q6NZL1		Dhx37	0	0	0	0	0	0	0	0	1	1	NaN	NaN	NaN	NaN	NaN	NaN	NaN	NaN	NaN	NaN	NaN	NaN	NaN	NaN	NaN	NaN	NaN	NaN	NaN	NaN	NaN	NaN	NaN	NaN	NaN	NaN	NaN	NaN	NaN	691290	1313200	NaN	NaN	NaN	1117850	NaN
Q6P3Y5	Q6P3Y5	Zinc finger protein 280C	Znf280c	0	1	1	1	1	0	0	2	2	3	NaN	NaN	NaN	NaN	NaN	NaN	NaN	NaN	NaN	NaN	NaN	NaN	NaN	NaN	NaN	NaN	NaN	NaN	NaN	NaN	NaN	NaN	NaN	NaN	NaN	NaN	NaN	NaN	NaN	NaN	5069240	1578200	NaN	1657100	615710	NaN
Q6P542	Q6P542	ATP-binding cassette sub-family F member 1	Abcf1	0	0	0	0	0	0	1	1	1	1	NaN	NaN	NaN	NaN	NaN	NaN	NaN	NaN	NaN	NaN	NaN	NaN	NaN	NaN	NaN	NaN	NaN	NaN	NaN	NaN	NaN	NaN	NaN	NaN	NaN	NaN	NaN	NaN	NaN	172970	NaN	NaN	NaN	NaN	110220	NaN
Q6P5B5;Q9WVR4	Q6P5B5;Q9WVR4	Fragile X mental retardation syndrome-related protein 2	Fxr2	1	0	1	1	1	0	2	1	2	2	NaN	-6.78531	-2.85969	NaN	NaN	NaN	NaN	NaN	NaN	NaN	NaN	-6.78531	NaN	NaN	-2.85969	NaN	NaN	NaN	NaN	NaN	0.00906606	NaN	NaN	0.137768	NaN	NaN	NaN	365370	653860	54950000	NaN	NaN	NaN	NaN	NaN	498180
Q6P9R1	Q6P9R1	ATP-dependent RNA helicase DDX51	Ddx51	0	1	1	1	1	0	0	2	2	2	NaN	NaN	NaN	NaN	NaN	NaN	NaN	NaN	NaN	NaN	NaN	NaN	NaN	NaN	NaN	NaN	NaN	NaN	NaN	NaN	NaN	NaN	NaN	NaN	NaN	NaN	NaN	NaN	NaN	NaN	7362600	1659850	NaN	2324300	1524750	71686
Q6PB66;F6V2A3	Q6PB66	Leucine-rich PPR motif-containing protein, mitochondrial	Lrpprc	0	1	1	1	1	0	1	2	2	3	2.17706	1.83406	0.729439	NaN	NaN	NaN	2.17706	NaN	NaN	1.83406	NaN	NaN	0.729439	NaN	NaN	4.52232	NaN	NaN	3.5654	NaN	NaN	1.65799	NaN	NaN	NaN	NaN	NaN	961885	NaN	NaN	4349950	718865	NaN	3429500	496020	55246
Q6PCM2	Q6PCM2	Integrator complex subunit 6	Ints6	0	0	0	0	0	0	0	0	0	0	NaN	NaN	NaN	NaN	NaN	NaN	NaN	NaN	NaN	NaN	NaN	NaN	NaN	NaN	NaN	NaN	NaN	NaN	NaN	NaN	NaN	NaN	NaN	NaN	NaN	NaN	NaN	NaN	NaN	NaN	NaN	NaN	NaN	565140	NaN	NaN
Q6PFD9	Q6PFD9	Nuclear pore complex protein Nup98-Nup96;Nuclear pore complex protein Nup98;Nuclear pore complex protein Nup96	Nup98	1	1	1	1	1	0	2	2	3	3	2.05118	1.06284	1.88951	NaN	NaN	NaN	2.05118	NaN	NaN	1.06284	NaN	NaN	1.88951	NaN	NaN	4.14443	NaN	NaN	2.08905	NaN	NaN	3.7051	NaN	NaN	NaN	NaN	NaN	756470	NaN	NaN	3135140	4205150	NaN	1580300	2045850	459125
Q6PFF0;Q7TSH6;Q6DID3	Q6PFF0;Q7TSH6;Q6DID3	Protein SCAF8	Scaf4;Scaf8	0	0	0	0	0	0	0	0	0	0	NaN	NaN	NaN	NaN	NaN	NaN	NaN	NaN	NaN	NaN	NaN	NaN	NaN	NaN	NaN	NaN	NaN	NaN	NaN	NaN	NaN	NaN	NaN	NaN	NaN	NaN	NaN	NaN	NaN	NaN	NaN	NaN	NaN	NaN	NaN	NaN
Q6PGC1	Q6PGC1	ATP-dependent RNA helicase Dhx29	Dhx29	1	0	0	0	0	0	2	0	0	1	NaN	NaN	-4.20296	NaN	NaN	NaN	NaN	NaN	NaN	NaN	NaN	NaN	NaN	NaN	-4.20296	NaN	NaN	NaN	NaN	NaN	NaN	NaN	NaN	0.0542978	NaN	NaN	NaN	NaN	194320	28904500	NaN	NaN	NaN	NaN	NaN	NaN
Q6PGF5	Q6PGF5		Bms1	0	1	1	1	1	0	1	2	2	2	1.74893	2.45331	1.91121	NaN	NaN	NaN	1.74893	NaN	NaN	2.45331	NaN	NaN	1.91121	NaN	NaN	3.3611	NaN	NaN	5.4767	NaN	NaN	3.76124	NaN	NaN	NaN	NaN	NaN	1590300	NaN	NaN	5345150	874960	NaN	8709600	650005	50640
Q6PR54	Q6PR54	Telomere-associated protein RIF1	Rif1	1	1	1	1	1	0	2	2	3	3	1.95675	1.11886	0.47297	NaN	NaN	NaN	NaN	1.95675	NaN	NaN	1.11886	NaN	NaN	0.47297	NaN	NaN	3.88186	NaN	NaN	2.17176	NaN	NaN	1.38796	NaN	NaN	NaN	NaN	NaN	855390	NaN	9753900	3320500	NaN	5823000	1857700	NaN
Q6R891	Q6R891	Neurabin-2	Ppp1r9b	0	1	1	0	1	0	0	2	3	0	NaN	NaN	NaN	NaN	NaN	NaN	NaN	NaN	NaN	NaN	NaN	NaN	NaN	NaN	NaN	NaN	NaN	NaN	NaN	NaN	NaN	NaN	NaN	NaN	NaN	NaN	NaN	NaN	NaN	NaN	24147000	19390000	NaN	6054500	1090350	680740
Q6ZQ06	Q6ZQ06	Centrosomal protein of 162 kDa	Cep162	0	0	0	0	0	1	0	0	0	0	NaN	NaN	NaN	NaN	NaN	NaN	NaN	NaN	NaN	NaN	NaN	NaN	NaN	NaN	NaN	NaN	NaN	NaN	NaN	NaN	NaN	NaN	NaN	NaN	1889400	100950	NaN	NaN	NaN	NaN	NaN	NaN	NaN	NaN	NaN	NaN
Q6ZQ08;B7ZWL1	Q6ZQ08;B7ZWL1	CCR4-NOT transcription complex subunit 1	Cnot1	1	0	0	1	1	0	2	1	1	3	NaN	NaN	NaN	NaN	NaN	NaN	NaN	NaN	NaN	NaN	NaN	NaN	NaN	NaN	NaN	NaN	NaN	NaN	NaN	NaN	NaN	NaN	NaN	NaN	NaN	NaN	NaN	NaN	234520	43999500	NaN	NaN	NaN	6580800	NaN	NaN
Z4YJT3;Q6ZQ58;Q9D423	Z4YJT3;Q6ZQ58	La-related protein 1	Larp1	1	0	1	1	1	0	2	1	2	2	NaN	-8.17225	-4.62821	NaN	NaN	NaN	NaN	NaN	NaN	NaN	NaN	-8.17225	NaN	NaN	-4.62821	NaN	NaN	NaN	NaN	NaN	0.00346663	NaN	NaN	0.0404363	NaN	NaN	NaN	648630	2418700	71907000	NaN	NaN	NaN	NaN	NaN	249275
Q6ZWM4;A0A0N4SUZ3	Q6ZWM4	U6 snRNA-associated Sm-like protein LSm8	Lsm8	1	0	0	0	0	0	2	1	0	1	NaN	NaN	-0.313088	NaN	NaN	NaN	NaN	NaN	NaN	NaN	NaN	NaN	NaN	NaN	-0.313088	NaN	NaN	NaN	NaN	NaN	NaN	NaN	NaN	0.804917	NaN	NaN	NaN	NaN	NaN	7540900	NaN	4011900	NaN	NaN	NaN	NaN
Q6ZWV7;G3UWD7	Q6ZWV7;G3UWD7	60S ribosomal protein L35	Rpl35;Gm10269	0	0	0	0	0	0	1	1	1	1	2.3103	1.75463	2.14131	NaN	NaN	NaN	NaN	2.3103	NaN	NaN	1.75463	NaN	NaN	2.14131	NaN	NaN	4.95986	NaN	NaN	3.37441	NaN	NaN	4.41161	NaN	NaN	NaN	NaN	501320	1449900	2722400	NaN	7191300	NaN	NaN	4892550	NaN
Q6ZWX6	Q6ZWX6	Eukaryotic translation initiation factor 2 subunit 1	Eif2s1	0	1	1	0	1	0	1	2	2	1	NaN	NaN	NaN	NaN	NaN	NaN	NaN	NaN	NaN	NaN	NaN	NaN	NaN	NaN	NaN	NaN	NaN	NaN	NaN	NaN	NaN	NaN	NaN	NaN	NaN	NaN	NaN	248990	NaN	NaN	NaN	5771700	NaN	NaN	2524350	174980
Q6ZWZ6;P63323	Q6ZWZ6;P63323	40S ribosomal protein S12	Rps12	0	0	0	0	0	1	2	1	2	2	3.53979	-2.63123	-0.909407	NaN	0.461022	0.75235	NaN	3.53979	NaN	NaN	-0.303969	-4.95848	NaN	1.30922	-3.12804	NaN	11.6301	NaN	NaN	0.810021	0.0321623	NaN	2.47808	0.114385	NaN	474560	NaN	NaN	1492850	35482500	NaN	17362000	NaN	54843	1209240	1141200
Q6ZWZ7;Q9CPR4;B2RY53	Q6ZWZ7;Q9CPR4	60S ribosomal protein L17	Rpl17	1	0	1	1	1	0	2	1	2	2	NaN	-3.34974	-3.23003	NaN	NaN	NaN	NaN	NaN	NaN	NaN	NaN	-3.34974	NaN	NaN	-3.23003	NaN	NaN	NaN	NaN	NaN	0.0980908	NaN	NaN	0.106577	NaN	NaN	NaN	581690	NaN	14299500	NaN	5454000	NaN	NaN	2453350	1402650
Q76MZ3;H3BLQ0;H3BLE7;Q3TTF6;H3BKU1;G3UWS4;Q7TNP2;G3UWL2;H3BIV7	Q76MZ3	Serine/threonine-protein phosphatase 2A 65 kDa regulatory subunit A alpha isoform	Ppp2r1a	0	1	1	0	1	0	0	2	2	1	NaN	NaN	NaN	NaN	NaN	NaN	NaN	NaN	NaN	NaN	NaN	NaN	NaN	NaN	NaN	NaN	NaN	NaN	NaN	NaN	NaN	NaN	NaN	NaN	NaN	NaN	NaN	NaN	NaN	NaN	NaN	1724600	NaN	851690	833645	NaN
Q78XF5	Q78XF5	Oligosaccharyltransferase complex subunit OSTC	Ostc	0	0	0	0	0	0	0	0	0	0	NaN	NaN	NaN	NaN	NaN	NaN	NaN	NaN	NaN	NaN	NaN	NaN	NaN	NaN	NaN	NaN	NaN	NaN	NaN	NaN	NaN	NaN	NaN	NaN	NaN	NaN	NaN	333170	NaN	NaN	NaN	NaN	NaN	NaN	NaN	NaN
Q791V5;A2AFW6;Q9D050;D6RCZ1	Q791V5;A2AFW6;Q9D050	Mitochondrial carrier homolog 2	Mtch2	0	1	1	0	1	0	1	2	2	0	2.01112	1.79308	NaN	NaN	NaN	NaN	2.01112	NaN	NaN	1.79308	NaN	NaN	NaN	NaN	NaN	4.03094	NaN	NaN	3.46555	NaN	NaN	NaN	NaN	NaN	NaN	NaN	NaN	831585	NaN	NaN	3352070	890950	NaN	2881900	606120	NaN
U3KLT0;Q7JJ13;I7HPW1	U3KLT0;Q7JJ13;I7HPW1	Bromodomain-containing protein 2	Brd2	0	0	0	0	0	0	0	1	1	0	NaN	NaN	NaN	NaN	NaN	NaN	NaN	NaN	NaN	NaN	NaN	NaN	NaN	NaN	NaN	NaN	NaN	NaN	NaN	NaN	NaN	NaN	NaN	NaN	NaN	NaN	NaN	NaN	NaN	NaN	NaN	680480	NaN	NaN	610730	NaN
Q7TMK9;G3V018;G3UWM1;G3XA76;G3UXU5	Q7TMK9;G3V018	Heterogeneous nuclear ribonucleoprotein Q	Syncrip	0	0	0	0	0	0	0	0	0	0	NaN	NaN	NaN	NaN	NaN	NaN	NaN	NaN	NaN	NaN	NaN	NaN	NaN	NaN	NaN	NaN	NaN	NaN	NaN	NaN	NaN	NaN	NaN	NaN	NaN	NaN	NaN	NaN	NaN	174330	NaN	NaN	NaN	NaN	NaN	NaN
Q7TMY4	Q7TMY4	THO complex subunit 7 homolog	Thoc7	0	0	0	1	1	0	1	1	0	2	NaN	NaN	-1.49639	NaN	NaN	NaN	NaN	NaN	NaN	NaN	NaN	NaN	NaN	NaN	-1.49639	NaN	NaN	NaN	NaN	NaN	NaN	NaN	NaN	0.35444	NaN	NaN	NaN	NaN	NaN	1892900	NaN	NaN	NaN	NaN	NaN	NaN
Q7TND5;A0A0G2JFR7;A0A0G2JEG7	Q7TND5;A0A0G2JFR7	Ribosome production factor 1	Rpf1	0	1	1	0	1	0	1	2	2	1	4.17766	3.14203	1.65837	NaN	NaN	NaN	4.17766	NaN	NaN	3.14203	NaN	NaN	1.65837	NaN	NaN	18.0968	NaN	NaN	8.82765	NaN	NaN	3.15659	NaN	NaN	NaN	NaN	NaN	898280	NaN	NaN	16256000	571960	NaN	7929700	784540	108910
Q7TT37	Q7TT37	Elongator complex protein 1	Ikbkap	0	1	0	1	1	0	1	2	0	3	NaN	NaN	2.07951	NaN	NaN	NaN	NaN	NaN	NaN	NaN	NaN	NaN	2.07951	NaN	NaN	NaN	NaN	NaN	NaN	NaN	NaN	4.22663	NaN	NaN	NaN	NaN	NaN	347440	NaN	NaN	NaN	3097200	NaN	NaN	NaN	NaN
Q80TE4	Q80TE4	Signal-induced proliferation-associated 1-like protein 2	Sipa1l2	0	1	0	0	1	0	0	2	1	0	NaN	NaN	NaN	NaN	NaN	NaN	NaN	NaN	NaN	NaN	NaN	NaN	NaN	NaN	NaN	NaN	NaN	NaN	NaN	NaN	NaN	NaN	NaN	NaN	NaN	NaN	NaN	NaN	NaN	390910	16512000	1596750	NaN	3655600	NaN	NaN
Q80UM7	Q80UM7	Mannosyl-oligosaccharide glucosidase	Mogs	0	0	0	0	0	0	0	0	0	0	NaN	NaN	NaN	NaN	NaN	NaN	NaN	NaN	NaN	NaN	NaN	NaN	NaN	NaN	NaN	NaN	NaN	NaN	NaN	NaN	NaN	NaN	NaN	NaN	NaN	NaN	NaN	NaN	NaN	NaN	752490	NaN	NaN	NaN	NaN	NaN
Q80VD1	Q80VD1	Protein FAM98B	Fam98b	0	0	0	0	0	0	1	0	0	1	NaN	NaN	-2.44367	NaN	NaN	NaN	NaN	NaN	NaN	NaN	NaN	NaN	NaN	NaN	-2.44367	NaN	NaN	NaN	NaN	NaN	NaN	NaN	NaN	0.183815	NaN	NaN	NaN	NaN	NaN	1920350	NaN	NaN	NaN	NaN	NaN	NaN
Q80VY9;A3QK59;K3W4M7;J3QNQ9	Q80VY9	Putative ATP-dependent RNA helicase DHX33	Dhx33	0	1	1	1	1	0	0	2	2	3	NaN	NaN	NaN	NaN	NaN	NaN	NaN	NaN	NaN	NaN	NaN	NaN	NaN	NaN	NaN	NaN	NaN	NaN	NaN	NaN	NaN	NaN	NaN	NaN	NaN	NaN	NaN	NaN	NaN	NaN	3096700	1456400	NaN	1920200	951740	NaN
Q80W00;S4R164	Q80W00;S4R164	Serine/threonine-protein phosphatase 1 regulatory subunit 10	Ppp1r10	0	0	0	0	0	0	1	0	0	1	NaN	NaN	1.20171	NaN	NaN	NaN	NaN	NaN	NaN	NaN	NaN	NaN	NaN	NaN	1.20171	NaN	NaN	NaN	NaN	NaN	NaN	NaN	NaN	2.30012	NaN	NaN	NaN	NaN	NaN	138510	515470	NaN	NaN	NaN	152440	NaN
Q80WE4	Q80WE4	Kinesin-like protein KIF20B	Kif20b	0	0	0	1	1	0	1	1	1	2	NaN	NaN	NaN	NaN	NaN	NaN	NaN	NaN	NaN	NaN	NaN	NaN	NaN	NaN	NaN	NaN	NaN	NaN	NaN	NaN	NaN	NaN	NaN	NaN	NaN	NaN	NaN	NaN	NaN	603380	NaN	699930	NaN	401160	1073615	NaN
Q80WQ8	Q80WQ8	Mis18-binding protein 1	Mis18bp1	0	0	0	0	0	0	0	1	0	1	NaN	NaN	NaN	NaN	NaN	NaN	NaN	NaN	NaN	NaN	NaN	NaN	NaN	NaN	NaN	NaN	NaN	NaN	NaN	NaN	NaN	NaN	NaN	NaN	NaN	NaN	NaN	NaN	NaN	NaN	3629500	NaN	NaN	NaN	NaN	NaN
Q80WS3	Q80WS3	rRNA/tRNA 2-O-methyltransferase fibrillarin-like protein 1	Fbll1	0	0	0	0	0	1	1	1	1	1	3.186	1.18724	0.72877	NaN	NaN	NaN	3.186	NaN	NaN	1.18724	NaN	NaN	0.72877	NaN	NaN	9.10084	NaN	NaN	2.27717	NaN	NaN	1.65723	NaN	NaN	4546200	NaN	NaN	5091400	1454800	1461500	46336000	NaN	NaN	11594000	NaN	NaN
Q80X41	Q80X41	Serine/threonine-protein kinase VRK1	Vrk1	0	0	0	0	0	2	2	2	2	2	2.88695	1.14493	2.85804	NaN	NaN	NaN	2.88695	NaN	NaN	1.14493	NaN	NaN	2.85804	NaN	NaN	7.39706	NaN	NaN	2.21136	NaN	NaN	7.25032	NaN	NaN	963950	676420	86900	604470	NaN	NaN	4471300	5807200	NaN	1336700	1489850	NaN
Q80X90	Q80X90	Filamin-B	Flnb	0	0	0	0	0	0	0	1	0	0	NaN	NaN	NaN	NaN	NaN	NaN	NaN	NaN	NaN	NaN	NaN	NaN	NaN	NaN	NaN	NaN	NaN	NaN	NaN	NaN	NaN	NaN	NaN	NaN	NaN	NaN	NaN	NaN	NaN	NaN	345900	2786300	NaN	NaN	NaN	NaN
Q80X98	Q80X98		Dhx38	0	0	0	0	0	0	1	0	0	1	NaN	NaN	0.43677	NaN	NaN	NaN	NaN	NaN	NaN	NaN	NaN	NaN	NaN	NaN	0.43677	NaN	NaN	NaN	NaN	NaN	NaN	NaN	NaN	1.35357	NaN	NaN	NaN	47517	NaN	1836550	NaN	NaN	NaN	NaN	NaN	NaN
Q80XN0;D3Z2Y8	Q80XN0;D3Z2Y8	D-beta-hydroxybutyrate dehydrogenase, mitochondrial	Bdh1	0	0	0	0	0	0	1	1	1	1	2.84308	1.11517	1.33122	NaN	NaN	NaN	2.84308	NaN	NaN	1.11517	NaN	NaN	1.33122	NaN	NaN	7.17552	NaN	NaN	2.1662	NaN	NaN	2.51615	NaN	NaN	NaN	NaN	NaN	1037300	240940	NaN	7443165	NaN	NaN	2247000	NaN	NaN
Q80Y44	Q80Y44	Probable ATP-dependent RNA helicase DDX10	Ddx10	0	0	0	0	0	1	2	2	3	3	1.06639	0.556373	0.469514	NaN	NaN	NaN	NaN	1.06639	NaN	NaN	0.556373	NaN	NaN	0.469514	NaN	NaN	2.09419	NaN	NaN	1.47057	NaN	NaN	1.38464	NaN	670130	NaN	NaN	NaN	2243250	NaN	4351950	4697800	NaN	1214250	3298850	1638850
Q80YE7	Q80YE7	Death-associated protein kinase 1	Dapk1	0	1	0	0	1	0	0	2	0	0	NaN	NaN	NaN	NaN	NaN	NaN	NaN	NaN	NaN	NaN	NaN	NaN	NaN	NaN	NaN	NaN	NaN	NaN	NaN	NaN	NaN	NaN	NaN	NaN	NaN	NaN	NaN	NaN	NaN	NaN	3016600	1576500	NaN	NaN	NaN	NaN
Q80YR5;D6RHP9	Q80YR5	Scaffold attachment factor B2	Safb2	1	0	0	1	1	0	2	1	1	2	0.834762	0.174532	-0.159803	NaN	NaN	NaN	NaN	0.834762	NaN	NaN	0.174532	NaN	NaN	NaN	-0.159803	NaN	1.78356	NaN	NaN	1.1286	NaN	NaN	NaN	0.895147	NaN	NaN	NaN	NaN	746820	2782950	641440	1332000	NaN	NaN	842860	NaN
Q80YR6	Q80YR6	DNA endonuclease RBBP8	Rbbp8	0	0	0	0	0	0	0	0	0	0	NaN	NaN	NaN	NaN	NaN	NaN	NaN	NaN	NaN	NaN	NaN	NaN	NaN	NaN	NaN	NaN	NaN	NaN	NaN	NaN	NaN	NaN	NaN	NaN	NaN	NaN	NaN	NaN	NaN	NaN	NaN	NaN	NaN	96588	1197600	151810
Q80ZM5	Q80ZM5		H1fx	0	0	0	0	0	1	1	1	1	2	NaN	NaN	NaN	NaN	NaN	NaN	NaN	NaN	NaN	NaN	NaN	NaN	NaN	NaN	NaN	NaN	NaN	NaN	NaN	NaN	NaN	NaN	NaN	NaN	672470	NaN	NaN	NaN	NaN	2457550	5382100	NaN	NaN	2033200	NaN	NaN
Q810A7	Q810A7	ATP-dependent RNA helicase DDX42	Ddx42	0	0	0	1	1	0	1	1	1	3	NaN	NaN	0.323845	NaN	NaN	NaN	NaN	NaN	NaN	NaN	NaN	NaN	NaN	NaN	0.323845	NaN	NaN	NaN	NaN	NaN	NaN	NaN	NaN	1.25166	NaN	NaN	NaN	NaN	NaN	1557050	NaN	1916100	NaN	NaN	NaN	NaN
Q810D6	Q810D6	Glutamate-rich WD repeat-containing protein 1	Grwd1	0	0	0	0	0	0	0	1	1	1	NaN	NaN	NaN	NaN	NaN	NaN	NaN	NaN	NaN	NaN	NaN	NaN	NaN	NaN	NaN	NaN	NaN	NaN	NaN	NaN	NaN	NaN	NaN	NaN	NaN	NaN	NaN	NaN	NaN	63021	NaN	812050	NaN	NaN	897010	NaN
Q810V0	Q810V0	U3 small nucleolar ribonucleoprotein protein MPP10	Mphosph10	0	0	0	0	0	1	1	2	1	3	1.79509	0.406254	0.349971	NaN	NaN	NaN	NaN	1.79509	NaN	NaN	0.406254	NaN	NaN	0.349971	NaN	NaN	3.47036	NaN	NaN	1.32524	NaN	NaN	1.27453	NaN	NaN	NaN	NaN	NaN	825360	NaN	2488250	2864300	NaN	NaN	1093800	NaN
Q8BFV2;E9Q5V9;E9Q1H5	Q8BFV2	PCI domain-containing protein 2	Pcid2	0	0	0	0	0	0	1	1	1	1	NaN	NaN	NaN	NaN	NaN	NaN	NaN	NaN	NaN	NaN	NaN	NaN	NaN	NaN	NaN	NaN	NaN	NaN	NaN	NaN	NaN	NaN	NaN	NaN	NaN	NaN	NaN	NaN	NaN	NaN	NaN	376820	NaN	526370	NaN	NaN
Q8BFZ3	Q8BFZ3	Beta-actin-like protein 2	Actbl2	0	0	0	0	0	0	0	1	1	0	NaN	NaN	NaN	NaN	NaN	NaN	NaN	NaN	NaN	NaN	NaN	NaN	NaN	NaN	NaN	NaN	NaN	NaN	NaN	NaN	NaN	NaN	NaN	NaN	NaN	NaN	NaN	17456000	NaN	NaN	NaN	258505000	NaN	NaN	25897000	NaN
Q8BFZ9;A0A0R4J1G5;Q91X78;E9PUH5	Q8BFZ9;A0A0R4J1G5;Q91X78	Erlin-2;Erlin-1	Erlin2;Erlin1	0	0	0	0	0	0	1	1	1	1	2.29242	1.67848	1.37152	NaN	NaN	NaN	2.29242	NaN	NaN	1.67848	NaN	NaN	1.37152	NaN	NaN	4.89879	NaN	NaN	3.2009	NaN	NaN	2.58743	NaN	NaN	NaN	NaN	NaN	1243900	NaN	NaN	6093600	NaN	NaN	3981600	NaN	NaN
Q8BG79	Q8BG79	CWF19-like protein 2	Cwf19l2	0	0	0	0	0	0	1	0	0	0	NaN	NaN	NaN	NaN	NaN	NaN	NaN	NaN	NaN	NaN	NaN	NaN	NaN	NaN	NaN	NaN	NaN	NaN	NaN	NaN	NaN	NaN	NaN	NaN	NaN	NaN	NaN	NaN	NaN	181160	NaN	NaN	NaN	NaN	NaN	NaN
Q8BGH2	Q8BGH2	Sorting and assembly machinery component 50 homolog	Samm50	0	0	0	0	0	1	1	2	2	1	1.9758	0.504698	NaN	NaN	NaN	NaN	1.9758	NaN	NaN	0.504698	NaN	NaN	NaN	NaN	NaN	3.93346	NaN	NaN	1.41883	NaN	NaN	NaN	NaN	NaN	NaN	NaN	NaN	1676350	NaN	NaN	6593850	NaN	NaN	2378450	798590	NaN
Q8BGQ7	Q8BGQ7	Alanine--tRNA ligase, cytoplasmic	Aars	0	1	1	0	1	0	1	2	2	0	NaN	NaN	NaN	NaN	NaN	NaN	NaN	NaN	NaN	NaN	NaN	NaN	NaN	NaN	NaN	NaN	NaN	NaN	NaN	NaN	NaN	NaN	NaN	NaN	NaN	NaN	NaN	NaN	NaN	NaN	6129400	1758100	NaN	2816800	903500	NaN
Q8BGT5;D6RFQ8	Q8BGT5;D6RFQ8	Alanine aminotransferase 2	Gpt2	0	0	0	0	0	0	1	1	0	0	0.659597	NaN	NaN	NaN	NaN	NaN	0.659597	NaN	NaN	NaN	NaN	NaN	NaN	NaN	NaN	1.57964	NaN	NaN	NaN	NaN	NaN	NaN	NaN	NaN	NaN	NaN	NaN	543250	NaN	1284200	858140	901070	NaN	NaN	NaN	NaN
Q8BGT7	Q8BGT7	Survival of motor neuron-related-splicing factor 30	Smndc1	1	0	0	1	1	0	2	1	1	2	2.74018	0.8515	0.423443	NaN	NaN	0.722229	NaN	2.74018	NaN	NaN	0.8515	NaN	NaN	1.33154	-0.484657	NaN	6.68152	NaN	NaN	1.80438	NaN	NaN	2.51672	0.714667	NaN	NaN	NaN	NaN	494700	1573950	NaN	3305350	NaN	NaN	892625	NaN
Q8BH44;G3UW48;G3UWZ2;G3UYG8;G3V005	Q8BH44;G3UW48	Coronin-2B;Coronin	Coro2b	0	1	0	0	1	0	0	2	0	0	NaN	NaN	NaN	NaN	NaN	NaN	NaN	NaN	NaN	NaN	NaN	NaN	NaN	NaN	NaN	NaN	NaN	NaN	NaN	NaN	NaN	NaN	NaN	NaN	NaN	NaN	NaN	NaN	NaN	NaN	212160	620055	NaN	NaN	NaN	NaN
Q8BH59;V9GXX9;Q9QXX4	Q8BH59	Calcium-binding mitochondrial carrier protein Aralar1	Slc25a12	0	0	0	0	0	0	1	1	1	1	NaN	NaN	NaN	NaN	NaN	NaN	NaN	NaN	NaN	NaN	NaN	NaN	NaN	NaN	NaN	NaN	NaN	NaN	NaN	NaN	NaN	NaN	NaN	NaN	NaN	NaN	NaN	NaN	NaN	357215	3448000	NaN	NaN	1141200	NaN	NaN
Q8BHB4;H3BJD8;H3BLC1	Q8BHB4	WD repeat-containing protein 3	Wdr3	0	0	0	0	0	1	2	2	3	3	NaN	NaN	NaN	NaN	NaN	NaN	NaN	NaN	NaN	NaN	NaN	NaN	NaN	NaN	NaN	NaN	NaN	NaN	NaN	NaN	NaN	NaN	NaN	NaN	NaN	NaN	NaN	NaN	NaN	NaN	7355800	4291100	NaN	3252750	1875100	814570
Q8BHG9	Q8BHG9	CGG triplet repeat-binding protein 1	Cggbp1	0	0	0	0	0	0	0	0	0	0	NaN	NaN	NaN	NaN	NaN	NaN	NaN	NaN	NaN	NaN	NaN	NaN	NaN	NaN	NaN	NaN	NaN	NaN	NaN	NaN	NaN	NaN	NaN	NaN	NaN	NaN	NaN	NaN	NaN	NaN	NaN	NaN	NaN	NaN	NaN	NaN
Q8BHJ9;Z4YM25	Q8BHJ9;Z4YM25	Pre-mRNA-splicing factor SLU7	Slu7	0	0	0	0	0	0	1	1	0	1	NaN	NaN	-0.447508	NaN	NaN	NaN	NaN	NaN	NaN	NaN	NaN	NaN	NaN	NaN	-0.447508	NaN	NaN	NaN	NaN	NaN	NaN	NaN	NaN	0.733308	NaN	NaN	NaN	NaN	NaN	4130800	NaN	499810	NaN	NaN	NaN	NaN
Q8BHS3	Q8BHS3	Pre-mRNA-splicing factor RBM22	Rbm22	0	0	0	1	1	0	1	0	1	2	NaN	NaN	-0.753822	NaN	NaN	NaN	NaN	NaN	NaN	NaN	NaN	NaN	NaN	NaN	-0.753822	NaN	NaN	NaN	NaN	NaN	NaN	NaN	NaN	0.593031	NaN	NaN	NaN	121230	NaN	4532650	NaN	NaN	NaN	NaN	638685	NaN
Q8BHY2	Q8BHY2	Nucleolar complex protein 4 homolog	Noc4l	0	1	1	1	1	0	1	2	2	3	2.87131	2.35901	1.48088	NaN	NaN	NaN	NaN	2.87131	NaN	NaN	2.35901	NaN	NaN	1.48088	NaN	NaN	7.31728	NaN	NaN	5.13017	NaN	NaN	2.79119	NaN	NaN	NaN	NaN	NaN	309015	NaN	3056200	2261150	NaN	1897000	1585300	NaN
Q8BI72	Q8BI72	CDKN2A-interacting protein	Cdkn2aip	0	0	0	0	0	1	2	1	2	3	0.374142	-2.34635	-0.0600455	NaN	0.418459	0.970517	NaN	0.374142	NaN	NaN	-0.535414	-4.15729	NaN	1.23559	-1.35568	NaN	1.29607	NaN	NaN	0.68996	0.0560442	NaN	2.35477	0.390751	NaN	713540	NaN	NaN	1807350	16909500	NaN	2342450	NaN	NaN	1247000	947680
Q8BIG4;A0A0A6YVQ6	Q8BIG4;A0A0A6YVQ6	F-box only protein 28	Fbxo28	0	0	0	0	0	0	0	0	1	0	NaN	NaN	NaN	NaN	NaN	NaN	NaN	NaN	NaN	NaN	NaN	NaN	NaN	NaN	NaN	NaN	NaN	NaN	NaN	NaN	NaN	NaN	NaN	NaN	NaN	NaN	NaN	NaN	NaN	NaN	NaN	NaN	NaN	NaN	NaN	NaN
Q8BIQ5;A2AEJ8;A2AEK3;A2AEK1	Q8BIQ5;A2AEJ8;A2AEK3;A2AEK1	Cleavage stimulation factor subunit 2	Cstf2	0	0	0	0	0	0	0	0	0	0	NaN	NaN	NaN	NaN	NaN	NaN	NaN	NaN	NaN	NaN	NaN	NaN	NaN	NaN	NaN	NaN	NaN	NaN	NaN	NaN	NaN	NaN	NaN	NaN	NaN	NaN	NaN	237100	NaN	726630	NaN	NaN	NaN	NaN	NaN	NaN
Q8BIZ6	Q8BIZ6	Smad nuclear-interacting protein 1	Snip1	0	0	0	0	0	0	0	0	0	0	NaN	NaN	NaN	NaN	NaN	NaN	NaN	NaN	NaN	NaN	NaN	NaN	NaN	NaN	NaN	NaN	NaN	NaN	NaN	NaN	NaN	NaN	NaN	NaN	NaN	NaN	NaN	NaN	NaN	228500	NaN	NaN	NaN	NaN	NaN	NaN
Q8BJ05	Q8BJ05	Zinc finger CCCH domain-containing protein 14	Zc3h14	1	0	0	1	1	0	2	1	1	3	NaN	NaN	-0.206823	NaN	NaN	NaN	NaN	NaN	NaN	NaN	NaN	NaN	NaN	NaN	-0.206823	NaN	NaN	NaN	NaN	NaN	NaN	NaN	NaN	0.866443	NaN	NaN	NaN	NaN	455785	40904000	NaN	NaN	NaN	NaN	NaN	NaN
Q8BJ71	Q8BJ71	Nuclear pore complex protein Nup93	Nup93	0	1	1	1	1	0	1	2	3	3	3.42417	1.06652	0.844951	NaN	NaN	NaN	3.42417	NaN	NaN	1.06652	NaN	NaN	0.844951	NaN	NaN	10.7344	NaN	NaN	2.09437	NaN	NaN	1.7962	NaN	NaN	NaN	NaN	NaN	405110	NaN	NaN	4348600	2133800	NaN	848450	878740	385920
Q8BK35	Q8BK35		Gltscr2	0	0	0	0	0	0	0	1	1	1	NaN	NaN	NaN	NaN	NaN	NaN	NaN	NaN	NaN	NaN	NaN	NaN	NaN	NaN	NaN	NaN	NaN	NaN	NaN	NaN	NaN	NaN	NaN	NaN	NaN	NaN	NaN	NaN	NaN	230960	NaN	1845850	NaN	NaN	701455	NaN
Q8BK67;A2AWQ2	Q8BK67	Protein RCC2	Rcc2	0	0	0	0	0	1	3	2	3	3	2.40196	-0.913782	-0.122219	NaN	0.786082	0.963938	2.40196	NaN	NaN	1.70251	NaN	-3.53007	2.03309	NaN	-2.27752	5.28522	NaN	NaN	3.25466	NaN	0.0865652	4.09279	NaN	0.206251	1599900	NaN	NaN	1471000	NaN	9415450	7774565	5235900	NaN	4787600	3769050	815050
Q8BK72	Q8BK72	28S ribosomal protein S27, mitochondrial	Mrps27	1	0	0	1	1	0	2	0	0	2	NaN	NaN	-1.66366	NaN	NaN	NaN	NaN	NaN	NaN	NaN	NaN	NaN	NaN	NaN	-1.66366	NaN	NaN	NaN	NaN	NaN	NaN	NaN	NaN	0.315638	NaN	NaN	NaN	405550	NaN	2027800	NaN	NaN	NaN	NaN	NaN	NaN
Q8BM41;Q8CGC4	Q8BM41;Q8CGC4	Protein LSM14 homolog B	Lsm14b	0	0	0	0	0	0	1	0	0	1	NaN	NaN	-0.93707	NaN	NaN	NaN	NaN	NaN	NaN	NaN	NaN	NaN	NaN	NaN	-0.93707	NaN	NaN	NaN	NaN	NaN	NaN	NaN	NaN	0.522292	NaN	NaN	NaN	NaN	136160	1461710	NaN	NaN	NaN	NaN	NaN	NaN
Q8BMC4	Q8BMC4	Nucleolar protein 9	Nop9	0	1	1	1	1	0	1	2	2	2	1.31937	0.549743	1.18025	NaN	NaN	NaN	NaN	1.31937	NaN	NaN	0.549743	NaN	NaN	1.18025	NaN	NaN	2.49557	NaN	NaN	1.46383	NaN	NaN	2.26616	NaN	NaN	NaN	NaN	NaN	837805	NaN	2188600	2090800	NaN	1047300	1226400	NaN
Q8BMF4	Q8BMF4	Dihydrolipoyllysine-residue acetyltransferase component of pyruvate dehydrogenase complex, mitochondrial	Dlat	0	0	0	0	0	0	1	1	1	1	2.79351	0.799294	0.794998	NaN	NaN	NaN	2.79351	NaN	NaN	0.799294	NaN	NaN	0.794998	NaN	NaN	6.93313	NaN	NaN	1.74025	NaN	NaN	1.73508	NaN	NaN	NaN	NaN	NaN	1213665	NaN	6397000	8414500	NaN	NaN	2112080	NaN	NaN
Q8BMS1	Q8BMS1	Trifunctional enzyme subunit alpha, mitochondrial;Long-chain enoyl-CoA hydratase;Long chain 3-hydroxyacyl-CoA dehydrogenase	Hadha	0	1	1	0	1	0	1	2	3	1	1.84887	1.66799	0.0540883	NaN	NaN	NaN	1.84887	NaN	NaN	1.66799	NaN	NaN	0.0540883	NaN	NaN	3.60217	NaN	NaN	3.17773	NaN	NaN	1.0382	NaN	NaN	NaN	NaN	NaN	2408200	NaN	NaN	8674750	2404150	NaN	7652600	2176350	489940
Q8BP47	Q8BP47	Asparagine--tRNA ligase, cytoplasmic	Nars	0	0	0	0	0	0	1	1	0	0	2.50109	NaN	NaN	NaN	NaN	NaN	2.50109	NaN	NaN	NaN	NaN	NaN	NaN	NaN	NaN	5.66113	NaN	NaN	NaN	NaN	NaN	NaN	NaN	NaN	NaN	NaN	NaN	930080	NaN	NaN	5265300	NaN	NaN	NaN	NaN	NaN
Q8BP67;F6RSK3	Q8BP67	60S ribosomal protein L24	Rpl24	0	0	0	0	0	1	3	2	3	3	1.50488	-0.653958	-0.200518	NaN	0.803338	0.917816	1.50488	NaN	NaN	1.51907	1.78136	-5.2623	0.264483	2.51772	-3.38376	2.838	NaN	NaN	2.86606	3.43749	0.0260549	1.20121	5.72677	0.0958048	NaN	155170	NaN	844485	663725	13849000	2396650	NaN	NaN	2420345	2281550	360835
Q8BQ30;A0A087WRI9	Q8BQ30	Phostensin	Ppp1r18	0	1	0	0	1	0	0	2	1	0	NaN	NaN	NaN	NaN	NaN	NaN	NaN	NaN	NaN	NaN	NaN	NaN	NaN	NaN	NaN	NaN	NaN	NaN	NaN	NaN	NaN	NaN	NaN	NaN	NaN	NaN	NaN	NaN	NaN	NaN	4502755	11646500	NaN	NaN	NaN	791790
Q8BTF8;E9Q5X7;A0A0A6YXQ8	Q8BTF8;E9Q5X7;A0A0A6YXQ8	RNA-binding Raly-like protein	Ralyl	0	0	0	0	0	0	0	0	0	0	NaN	NaN	NaN	NaN	NaN	NaN	NaN	NaN	NaN	NaN	NaN	NaN	NaN	NaN	NaN	NaN	NaN	NaN	NaN	NaN	NaN	NaN	NaN	NaN	NaN	NaN	NaN	NaN	NaN	NaN	1614100	NaN	NaN	NaN	NaN	NaN
Q8BTW3	Q8BTW3	Exosome complex component MTR3	Exosc6	0	1	1	1	1	0	0	2	2	2	NaN	NaN	NaN	NaN	NaN	NaN	NaN	NaN	NaN	NaN	NaN	NaN	NaN	NaN	NaN	NaN	NaN	NaN	NaN	NaN	NaN	NaN	NaN	NaN	NaN	NaN	NaN	NaN	NaN	NaN	5445500	4272400	NaN	2739300	2433950	NaN
Q8BU11;H3BL89;Q66JW3;Q80W03	Q8BU11;H3BL89;Q66JW3;Q80W03	TOX high mobility group box family member 4;Thymocyte selection-associated high mobility group box protein TOX;TOX high mobility group box family member 3	Tox4;Tox3;Tox	0	0	0	0	0	0	0	1	0	0	NaN	NaN	NaN	NaN	NaN	NaN	NaN	NaN	NaN	NaN	NaN	NaN	NaN	NaN	NaN	NaN	NaN	NaN	NaN	NaN	NaN	NaN	NaN	NaN	NaN	NaN	NaN	NaN	NaN	NaN	NaN	1334200	NaN	NaN	NaN	NaN
Q8BUH8;E9Q1L5;Q9CQN9;A0A0J9YUC9;Q9CRF0	Q8BUH8;E9Q1L5;Q9CQN9;A0A0J9YUC9;Q9CRF0	Sentrin-specific protease 7	Senp7	0	1	1	1	1	0	0	2	2	2	NaN	NaN	NaN	NaN	NaN	NaN	NaN	NaN	NaN	NaN	NaN	NaN	NaN	NaN	NaN	NaN	NaN	NaN	NaN	NaN	NaN	NaN	NaN	NaN	NaN	NaN	NaN	NaN	NaN	NaN	5207400	3406850	NaN	1796800	1295050	NaN
Q8BUI3;H9KV12	Q8BUI3;H9KV12	Leucine-rich repeat and WD repeat-containing protein 1	LRWD1;Lrwd1	0	0	0	0	0	0	0	0	0	0	NaN	NaN	NaN	NaN	NaN	NaN	NaN	NaN	NaN	NaN	NaN	NaN	NaN	NaN	NaN	NaN	NaN	NaN	NaN	NaN	NaN	NaN	NaN	NaN	NaN	NaN	NaN	142100	78274	NaN	NaN	NaN	NaN	NaN	NaN	NaN
Q8BVE8;D3Z3E4;D3Z3E0;F6S6G6;F6Y765	Q8BVE8;D3Z3E4;D3Z3E0	Histone-lysine N-methyltransferase NSD2	Whsc1	0	1	1	1	1	0	1	2	2	2	NaN	NaN	NaN	NaN	NaN	NaN	NaN	NaN	NaN	NaN	NaN	NaN	NaN	NaN	NaN	NaN	NaN	NaN	NaN	NaN	NaN	NaN	NaN	NaN	NaN	NaN	NaN	NaN	NaN	456570	3678900	1456800	NaN	2348400	1117800	NaN
Q8BWT1	Q8BWT1	3-ketoacyl-CoA thiolase, mitochondrial	Acaa2	0	0	0	0	0	0	0	0	0	0	NaN	NaN	NaN	NaN	NaN	NaN	NaN	NaN	NaN	NaN	NaN	NaN	NaN	NaN	NaN	NaN	NaN	NaN	NaN	NaN	NaN	NaN	NaN	NaN	NaN	NaN	NaN	270610	NaN	NaN	NaN	NaN	NaN	NaN	NaN	NaN
Q8BX10;A0A0G2JG95	Q8BX10;A0A0G2JG95	Serine/threonine-protein phosphatase PGAM5, mitochondrial	Pgam5	0	1	1	1	1	0	1	2	2	2	-5.48379	-4.6398	-3.85714	NaN	NaN	NaN	NaN	NaN	-5.48379	NaN	NaN	-4.6398	NaN	NaN	-3.85714	NaN	NaN	0.0223467	NaN	NaN	0.0401127	NaN	NaN	0.0690056	NaN	NaN	NaN	NaN	NaN	13129000	NaN	NaN	293390	NaN	1294500	526640
Q8BY02	Q8BY02	NF-kappa-B-repressing factor	Nkrf	0	0	0	0	0	0	0	0	0	1	NaN	NaN	NaN	NaN	NaN	NaN	NaN	NaN	NaN	NaN	NaN	NaN	NaN	NaN	NaN	NaN	NaN	NaN	NaN	NaN	NaN	NaN	NaN	NaN	NaN	NaN	NaN	NaN	NaN	NaN	NaN	NaN	NaN	NaN	NaN	NaN
Q8BZR9	Q8BZR9	Uncharacterized protein C17orf85 homolog		0	0	0	1	1	0	1	1	1	2	NaN	NaN	-1.28778	NaN	NaN	NaN	NaN	NaN	NaN	NaN	NaN	NaN	NaN	NaN	-1.28778	NaN	NaN	NaN	NaN	NaN	NaN	NaN	NaN	0.409582	NaN	NaN	NaN	NaN	NaN	5579350	163650	660105	NaN	NaN	NaN	NaN
Q8C0T5	Q8C0T5	Signal-induced proliferation-associated 1-like protein 1	Sipa1l1	0	1	1	0	1	0	0	2	3	0	NaN	NaN	NaN	NaN	NaN	NaN	NaN	NaN	NaN	NaN	NaN	NaN	NaN	NaN	NaN	NaN	NaN	NaN	NaN	NaN	NaN	NaN	NaN	NaN	NaN	NaN	NaN	NaN	NaN	NaN	5678270	7257950	NaN	1960400	842535	609570
Q8C2E4	Q8C2E4	Pentatricopeptide repeat-containing protein 1, mitochondrial	Ptcd1	0	0	0	0	0	0	1	0	0	0	NaN	NaN	NaN	NaN	NaN	NaN	NaN	NaN	NaN	NaN	NaN	NaN	NaN	NaN	NaN	NaN	NaN	NaN	NaN	NaN	NaN	NaN	NaN	NaN	NaN	NaN	NaN	NaN	NaN	105770	NaN	NaN	NaN	NaN	NaN	NaN
Q8C3F2	Q8C3F2	Constitutive coactivator of PPAR-gamma-like protein 2	Fam120c	1	0	0	1	1	0	2	0	0	3	NaN	NaN	-1.57314	NaN	NaN	0.37334	NaN	NaN	NaN	NaN	NaN	NaN	NaN	-0.527924	-2.61836	NaN	NaN	NaN	NaN	NaN	NaN	NaN	0.693552	0.162853	NaN	NaN	NaN	NaN	791505	7582200	NaN	NaN	NaN	NaN	NaN	NaN
Q8C570	Q8C570	mRNA export factor	Rae1	0	0	0	0	0	0	1	0	0	1	NaN	NaN	NaN	NaN	NaN	NaN	NaN	NaN	NaN	NaN	NaN	NaN	NaN	NaN	NaN	NaN	NaN	NaN	NaN	NaN	NaN	NaN	NaN	NaN	NaN	NaN	NaN	320960	NaN	NaN	NaN	NaN	NaN	NaN	NaN	NaN
Q8C605;Q9WUA3;D3YUA3;F6YL81	Q8C605;Q9WUA3	ATP-dependent 6-phosphofructokinase;ATP-dependent 6-phosphofructokinase, platelet type	Pfkp	0	0	0	0	0	0	0	1	0	0	NaN	NaN	NaN	NaN	NaN	NaN	NaN	NaN	NaN	NaN	NaN	NaN	NaN	NaN	NaN	NaN	NaN	NaN	NaN	NaN	NaN	NaN	NaN	NaN	NaN	NaN	NaN	NaN	NaN	NaN	7250100	260700	NaN	NaN	NaN	NaN
Q8C6B9	Q8C6B9	Active regulator of SIRT1	Rps19bp1	0	0	0	0	0	0	0	1	0	0	NaN	NaN	NaN	NaN	NaN	NaN	NaN	NaN	NaN	NaN	NaN	NaN	NaN	NaN	NaN	NaN	NaN	NaN	NaN	NaN	NaN	NaN	NaN	NaN	NaN	NaN	NaN	NaN	NaN	NaN	NaN	1326900	NaN	NaN	NaN	NaN
Q8C726	Q8C726	BTB/POZ domain-containing protein 9	Btbd9	0	0	0	0	0	0	0	0	0	0	NaN	NaN	NaN	NaN	NaN	NaN	NaN	NaN	NaN	NaN	NaN	NaN	NaN	NaN	NaN	NaN	NaN	NaN	NaN	NaN	NaN	NaN	NaN	NaN	NaN	NaN	NaN	NaN	NaN	NaN	NaN	240920	NaN	NaN	NaN	NaN
Q8C9B9;A0A0R4J0L7	Q8C9B9	Death-inducer obliterator 1	Dido1	0	0	0	0	0	1	0	1	1	1	NaN	NaN	NaN	NaN	NaN	NaN	NaN	NaN	NaN	NaN	NaN	NaN	NaN	NaN	NaN	NaN	NaN	NaN	NaN	NaN	NaN	NaN	NaN	NaN	771730	NaN	NaN	NaN	NaN	NaN	2041700	755950	NaN	1165000	NaN	NaN
Q8CCF0	Q8CCF0	U4/U6 small nuclear ribonucleoprotein Prp31	Prpf31	1	0	0	1	1	0	2	1	1	2	NaN	NaN	0.0266439	NaN	NaN	NaN	NaN	NaN	NaN	NaN	NaN	NaN	NaN	NaN	0.0266439	NaN	NaN	NaN	NaN	NaN	NaN	NaN	NaN	1.01864	NaN	NaN	NaN	87783	NaN	1252700	NaN	NaN	NaN	NaN	NaN	NaN
Q8CCK0	Q8CCK0	Core histone macro-H2A.2	H2afy2	0	0	0	1	1	0	0	0	0	2	NaN	NaN	NaN	NaN	NaN	NaN	NaN	NaN	NaN	NaN	NaN	NaN	NaN	NaN	NaN	NaN	NaN	NaN	NaN	NaN	NaN	NaN	NaN	NaN	NaN	NaN	NaN	NaN	NaN	NaN	NaN	NaN	NaN	NaN	NaN	NaN
Q8CEC0	Q8CEC0	Nuclear pore complex protein Nup88	Nup88	0	0	0	0	0	0	0	1	0	0	NaN	NaN	NaN	NaN	NaN	NaN	NaN	NaN	NaN	NaN	NaN	NaN	NaN	NaN	NaN	NaN	NaN	NaN	NaN	NaN	NaN	NaN	NaN	NaN	NaN	NaN	NaN	NaN	NaN	NaN	1098800	241350	NaN	NaN	NaN	NaN
Q8CEC6	Q8CEC6	Peptidylprolyl isomerase domain and WD repeat-containing protein 1	Ppwd1	0	0	0	0	0	0	1	1	0	1	NaN	NaN	0.735915	NaN	NaN	NaN	NaN	NaN	NaN	NaN	NaN	NaN	NaN	NaN	0.735915	NaN	NaN	NaN	NaN	NaN	NaN	NaN	NaN	1.66545	NaN	NaN	NaN	NaN	NaN	480890	NaN	262050	NaN	NaN	NaN	NaN
Q8CG46	Q8CG46	Structural maintenance of chromosomes protein 5	Smc5	0	0	0	0	0	0	0	1	0	1	NaN	NaN	NaN	NaN	NaN	NaN	NaN	NaN	NaN	NaN	NaN	NaN	NaN	NaN	NaN	NaN	NaN	NaN	NaN	NaN	NaN	NaN	NaN	NaN	NaN	NaN	NaN	NaN	NaN	NaN	NaN	NaN	NaN	NaN	NaN	NaN
Q8CG48;B1AWH6	Q8CG48;B1AWH6	Structural maintenance of chromosomes protein 2	Smc2	0	0	0	0	0	0	0	0	1	0	NaN	NaN	NaN	NaN	NaN	NaN	NaN	NaN	NaN	NaN	NaN	NaN	NaN	NaN	NaN	NaN	NaN	NaN	NaN	NaN	NaN	NaN	NaN	NaN	NaN	NaN	NaN	NaN	NaN	NaN	NaN	NaN	NaN	1105000	110090	99303
Q8CGC7	Q8CGC7	Bifunctional glutamate/proline--tRNA ligase;Glutamate--tRNA ligase;Proline--tRNA ligase	Eprs	0	1	0	0	1	0	1	2	1	0	2.6399	0.449403	NaN	NaN	NaN	NaN	2.6399	NaN	NaN	0.449403	NaN	NaN	NaN	NaN	NaN	6.23288	NaN	NaN	1.36548	NaN	NaN	NaN	NaN	NaN	NaN	NaN	NaN	756440	NaN	NaN	4714800	783990	39075	1032900	NaN	NaN
Q8CGF7	Q8CGF7	Transcription elongation regulator 1	Tcerg1	0	0	0	0	0	0	0	0	0	0	NaN	NaN	NaN	NaN	NaN	NaN	NaN	NaN	NaN	NaN	NaN	NaN	NaN	NaN	NaN	NaN	NaN	NaN	NaN	NaN	NaN	NaN	NaN	NaN	NaN	NaN	NaN	NaN	NaN	156940	NaN	241980	NaN	NaN	NaN	NaN
Q8CGK3	Q8CGK3	Lon protease homolog, mitochondrial	Lonp1	0	1	1	1	1	0	1	2	3	2	2.64612	0.656705	-1.38379	NaN	NaN	NaN	2.64612	NaN	NaN	0.656705	NaN	NaN	-1.38379	NaN	NaN	6.25981	NaN	NaN	1.57648	NaN	NaN	0.383211	NaN	NaN	NaN	NaN	NaN	1817850	NaN	NaN	11379400	2445550	NaN	2865800	3143600	278130
Q8CH09	Q8CH09	SURP and G-patch domain-containing protein 2	Sugp2	1	0	0	1	1	0	2	0	0	3	NaN	NaN	NaN	NaN	NaN	NaN	NaN	NaN	NaN	NaN	NaN	NaN	NaN	NaN	NaN	NaN	NaN	NaN	NaN	NaN	NaN	NaN	NaN	NaN	NaN	NaN	NaN	NaN	NaN	208830	NaN	NaN	NaN	NaN	NaN	NaN
Q8CIG3;F6V3V2	Q8CIG3;F6V3V2	Lysine-specific histone demethylase 1B	Kdm1b	0	1	0	1	1	0	0	2	1	2	NaN	NaN	NaN	NaN	NaN	NaN	NaN	NaN	NaN	NaN	NaN	NaN	NaN	NaN	NaN	NaN	NaN	NaN	NaN	NaN	NaN	NaN	NaN	NaN	NaN	NaN	NaN	NaN	NaN	NaN	1897400	455245	NaN	NaN	NaN	NaN
Q8CIL4	Q8CIL4	Uncharacterized protein C1orf131 homolog		0	1	1	1	1	0	1	2	3	2	NaN	NaN	NaN	NaN	NaN	NaN	NaN	NaN	NaN	NaN	NaN	NaN	NaN	NaN	NaN	NaN	NaN	NaN	NaN	NaN	NaN	NaN	NaN	NaN	NaN	NaN	NaN	NaN	NaN	NaN	NaN	1294300	NaN	1589600	779935	156320
Q8CJ40	Q8CJ40	Rootletin	Crocc	0	0	1	0	1	0	0	1	2	0	NaN	NaN	NaN	NaN	NaN	NaN	NaN	NaN	NaN	NaN	NaN	NaN	NaN	NaN	NaN	NaN	NaN	NaN	NaN	NaN	NaN	NaN	NaN	NaN	NaN	NaN	NaN	NaN	NaN	NaN	NaN	NaN	NaN	835800	791865	908510
Q8CJG0;H3BJ70;Q8CJG1	Q8CJG0	Protein argonaute-2	Ago2	1	0	0	0	0	0	2	0	0	1	NaN	NaN	-2.79402	NaN	NaN	NaN	NaN	NaN	NaN	NaN	NaN	NaN	NaN	NaN	-2.79402	NaN	NaN	NaN	NaN	NaN	NaN	NaN	NaN	0.144183	NaN	NaN	NaN	NaN	536905	15915500	NaN	NaN	NaN	NaN	NaN	NaN
Q8JZM7	Q8JZM7	Parafibromin	Cdc73	0	0	0	0	0	0	0	0	0	0	NaN	NaN	NaN	NaN	NaN	NaN	NaN	NaN	NaN	NaN	NaN	NaN	NaN	NaN	NaN	NaN	NaN	NaN	NaN	NaN	NaN	NaN	NaN	NaN	NaN	NaN	NaN	NaN	58422	46714	NaN	NaN	NaN	NaN	NaN	NaN
Q8JZQ9;A0A0G2JG48	Q8JZQ9	Eukaryotic translation initiation factor 3 subunit B	Eif3b	1	1	1	0	1	0	2	2	2	1	1.22073	1.48994	-4.07717	NaN	NaN	NaN	1.22073	NaN	NaN	1.48994	NaN	NaN	NaN	NaN	-4.07717	2.33064	NaN	NaN	2.80877	NaN	NaN	NaN	NaN	0.0592448	NaN	NaN	NaN	1263900	NaN	24987000	2945700	1551200	NaN	3550000	NaN	NaN
Q8JZU2;F6VVY4	Q8JZU2;F6VVY4	Tricarboxylate transport protein, mitochondrial	Slc25a1	0	0	0	0	0	0	1	1	1	1	0.839057	0.704727	NaN	NaN	NaN	NaN	0.839057	NaN	NaN	0.704727	NaN	NaN	NaN	NaN	NaN	1.78888	NaN	NaN	1.62984	NaN	NaN	NaN	NaN	NaN	NaN	NaN	NaN	729325	NaN	NaN	1304675	NaN	NaN	1188680	NaN	NaN
Q8K0D5	Q8K0D5	Elongation factor G, mitochondrial	Gfm1	0	0	0	0	0	0	1	1	1	0	NaN	NaN	NaN	NaN	NaN	NaN	NaN	NaN	NaN	NaN	NaN	NaN	NaN	NaN	NaN	NaN	NaN	NaN	NaN	NaN	NaN	NaN	NaN	NaN	NaN	NaN	NaN	NaN	NaN	NaN	2925900	NaN	NaN	NaN	NaN	NaN
Q8K0Y2	Q8K0Y2	Keratin, type I cuticular Ha3-I	Krt33a	0	0	0	0	0	0	0	0	0	0	NaN	NaN	NaN	NaN	NaN	NaN	NaN	NaN	NaN	NaN	NaN	NaN	NaN	NaN	NaN	NaN	NaN	NaN	NaN	NaN	NaN	NaN	NaN	NaN	NaN	NaN	NaN	NaN	NaN	NaN	3690600	NaN	NaN	NaN	NaN	NaN
Q8K1N4	Q8K1N4	Spermatogenesis-associated serine-rich protein 2	Spats2	0	0	1	1	1	0	1	1	2	2	NaN	-2.00724	0.185853	NaN	NaN	NaN	NaN	NaN	NaN	NaN	NaN	-2.00724	NaN	NaN	0.185853	NaN	NaN	NaN	NaN	NaN	0.248749	NaN	NaN	1.13749	NaN	NaN	NaN	290280	NaN	6515400	NaN	NaN	NaN	NaN	NaN	1620700
Q8K202;G8JL51	Q8K202;G8JL51	DNA-directed RNA polymerase I subunit RPA49	Polr1e	0	0	0	0	0	0	0	0	0	0	NaN	NaN	NaN	NaN	NaN	NaN	NaN	NaN	NaN	NaN	NaN	NaN	NaN	NaN	NaN	NaN	NaN	NaN	NaN	NaN	NaN	NaN	NaN	NaN	NaN	NaN	NaN	NaN	NaN	NaN	NaN	NaN	NaN	NaN	NaN	NaN
Q8K297	Q8K297	Procollagen galactosyltransferase 1	Colgalt1	0	0	0	0	0	0	1	0	0	0	NaN	NaN	NaN	NaN	NaN	NaN	NaN	NaN	NaN	NaN	NaN	NaN	NaN	NaN	NaN	NaN	NaN	NaN	NaN	NaN	NaN	NaN	NaN	NaN	NaN	NaN	NaN	291110	NaN	NaN	NaN	NaN	NaN	NaN	NaN	NaN
Q8K298	Q8K298	Actin-binding protein anillin	Anln	0	0	0	0	0	0	0	0	0	0	NaN	NaN	NaN	NaN	NaN	NaN	NaN	NaN	NaN	NaN	NaN	NaN	NaN	NaN	NaN	NaN	NaN	NaN	NaN	NaN	NaN	NaN	NaN	NaN	NaN	NaN	NaN	NaN	NaN	NaN	1000800	NaN	NaN	NaN	NaN	NaN
Q8K2B3	Q8K2B3	Succinate dehydrogenase [ubiquinone] flavoprotein subunit, mitochondrial	Sdha	0	0	0	0	0	0	1	1	1	0	1.7788	1.58123	NaN	NaN	NaN	NaN	1.7788	NaN	NaN	1.58123	NaN	NaN	NaN	NaN	NaN	3.4314	NaN	NaN	2.99225	NaN	NaN	NaN	NaN	NaN	NaN	NaN	NaN	1096800	NaN	NaN	3763565	NaN	NaN	3281900	NaN	NaN
Q8K2F0;A2AKA9;B0V2V8;Q3UH70;Q9ESU6;B0V2V6	Q8K2F0;A2AKA9;B0V2V8;Q3UH70;Q9ESU6	Bromodomain-containing protein 3;Bromodomain-containing protein 4	Brd3;Brd4	0	0	1	0	1	0	0	1	2	0	NaN	NaN	NaN	NaN	NaN	NaN	NaN	NaN	NaN	NaN	NaN	NaN	NaN	NaN	NaN	NaN	NaN	NaN	NaN	NaN	NaN	NaN	NaN	NaN	NaN	NaN	NaN	247280	NaN	NaN	NaN	2772450	NaN	NaN	2690600	189120
Q8K2H1;G3UWD4;Q3UBL8;G3X959	Q8K2H1;G3UWD4;Q3UBL8;G3X959	Periphilin-1	Pphln1	0	0	0	0	0	0	0	1	1	1	NaN	NaN	NaN	NaN	NaN	NaN	NaN	NaN	NaN	NaN	NaN	NaN	NaN	NaN	NaN	NaN	NaN	NaN	NaN	NaN	NaN	NaN	NaN	NaN	NaN	NaN	NaN	NaN	NaN	NaN	NaN	4558900	NaN	688700	2839900	42525
Q8K301	Q8K301	Probable ATP-dependent RNA helicase DDX52	Ddx52	0	1	1	1	1	0	1	2	2	2	1.36683	0.655571	0.748446	NaN	NaN	NaN	NaN	1.36683	NaN	NaN	0.655571	NaN	NaN	0.748446	NaN	NaN	2.57904	NaN	NaN	1.57524	NaN	NaN	1.67998	NaN	NaN	NaN	NaN	NaN	473490	NaN	6188850	1221150	NaN	1868200	745860	NaN
Q8K327	Q8K327	Chromosome alignment-maintaining phosphoprotein 1	Champ1	0	0	0	1	1	0	1	1	1	2	3.64098	2.07353	2.77738	NaN	NaN	NaN	NaN	3.64098	NaN	NaN	2.07353	NaN	NaN	2.77738	NaN	NaN	12.4751	NaN	NaN	4.20915	NaN	NaN	6.85607	NaN	NaN	NaN	NaN	NaN	162440	NaN	NaN	2026450	NaN	NaN	683735	NaN
Q8K339	Q8K339	DNA/RNA-binding protein KIN17	Kin	0	0	0	0	0	0	1	0	0	0	NaN	NaN	NaN	NaN	NaN	NaN	NaN	NaN	NaN	NaN	NaN	NaN	NaN	NaN	NaN	NaN	NaN	NaN	NaN	NaN	NaN	NaN	NaN	NaN	NaN	NaN	NaN	NaN	NaN	239960	NaN	NaN	NaN	NaN	NaN	NaN
Q8K3Y3;H3BLC6;H3BL11;H3BK51	Q8K3Y3;H3BLC6	Protein lin-28 homolog A	Lin28a	1	1	0	1	1	0	2	2	0	3	2.05143	NaN	2.33596	NaN	NaN	NaN	NaN	2.05143	NaN	NaN	NaN	NaN	NaN	2.33596	NaN	NaN	4.14517	NaN	NaN	NaN	NaN	NaN	5.04888	NaN	NaN	NaN	NaN	NaN	589240	526320	872200	2442500	NaN	NaN	NaN	NaN
Q8K4P0;D3YX80	Q8K4P0	pre-mRNA 3 end processing protein WDR33	Wdr33	0	0	0	0	0	0	1	0	0	1	NaN	NaN	0.253492	NaN	NaN	NaN	NaN	NaN	NaN	NaN	NaN	NaN	NaN	NaN	0.253492	NaN	NaN	NaN	NaN	NaN	NaN	NaN	NaN	1.19209	NaN	NaN	NaN	NaN	71126	3659500	NaN	NaN	NaN	NaN	NaN	NaN
Q8QZT1	Q8QZT1	Acetyl-CoA acetyltransferase, mitochondrial	Acat1	0	0	0	0	0	0	1	1	1	0	1.38862	0.298715	NaN	NaN	NaN	NaN	1.38862	NaN	NaN	0.298715	NaN	NaN	NaN	NaN	NaN	2.61829	NaN	NaN	1.23005	NaN	NaN	NaN	NaN	NaN	NaN	NaN	NaN	2603150	NaN	142170	6815800	NaN	NaN	3202000	NaN	NaN
Q8QZY1	Q8QZY1	Eukaryotic translation initiation factor 3 subunit L	Eif3l	0	0	0	0	0	0	1	0	0	1	NaN	NaN	-6.82305	NaN	NaN	NaN	NaN	NaN	NaN	NaN	NaN	NaN	NaN	NaN	-6.82305	NaN	NaN	NaN	NaN	NaN	NaN	NaN	NaN	0.00883197	NaN	NaN	NaN	NaN	NaN	37195000	NaN	NaN	NaN	NaN	NaN	NaN
Q8QZY9	Q8QZY9	Splicing factor 3B subunit 4	Sf3b4	0	0	0	1	1	0	1	1	1	2	NaN	NaN	NaN	NaN	NaN	NaN	NaN	NaN	NaN	NaN	NaN	NaN	NaN	NaN	NaN	NaN	NaN	NaN	NaN	NaN	NaN	NaN	NaN	NaN	NaN	NaN	NaN	329550	NaN	2003600	NaN	2183000	NaN	NaN	916585	NaN
Q8R050	Q8R050	Eukaryotic peptide chain release factor GTP-binding subunit ERF3A	Gspt1	0	0	0	0	0	0	0	0	0	0	NaN	NaN	NaN	NaN	NaN	NaN	NaN	NaN	NaN	NaN	NaN	NaN	NaN	NaN	NaN	NaN	NaN	NaN	NaN	NaN	NaN	NaN	NaN	NaN	NaN	NaN	NaN	NaN	NaN	124190	NaN	NaN	NaN	NaN	NaN	NaN
Q8R0B4;A0A087WSH7;A0A087WNY6	Q8R0B4;A0A087WSH7		Tardbp	0	0	0	0	0	0	0	0	0	0	NaN	NaN	NaN	NaN	NaN	NaN	NaN	NaN	NaN	NaN	NaN	NaN	NaN	NaN	NaN	NaN	NaN	NaN	NaN	NaN	NaN	NaN	NaN	NaN	NaN	NaN	NaN	NaN	NaN	NaN	NaN	NaN	NaN	NaN	NaN	NaN
Q8R0K4;H3BJB7;H3BLI5	Q8R0K4;H3BJB7;H3BLI5	Coiled-coil domain-containing protein 137	Ccdc137	0	0	1	0	1	0	0	1	2	1	NaN	NaN	NaN	NaN	NaN	NaN	NaN	NaN	NaN	NaN	NaN	NaN	NaN	NaN	NaN	NaN	NaN	NaN	NaN	NaN	NaN	NaN	NaN	NaN	NaN	NaN	NaN	NaN	NaN	NaN	NaN	1780500	NaN	NaN	1062900	173490
Q8R1B4;M0QWV3	Q8R1B4	Eukaryotic translation initiation factor 3 subunit C	Eif3c	0	0	0	0	0	0	1	0	0	1	NaN	NaN	-6.34364	NaN	NaN	NaN	NaN	NaN	NaN	NaN	NaN	NaN	NaN	NaN	-6.34364	NaN	NaN	NaN	NaN	NaN	NaN	NaN	NaN	0.0123133	NaN	NaN	NaN	NaN	51026	12514500	NaN	NaN	NaN	NaN	NaN	NaN
Q8R322	Q8R322	Nucleoporin GLE1	Gle1	0	0	0	0	0	0	0	1	1	1	NaN	NaN	NaN	NaN	NaN	NaN	NaN	NaN	NaN	NaN	NaN	NaN	NaN	NaN	NaN	NaN	NaN	NaN	NaN	NaN	NaN	NaN	NaN	NaN	NaN	NaN	NaN	NaN	NaN	64330	NaN	572070	NaN	NaN	229840	NaN
Q8R326;F7D909	Q8R326	Paraspeckle component 1	Pspc1	1	1	0	1	1	0	2	2	1	3	NaN	NaN	NaN	NaN	NaN	NaN	NaN	NaN	NaN	NaN	NaN	NaN	NaN	NaN	NaN	NaN	NaN	NaN	NaN	NaN	NaN	NaN	NaN	NaN	NaN	NaN	NaN	NaN	NaN	446390	NaN	4655750	NaN	NaN	1577500	NaN
Q8R3C6;A0A0J9YUT8	Q8R3C6;A0A0J9YUT8	Probable RNA-binding protein 19	Rbm19	1	1	1	1	1	0	2	2	3	3	2.37106	1.37579	2.14507	NaN	NaN	NaN	2.37106	NaN	NaN	1.37579	NaN	NaN	2.14507	NaN	NaN	5.17321	NaN	NaN	2.5951	NaN	NaN	4.42314	NaN	NaN	NaN	NaN	NaN	970780	NaN	NaN	5022050	3054100	NaN	2519270	1665400	692390
Q8R3N1	Q8R3N1	Nucleolar protein 14	Nop14	0	0	0	0	0	0	0	1	1	1	NaN	NaN	NaN	NaN	NaN	NaN	NaN	NaN	NaN	NaN	NaN	NaN	NaN	NaN	NaN	NaN	NaN	NaN	NaN	NaN	NaN	NaN	NaN	NaN	NaN	NaN	NaN	NaN	NaN	NaN	NaN	1541300	NaN	472660	1091150	NaN
Q8R3N6	Q8R3N6	THO complex subunit 1	Thoc1	1	1	1	1	1	0	2	2	3	3	0.350935	-3.90628	0.906499	NaN	0.398867	0.210948	NaN	0.350935	NaN	NaN	-1.07881	-6.73376	NaN	0.594627	1.21837	NaN	1.27539	NaN	NaN	0.47342	0.00939586	NaN	1.51008	2.32684	NaN	NaN	NaN	NaN	1919300	18530500	2326000	2447850	NaN	1563300	908635	174110
Q8R480;Z4YLV0;Z4YM95	Q8R480	Nuclear pore complex protein Nup85	Nup85	0	1	1	1	1	0	0	2	2	2	NaN	NaN	NaN	NaN	NaN	NaN	NaN	NaN	NaN	NaN	NaN	NaN	NaN	NaN	NaN	NaN	NaN	NaN	NaN	NaN	NaN	NaN	NaN	NaN	NaN	NaN	NaN	NaN	NaN	NaN	2407300	1873600	NaN	NaN	775810	213330
Q8R4R6	Q8R4R6	Nucleoporin NUP53	Nup35	0	0	0	0	0	0	0	0	0	0	NaN	NaN	NaN	NaN	NaN	NaN	NaN	NaN	NaN	NaN	NaN	NaN	NaN	NaN	NaN	NaN	NaN	NaN	NaN	NaN	NaN	NaN	NaN	NaN	NaN	NaN	NaN	NaN	NaN	NaN	NaN	NaN	NaN	NaN	NaN	44753
Q8R5L1;O35658	Q8R5L1;O35658	Complement component 1 Q subcomponent-binding protein, mitochondrial	C1qbp	0	0	0	0	0	0	1	1	0	1	2.17227	0.961476	NaN	NaN	NaN	NaN	2.17227	NaN	NaN	0.961476	NaN	NaN	NaN	NaN	NaN	4.50733	NaN	NaN	1.9473	NaN	NaN	NaN	NaN	NaN	NaN	NaN	NaN	829250	NaN	NaN	3737700	NaN	NaN	1614800	NaN	NaN
Q8VBU8;G3UZ43;G3UYF0;G3UWN8;G3UYT4;G3UWM0;F6V6B6	Q8VBU8;G3UZ43;G3UYF0;G3UWN8;G3UYT4;G3UWM0;F6V6B6	Protein BANP	Banp	0	0	0	0	0	0	0	1	1	1	NaN	NaN	NaN	NaN	NaN	NaN	NaN	NaN	NaN	NaN	NaN	NaN	NaN	NaN	NaN	NaN	NaN	NaN	NaN	NaN	NaN	NaN	NaN	NaN	NaN	NaN	NaN	NaN	NaN	NaN	NaN	604450	NaN	NaN	645100	NaN
Q9CQ43;Q8VCG1	Q9CQ43;Q8VCG1		Dut	0	0	0	0	0	0	0	1	0	1	NaN	NaN	NaN	NaN	NaN	NaN	NaN	NaN	NaN	NaN	NaN	NaN	NaN	NaN	NaN	NaN	NaN	NaN	NaN	NaN	NaN	NaN	NaN	NaN	NaN	NaN	NaN	NaN	NaN	NaN	NaN	5009050	264750	NaN	NaN	NaN
Q8VDD5;F2Z494;E9Q264	Q8VDD5	Myosin-9	Myh9	0	0	0	0	0	1	2	3	3	2	6.35055	1.82461	NaN	NaN	NaN	NaN	6.35055	NaN	NaN	1.82461	NaN	NaN	NaN	NaN	NaN	81.6032	NaN	NaN	3.5421	NaN	NaN	NaN	NaN	NaN	611480	NaN	NaN	2114415	NaN	NaN	172543000	7475900	1160000	7489470	7310500	2165300
Q8VDP2;Z4YLD0	Q8VDP2;Z4YLD0	UPF0428 protein CXorf56 homolog	C330007P06Rik	0	0	0	0	0	0	1	0	0	0	NaN	NaN	NaN	NaN	NaN	NaN	NaN	NaN	NaN	NaN	NaN	NaN	NaN	NaN	NaN	NaN	NaN	NaN	NaN	NaN	NaN	NaN	NaN	NaN	NaN	NaN	NaN	NaN	114540	1860500	NaN	NaN	NaN	NaN	NaN	NaN
Q8VDW0;D6RHT5	Q8VDW0;D6RHT5	ATP-dependent RNA helicase DDX39A	Ddx39a;Ddx39	0	0	0	0	0	0	0	1	0	1	NaN	NaN	NaN	NaN	NaN	NaN	NaN	NaN	NaN	NaN	NaN	NaN	NaN	NaN	NaN	NaN	NaN	NaN	NaN	NaN	NaN	NaN	NaN	NaN	NaN	NaN	NaN	240870	NaN	NaN	NaN	NaN	NaN	NaN	NaN	NaN
Q8VE10	Q8VE10	N-alpha-acetyltransferase 40	Naa40	0	0	0	0	0	0	0	0	1	0	NaN	NaN	NaN	NaN	NaN	NaN	NaN	NaN	NaN	NaN	NaN	NaN	NaN	NaN	NaN	NaN	NaN	NaN	NaN	NaN	NaN	NaN	NaN	NaN	NaN	NaN	NaN	NaN	132670	NaN	NaN	NaN	NaN	898510	NaN	NaN
Q8VE80	Q8VE80	THO complex subunit 3	Thoc3	0	0	0	1	1	0	1	0	0	2	NaN	NaN	-0.742157	NaN	NaN	NaN	NaN	NaN	NaN	NaN	NaN	NaN	NaN	NaN	-0.742157	NaN	NaN	NaN	NaN	NaN	NaN	NaN	NaN	0.597845	NaN	NaN	NaN	201450	NaN	4343100	NaN	NaN	NaN	NaN	NaN	NaN
Q8VEJ4	Q8VEJ4	Notchless protein homolog 1	Nle1	0	0	0	0	0	0	0	0	0	0	NaN	NaN	NaN	NaN	NaN	NaN	NaN	NaN	NaN	NaN	NaN	NaN	NaN	NaN	NaN	NaN	NaN	NaN	NaN	NaN	NaN	NaN	NaN	NaN	NaN	NaN	NaN	NaN	NaN	1784900	77770	NaN	NaN	NaN	NaN	NaN
Q8VHK9	Q8VHK9	ATP-dependent RNA helicase DHX36	Dhx36	1	0	0	1	1	0	2	1	1	2	-0.0493436	NaN	-0.307419	NaN	NaN	0.807084	NaN	-0.0493436	NaN	NaN	NaN	NaN	NaN	0.675814	-1.29065	NaN	0.966376	NaN	NaN	NaN	NaN	NaN	1.5975	0.408766	NaN	NaN	NaN	249520	1165385	27993000	NaN	1126200	NaN	NaN	NaN	NaN
Q91VA7;V9GXV0	Q91VA7;V9GXV0	Isocitrate dehydrogenase [NAD] subunit, mitochondrial	Idh3b	0	0	0	0	0	0	0	0	0	0	NaN	NaN	NaN	NaN	NaN	NaN	NaN	NaN	NaN	NaN	NaN	NaN	NaN	NaN	NaN	NaN	NaN	NaN	NaN	NaN	NaN	NaN	NaN	NaN	NaN	NaN	NaN	NaN	NaN	NaN	NaN	NaN	NaN	449580	97964	NaN
Q91VB8;P01942	Q91VB8;P01942	Hemoglobin subunit alpha	haemaglobin alpha 2;Hba	0	0	0	0	0	1	1	1	1	1	2.12951	1.08686	1.4858	NaN	NaN	NaN	NaN	2.12951	NaN	NaN	1.08686	NaN	NaN	1.4858	NaN	NaN	4.37568	NaN	NaN	2.12412	NaN	NaN	2.80072	NaN	NaN	54346000	NaN	NaN	36728000	NaN	NaN	160710000	NaN	NaN	78014500	NaN
Q91VL8	Q91VL8	Telomeric repeat-binding factor 2-interacting protein 1	Terf2ip	0	0	1	0	1	0	1	1	2	1	3.72685	1.62832	1.97239	NaN	NaN	NaN	NaN	3.72685	NaN	NaN	1.62832	NaN	NaN	1.97239	NaN	NaN	13.2402	NaN	NaN	3.09152	NaN	NaN	3.92417	NaN	NaN	NaN	NaN	NaN	622590	NaN	NaN	8243200	NaN	NaN	1924750	156530
Q91VN6	Q91VN6	Probable ATP-dependent RNA helicase DDX41	Ddx41	1	1	1	1	1	0	3	2	2	3	NaN	-2.81328	0.760979	NaN	NaN	NaN	NaN	NaN	NaN	NaN	NaN	-2.81328	NaN	NaN	0.760979	NaN	NaN	NaN	NaN	NaN	0.142272	NaN	NaN	1.69464	NaN	NaN	NaN	NaN	324580	3149400	1448500	NaN	NaN	NaN	NaN	448070
Q91VT1	Q91VT1	E3 SUMO-protein ligase NSE2	Nsmce2	0	0	0	0	0	0	0	1	1	1	NaN	NaN	NaN	NaN	NaN	NaN	NaN	NaN	NaN	NaN	NaN	NaN	NaN	NaN	NaN	NaN	NaN	NaN	NaN	NaN	NaN	NaN	NaN	NaN	NaN	NaN	NaN	142180	NaN	NaN	NaN	577675	NaN	NaN	NaN	NaN
Q91W18;E9Q6T6;F6ZI20	Q91W18;E9Q6T6	Tudor domain-containing protein 3	Tdrd3	0	0	0	0	0	0	1	0	0	1	NaN	NaN	-2.1585	NaN	NaN	NaN	NaN	NaN	NaN	NaN	NaN	NaN	NaN	NaN	-2.1585	NaN	NaN	NaN	NaN	NaN	NaN	NaN	NaN	0.223988	NaN	NaN	NaN	NaN	NaN	5246700	NaN	NaN	NaN	NaN	NaN	NaN
Q91WG4	Q91WG4	Elongator complex protein 2	Elp2	0	0	0	1	1	0	0	0	0	2	NaN	NaN	NaN	NaN	NaN	NaN	NaN	NaN	NaN	NaN	NaN	NaN	NaN	NaN	NaN	NaN	NaN	NaN	NaN	NaN	NaN	NaN	NaN	NaN	NaN	NaN	NaN	NaN	NaN	NaN	NaN	NaN	NaN	NaN	NaN	NaN
Q91WM1;A2BH82;A2BH83	Q91WM1	Spermatid perinuclear RNA-binding protein	Strbp	1	1	0	1	1	0	2	2	1	3	2.20346	0.912853	0.600207	NaN	NaN	0.596742	NaN	2.20346	NaN	NaN	0.912853	NaN	NaN	1.41749	-0.217079	NaN	4.60583	NaN	NaN	1.88276	NaN	NaN	2.67121	0.860306	NaN	NaN	NaN	NaN	1485900	14203500	2592500	6843800	NaN	NaN	2797600	NaN
Q91WN1	Q91WN1	DnaJ homolog subfamily C member 9	Dnajc9	0	0	0	0	0	0	0	0	0	0	NaN	NaN	NaN	NaN	NaN	NaN	NaN	NaN	NaN	NaN	NaN	NaN	NaN	NaN	NaN	NaN	NaN	NaN	NaN	NaN	NaN	NaN	NaN	NaN	NaN	NaN	NaN	NaN	NaN	NaN	NaN	NaN	NaN	NaN	NaN	NaN
Q91XU0	Q91XU0	ATPase WRNIP1	Wrnip1	0	1	1	1	1	0	0	2	2	3	NaN	NaN	NaN	NaN	NaN	NaN	NaN	NaN	NaN	NaN	NaN	NaN	NaN	NaN	NaN	NaN	NaN	NaN	NaN	NaN	NaN	NaN	NaN	NaN	NaN	NaN	NaN	NaN	NaN	NaN	4945600	4511500	NaN	2720000	1356100	NaN
Q91XV3	Q91XV3	Brain acid soluble protein 1	Basp1	0	0	0	0	0	0	0	1	0	0	NaN	NaN	NaN	NaN	NaN	NaN	NaN	NaN	NaN	NaN	NaN	NaN	NaN	NaN	NaN	NaN	NaN	NaN	NaN	NaN	NaN	NaN	NaN	NaN	NaN	NaN	NaN	NaN	NaN	NaN	782030	1441750	NaN	NaN	NaN	NaN
Q91YK2;F7AGW8	Q91YK2	Ribosomal RNA processing protein 1 homolog B	Rrp1b	0	0	1	1	1	0	1	1	2	2	NaN	NaN	NaN	NaN	NaN	NaN	NaN	NaN	NaN	NaN	NaN	NaN	NaN	NaN	NaN	NaN	NaN	NaN	NaN	NaN	NaN	NaN	NaN	NaN	NaN	NaN	NaN	NaN	NaN	182790	NaN	1560850	NaN	722720	2291750	NaN
Q91YQ5;A0A0N4SUJ8	Q91YQ5	Dolichyl-diphosphooligosaccharide--protein glycosyltransferase subunit 1	Rpn1	0	0	0	0	0	1	1	2	3	1	2.88639	1.42034	-0.608656	NaN	NaN	NaN	2.88639	NaN	NaN	1.42034	NaN	NaN	-0.608656	NaN	NaN	7.39418	NaN	NaN	2.67648	NaN	NaN	0.655807	NaN	NaN	309290	NaN	NaN	1188840	NaN	NaN	8790495	992490	NaN	3181905	572430	115750
Q91Z25;Q9WV32;D3Z6S0;F6THG2;F6VVE6	Q91Z25;Q9WV32	Actin-related protein 2/3 complex subunit 1B	Arpc1b	0	1	0	0	1	0	0	2	1	0	NaN	NaN	NaN	NaN	NaN	NaN	NaN	NaN	NaN	NaN	NaN	NaN	NaN	NaN	NaN	NaN	NaN	NaN	NaN	NaN	NaN	NaN	NaN	NaN	NaN	NaN	NaN	NaN	NaN	NaN	5051480	13002000	25501	1002900	NaN	NaN
Q91Z49;D3Z591	Q91Z49	UAP56-interacting factor	Fyttd1	1	1	1	1	1	0	3	2	2	3	1.24403	0.698397	0.196694	NaN	0.292828	0.864842	NaN	1.24403	NaN	1.04439	0.3524	NaN	1.01369	1.40627	-1.82988	NaN	2.3686	NaN	2.0625	1.27668	NaN	2.01906	2.65052	0.281288	NaN	NaN	NaN	1977600	1247530	45645500	NaN	2954900	NaN	4078800	1592700	NaN
Q91ZS8	Q91ZS8	Double-stranded RNA-specific editase 1	Adarb1	0	0	0	1	1	0	1	0	0	2	NaN	NaN	1.38518	NaN	NaN	NaN	NaN	NaN	NaN	NaN	NaN	NaN	NaN	NaN	1.38518	NaN	NaN	NaN	NaN	NaN	NaN	NaN	NaN	2.61204	NaN	NaN	NaN	NaN	NaN	871695	NaN	NaN	NaN	NaN	NaN	NaN
Q920Q6;B1AT10;B1AT13	Q920Q6;B1AT10	RNA-binding protein Musashi homolog 2	Msi2	0	0	0	0	0	0	1	0	0	0	NaN	NaN	NaN	NaN	NaN	NaN	NaN	NaN	NaN	NaN	NaN	NaN	NaN	NaN	NaN	NaN	NaN	NaN	NaN	NaN	NaN	NaN	NaN	NaN	NaN	NaN	NaN	138470	108770	1160900	NaN	NaN	NaN	NaN	NaN	NaN
Q921Y2	Q921Y2	U3 small nucleolar ribonucleoprotein protein IMP3	Imp3	0	0	0	0	0	2	2	2	2	3	2.32407	1.18039	1.10054	NaN	NaN	NaN	NaN	2.32407	NaN	NaN	1.18039	NaN	NaN	1.10054	NaN	NaN	5.00742	NaN	NaN	2.26639	NaN	NaN	2.14435	NaN	NaN	620620	NaN	NaN	707580	NaN	10450000	3543150	NaN	1647630	1603650	NaN
Q922J9;D3Z5W6;D3Z4N9	Q922J9;D3Z5W6;D3Z4N9	Fatty acyl-CoA reductase 1	Far1	0	0	0	0	0	0	0	1	0	0	NaN	NaN	NaN	NaN	NaN	NaN	NaN	NaN	NaN	NaN	NaN	NaN	NaN	NaN	NaN	NaN	NaN	NaN	NaN	NaN	NaN	NaN	NaN	NaN	NaN	NaN	NaN	138540	NaN	NaN	NaN	NaN	NaN	NaN	NaN	NaN
Q922Q8	Q922Q8	Leucine-rich repeat-containing protein 59	Lrrc59	1	1	1	1	1	0	2	2	2	2	NaN	NaN	NaN	NaN	NaN	NaN	NaN	NaN	NaN	NaN	NaN	NaN	NaN	NaN	NaN	NaN	NaN	NaN	NaN	NaN	NaN	NaN	NaN	NaN	NaN	NaN	NaN	865000	NaN	1351400	NaN	1874500	NaN	NaN	NaN	NaN
Q922U1;E0CYD0	Q922U1	U4/U6 small nuclear ribonucleoprotein Prp3	Prpf3	0	1	1	1	1	0	1	2	2	3	NaN	NaN	0.247588	NaN	NaN	NaN	NaN	NaN	NaN	NaN	NaN	NaN	NaN	NaN	0.247588	NaN	NaN	NaN	NaN	NaN	NaN	NaN	NaN	1.18722	NaN	NaN	NaN	NaN	NaN	8825150	NaN	2742300	NaN	NaN	1588900	NaN
Q923D4	Q923D4	Splicing factor 3B subunit 5	Sf3b5	0	0	0	0	0	0	0	0	0	0	NaN	NaN	NaN	NaN	NaN	NaN	NaN	NaN	NaN	NaN	NaN	NaN	NaN	NaN	NaN	NaN	NaN	NaN	NaN	NaN	NaN	NaN	NaN	NaN	NaN	NaN	NaN	235580	NaN	915820	NaN	NaN	NaN	NaN	NaN	NaN
Q923D5;A0A0N4SWF7	Q923D5	WW domain-binding protein 11	Wbp11	0	1	0	1	1	0	1	2	1	3	NaN	NaN	NaN	NaN	NaN	NaN	NaN	NaN	NaN	NaN	NaN	NaN	NaN	NaN	NaN	NaN	NaN	NaN	NaN	NaN	NaN	NaN	NaN	NaN	NaN	NaN	NaN	NaN	NaN	2244900	1303900	1239000	NaN	NaN	856410	NaN
Q923G2	Q923G2	DNA-directed RNA polymerases I, II, and III subunit RPABC3	Polr2h	0	0	0	0	0	0	0	1	1	1	NaN	NaN	NaN	NaN	NaN	NaN	NaN	NaN	NaN	NaN	NaN	NaN	NaN	NaN	NaN	NaN	NaN	NaN	NaN	NaN	NaN	NaN	NaN	NaN	NaN	NaN	NaN	NaN	NaN	40481	281720	1050650	NaN	NaN	1110665	NaN
Q924C1	Q924C1	Exportin-5	Xpo5	0	0	0	0	0	0	1	1	1	0	1.82767	1.35306	NaN	NaN	NaN	NaN	1.82767	NaN	NaN	1.35306	NaN	NaN	NaN	NaN	NaN	3.54964	NaN	NaN	2.55453	NaN	NaN	NaN	NaN	NaN	NaN	NaN	NaN	267810	NaN	NaN	950630	NaN	NaN	684130	NaN	NaN
Q924W5	Q924W5	Structural maintenance of chromosomes protein 6	Smc6	0	0	0	0	0	0	0	0	0	1	NaN	NaN	NaN	NaN	NaN	NaN	NaN	NaN	NaN	NaN	NaN	NaN	NaN	NaN	NaN	NaN	NaN	NaN	NaN	NaN	NaN	NaN	NaN	NaN	NaN	NaN	NaN	NaN	NaN	NaN	NaN	NaN	NaN	NaN	NaN	NaN
Q99JB2;A2AG41;A2AG39;F6WI02	Q99JB2	Stomatin-like protein 2, mitochondrial	Stoml2	0	0	0	0	0	0	1	1	1	0	NaN	NaN	NaN	NaN	NaN	NaN	NaN	NaN	NaN	NaN	NaN	NaN	NaN	NaN	NaN	NaN	NaN	NaN	NaN	NaN	NaN	NaN	NaN	NaN	NaN	NaN	NaN	NaN	NaN	NaN	1077500	NaN	NaN	1158300	NaN	NaN
Q99JR1	Q99JR1	Sideroflexin-1	Sfxn1	0	0	0	0	0	0	0	0	0	0	NaN	NaN	NaN	NaN	NaN	NaN	NaN	NaN	NaN	NaN	NaN	NaN	NaN	NaN	NaN	NaN	NaN	NaN	NaN	NaN	NaN	NaN	NaN	NaN	NaN	NaN	NaN	249220	NaN	NaN	NaN	NaN	NaN	NaN	NaN	NaN
Q99JX4;A2A702;A2A701	Q99JX4;A2A702	Eukaryotic translation initiation factor 3 subunit M	Eif3m	0	0	0	0	0	0	1	0	0	0	NaN	NaN	NaN	NaN	NaN	NaN	NaN	NaN	NaN	NaN	NaN	NaN	NaN	NaN	NaN	NaN	NaN	NaN	NaN	NaN	NaN	NaN	NaN	NaN	NaN	NaN	NaN	NaN	NaN	4257750	NaN	NaN	NaN	NaN	35720	NaN
Q99JY0;D3YXU1	Q99JY0;D3YXU1	Trifunctional enzyme subunit beta, mitochondrial;3-ketoacyl-CoA thiolase	Hadhb	0	1	0	0	1	0	1	2	1	0	NaN	NaN	NaN	NaN	NaN	NaN	NaN	NaN	NaN	NaN	NaN	NaN	NaN	NaN	NaN	NaN	NaN	NaN	NaN	NaN	NaN	NaN	NaN	NaN	NaN	NaN	NaN	1103140	NaN	NaN	NaN	508380	NaN	NaN	NaN	55737
Q99KE1	Q99KE1	NAD-dependent malic enzyme, mitochondrial	Me2	0	0	0	0	0	0	0	0	0	0	NaN	NaN	NaN	NaN	NaN	NaN	NaN	NaN	NaN	NaN	NaN	NaN	NaN	NaN	NaN	NaN	NaN	NaN	NaN	NaN	NaN	NaN	NaN	NaN	NaN	NaN	NaN	332700	NaN	NaN	NaN	NaN	NaN	NaN	NaN	NaN
Q99KG3	Q99KG3	RNA-binding protein 10	Rbm10	0	0	0	0	0	0	1	0	0	1	NaN	NaN	-2.20665	NaN	NaN	NaN	NaN	NaN	NaN	NaN	NaN	NaN	NaN	NaN	-2.20665	NaN	NaN	NaN	NaN	NaN	NaN	NaN	NaN	0.216637	NaN	NaN	NaN	NaN	NaN	1419100	NaN	NaN	NaN	NaN	NaN	NaN
Q99KI0	Q99KI0	Aconitate hydratase, mitochondrial	Aco2	0	0	0	0	0	1	1	3	3	2	2.09786	0.883516	-0.692766	NaN	NaN	NaN	2.09786	NaN	NaN	0.883516	NaN	NaN	-0.692766	NaN	NaN	4.28074	NaN	NaN	1.84487	NaN	NaN	0.618667	NaN	NaN	3136800	NaN	NaN	8025000	NaN	NaN	34352950	6538300	711095	14805050	5937300	629270
Q99LC5	Q99LC5	Electron transfer flavoprotein subunit alpha, mitochondrial	Etfa	0	0	0	0	0	1	1	3	3	2	1.61659	-0.389409	-0.58394	NaN	NaN	NaN	1.61659	NaN	NaN	-0.389409	NaN	NaN	-0.58394	NaN	NaN	3.0665	NaN	NaN	0.763442	NaN	NaN	0.667139	NaN	NaN	1452300	NaN	NaN	5076900	NaN	NaN	15568300	3151650	292230	3875920	1314050	NaN
Q99LH1;B1ASC2	Q99LH1	Nucleolar GTP-binding protein 2	Gnl2	0	0	0	1	1	0	0	1	1	2	NaN	NaN	NaN	NaN	NaN	NaN	NaN	NaN	NaN	NaN	NaN	NaN	NaN	NaN	NaN	NaN	NaN	NaN	NaN	NaN	NaN	NaN	NaN	NaN	NaN	NaN	NaN	NaN	NaN	NaN	714980	1787250	NaN	NaN	NaN	NaN
Q99LI7	Q99LI7	Cleavage stimulation factor subunit 3	Cstf3	0	0	0	0	0	0	1	0	0	1	NaN	NaN	-0.132272	NaN	NaN	NaN	NaN	NaN	NaN	NaN	NaN	NaN	NaN	NaN	-0.132272	NaN	NaN	NaN	NaN	NaN	NaN	NaN	NaN	0.912393	NaN	NaN	NaN	NaN	NaN	1130450	NaN	NaN	NaN	NaN	NaN	NaN
Q99LT0	Q99LT0	Protein dpy-30 homolog	Dpy30	0	0	0	0	0	0	0	1	0	1	NaN	NaN	NaN	NaN	NaN	NaN	NaN	NaN	NaN	NaN	NaN	NaN	NaN	NaN	NaN	NaN	NaN	NaN	NaN	NaN	NaN	NaN	NaN	NaN	NaN	NaN	NaN	NaN	NaN	NaN	NaN	1138600	NaN	NaN	NaN	NaN
Q99M28	Q99M28	RNA-binding protein with serine-rich domain 1	Rnps1	1	0	0	1	1	0	2	1	1	2	NaN	-3.91722	-1.27901	NaN	NaN	NaN	NaN	NaN	NaN	NaN	NaN	-3.91722	NaN	NaN	-1.27901	NaN	NaN	NaN	NaN	NaN	0.0661911	NaN	NaN	0.412078	NaN	NaN	NaN	254070	NaN	3889800	NaN	1621700	NaN	NaN	NaN	257470
Q99M87	Q99M87	DnaJ homolog subfamily A member 3, mitochondrial	Dnaja3	0	0	0	0	0	0	1	1	1	1	3.0075	1.6943	-0.0868933	NaN	NaN	NaN	3.0075	NaN	NaN	1.6943	NaN	NaN	-0.0868933	NaN	NaN	8.04168	NaN	NaN	3.2362	NaN	NaN	0.941548	NaN	NaN	NaN	NaN	NaN	1377200	NaN	299170	11075000	NaN	NaN	4456900	NaN	NaN
Q99MR6;A0A0G2JDF8;A0A0G2JG65;A0A0G2JDF1;A0A0G2JDN3	Q99MR6;A0A0G2JDF8	Serrate RNA effector molecule homolog	Srrt	1	0	0	1	1	0	2	1	1	2	1.77705	1.16961	0.164281	NaN	NaN	0.910069	NaN	1.77705	NaN	NaN	1.16961	NaN	NaN	1.31948	-0.990915	NaN	3.42725	NaN	NaN	2.2495	NaN	NaN	2.49576	0.503159	NaN	NaN	NaN	NaN	1060500	8326700	NaN	3634600	NaN	NaN	2385600	NaN
Q99MU3	Q99MU3	Double-stranded RNA-specific adenosine deaminase	Adar	1	0	0	1	1	0	2	0	0	2	NaN	NaN	1.40382	NaN	NaN	0.392181	NaN	NaN	NaN	NaN	NaN	NaN	NaN	0.409995	2.39764	NaN	NaN	NaN	NaN	NaN	NaN	NaN	1.32868	5.2694	NaN	NaN	NaN	76038	556770	882330	NaN	NaN	NaN	NaN	NaN	NaN
Q99N84;G3UYQ9;G3UYX8;G3UX79	Q99N84;G3UYQ9;G3UYX8;G3UX79	28S ribosomal protein S18b, mitochondrial	Mrps18b	0	0	0	0	0	0	0	0	0	0	NaN	NaN	NaN	NaN	NaN	NaN	NaN	NaN	NaN	NaN	NaN	NaN	NaN	NaN	NaN	NaN	NaN	NaN	NaN	NaN	NaN	NaN	NaN	NaN	NaN	NaN	NaN	251960	NaN	111380	NaN	NaN	NaN	NaN	NaN	NaN
Q99N87;B2FDG7	Q99N87	28S ribosomal protein S5, mitochondrial	Mrps5	0	0	0	0	0	0	1	0	0	0	NaN	NaN	NaN	NaN	NaN	NaN	NaN	NaN	NaN	NaN	NaN	NaN	NaN	NaN	NaN	NaN	NaN	NaN	NaN	NaN	NaN	NaN	NaN	NaN	NaN	NaN	NaN	NaN	151330	2992800	NaN	NaN	NaN	NaN	NaN	NaN
Q99P88	Q99P88	Nuclear pore complex protein Nup155	Nup155	0	0	0	0	0	0	1	1	1	1	1.34211	0.786565	0.540143	NaN	NaN	NaN	1.34211	NaN	NaN	0.786565	NaN	NaN	0.540143	NaN	NaN	2.53523	NaN	NaN	1.72496	NaN	NaN	1.45412	NaN	NaN	NaN	NaN	NaN	606100	NaN	NaN	1536600	NaN	NaN	1045500	NaN	78845
Q99PA7	Q99PA7		4930550L24Rik	0	0	0	0	0	0	1	0	0	0	NaN	NaN	NaN	NaN	NaN	NaN	NaN	NaN	NaN	NaN	NaN	NaN	NaN	NaN	NaN	NaN	NaN	NaN	NaN	NaN	NaN	NaN	NaN	NaN	NaN	NaN	NaN	326210	NaN	NaN	NaN	NaN	NaN	NaN	NaN	NaN
Q99PT1	Q99PT1	Rho GDP-dissociation inhibitor 1	Arhgdia	0	0	0	0	0	0	0	0	0	0	NaN	NaN	NaN	NaN	NaN	NaN	NaN	NaN	NaN	NaN	NaN	NaN	NaN	NaN	NaN	NaN	NaN	NaN	NaN	NaN	NaN	NaN	NaN	NaN	NaN	NaN	NaN	83592	NaN	NaN	NaN	NaN	NaN	NaN	NaN	NaN
Q9CPN9	Q9CPN9		2210010C04Rik	0	0	0	0	0	0	0	0	0	0	NaN	NaN	NaN	NaN	NaN	NaN	NaN	NaN	NaN	NaN	NaN	NaN	NaN	NaN	NaN	NaN	NaN	NaN	NaN	NaN	NaN	NaN	NaN	NaN	NaN	NaN	NaN	2730200	8576800	5744700	NaN	NaN	NaN	NaN	NaN	NaN
Q9CPP0	Q9CPP0	Nucleoplasmin-3	Npm3	0	0	0	0	0	0	0	0	0	0	NaN	NaN	NaN	NaN	NaN	NaN	NaN	NaN	NaN	NaN	NaN	NaN	NaN	NaN	NaN	NaN	NaN	NaN	NaN	NaN	NaN	NaN	NaN	NaN	NaN	NaN	NaN	NaN	1018200	NaN	NaN	NaN	NaN	NaN	NaN	NaN
Q9CPS7	Q9CPS7	RNA-binding protein PNO1	Pno1	1	1	1	1	1	0	2	2	3	2	3.14198	1.73323	2.96158	NaN	NaN	NaN	3.14198	NaN	NaN	1.73323	NaN	NaN	2.96158	NaN	NaN	8.82734	NaN	NaN	3.32471	NaN	NaN	7.78974	NaN	NaN	NaN	NaN	NaN	402170	NaN	NaN	3550090	1685950	NaN	1337100	695870	164270
Q9CPT5;D3Z7M5	Q9CPT5;D3Z7M5	Nucleolar protein 16	Nop16	0	0	0	0	0	0	0	1	1	1	NaN	NaN	NaN	NaN	NaN	NaN	NaN	NaN	NaN	NaN	NaN	NaN	NaN	NaN	NaN	NaN	NaN	NaN	NaN	NaN	NaN	NaN	NaN	NaN	NaN	NaN	NaN	225620	NaN	NaN	NaN	3001850	NaN	NaN	1243400	NaN
Q9CPW4;Q3UA72	Q9CPW4;Q3UA72	Actin-related protein 2/3 complex subunit 5	Arpc5	0	0	0	0	0	0	0	1	0	0	NaN	NaN	NaN	NaN	NaN	NaN	NaN	NaN	NaN	NaN	NaN	NaN	NaN	NaN	NaN	NaN	NaN	NaN	NaN	NaN	NaN	NaN	NaN	NaN	NaN	NaN	NaN	NaN	NaN	NaN	NaN	6609150	NaN	224970	NaN	74189
Q9CQ49;D3Z3D2	Q9CQ49;D3Z3D2	Nuclear cap-binding protein subunit 2	Ncbp2	0	0	0	0	0	0	1	0	0	1	NaN	NaN	-1.09529	NaN	NaN	NaN	NaN	NaN	NaN	NaN	NaN	NaN	NaN	NaN	-1.09529	NaN	NaN	NaN	NaN	NaN	NaN	NaN	NaN	0.468042	NaN	NaN	NaN	NaN	NaN	5827250	NaN	NaN	NaN	NaN	NaN	NaN
Q9CQ71	Q9CQ71	Replication protein A 14 kDa subunit	Rpa3	0	0	0	0	0	0	0	0	1	1	NaN	NaN	NaN	NaN	NaN	NaN	NaN	NaN	NaN	NaN	NaN	NaN	NaN	NaN	NaN	NaN	NaN	NaN	NaN	NaN	NaN	NaN	NaN	NaN	NaN	NaN	NaN	225010	NaN	NaN	NaN	NaN	NaN	NaN	240440	NaN
Q9CQI7;A2CES4	Q9CQI7;A2CES4	U2 small nuclear ribonucleoprotein B	Snrpb2	1	0	0	1	1	0	2	0	0	2	NaN	NaN	1.11882	NaN	NaN	NaN	NaN	NaN	NaN	NaN	NaN	NaN	NaN	NaN	1.11882	NaN	NaN	NaN	NaN	NaN	NaN	NaN	NaN	2.1717	NaN	NaN	NaN	NaN	263220	6419400	NaN	NaN	NaN	NaN	NaN	NaN
Q9CQJ4;A0A087WRE9;A0A087WP87;O35730	Q9CQJ4;A0A087WRE9	E3 ubiquitin-protein ligase RING2	Rnf2	0	0	0	0	0	0	0	1	1	1	NaN	NaN	NaN	NaN	NaN	NaN	NaN	NaN	NaN	NaN	NaN	NaN	NaN	NaN	NaN	NaN	NaN	NaN	NaN	NaN	NaN	NaN	NaN	NaN	NaN	NaN	NaN	NaN	NaN	309110	NaN	1396950	NaN	NaN	876275	NaN
Q9CQN1	Q9CQN1	Heat shock protein 75 kDa, mitochondrial	Trap1	0	1	1	0	1	0	1	3	3	1	1.97919	0.44184	-0.278473	NaN	NaN	NaN	1.97919	NaN	NaN	0.44184	NaN	NaN	-0.278473	NaN	NaN	3.94272	NaN	NaN	1.35834	NaN	NaN	0.824463	NaN	NaN	NaN	NaN	NaN	1683520	NaN	NaN	6637650	1298600	53258	2286785	1915000	NaN
Q9CQR2	Q9CQR2	40S ribosomal protein S21	Rps21	0	0	0	0	0	0	0	0	0	0	NaN	NaN	NaN	NaN	NaN	NaN	NaN	NaN	NaN	NaN	NaN	NaN	NaN	NaN	NaN	NaN	NaN	NaN	NaN	NaN	NaN	NaN	NaN	NaN	NaN	NaN	NaN	NaN	NaN	NaN	NaN	NaN	NaN	NaN	NaN	NaN
Q9CQS2	Q9CQS2	H/ACA ribonucleoprotein complex subunit 3	Nop10	0	1	1	0	1	0	1	2	2	1	NaN	NaN	NaN	NaN	NaN	NaN	NaN	NaN	NaN	NaN	NaN	NaN	NaN	NaN	NaN	NaN	NaN	NaN	NaN	NaN	NaN	NaN	NaN	NaN	NaN	NaN	NaN	NaN	NaN	494180	5232300	5207100	NaN	2211400	1156750	NaN
Q9CQS8	Q9CQS8	Protein transport protein Sec61 subunit beta	Sec61b	0	0	0	0	0	0	0	0	0	0	NaN	NaN	NaN	NaN	NaN	NaN	NaN	NaN	NaN	NaN	NaN	NaN	NaN	NaN	NaN	NaN	NaN	NaN	NaN	NaN	NaN	NaN	NaN	NaN	NaN	NaN	NaN	NaN	NaN	NaN	NaN	NaN	NaN	NaN	NaN	NaN
Q9CQU1	Q9CQU1	Microfibrillar-associated protein 1	Mfap1	0	0	0	1	1	0	1	1	1	2	NaN	NaN	-1.72551	NaN	NaN	NaN	NaN	NaN	NaN	NaN	NaN	NaN	NaN	NaN	-1.72551	NaN	NaN	NaN	NaN	NaN	NaN	NaN	NaN	0.302391	NaN	NaN	NaN	NaN	NaN	2158400	NaN	1509900	NaN	NaN	NaN	NaN
Q9CQV8;A2A5N1	Q9CQV8;A2A5N1	14-3-3 protein beta/alpha;14-3-3 protein beta/alpha, N-terminally processed	Ywhab	0	0	0	0	0	0	0	0	0	0	NaN	NaN	NaN	NaN	NaN	NaN	NaN	NaN	NaN	NaN	NaN	NaN	NaN	NaN	NaN	NaN	NaN	NaN	NaN	NaN	NaN	NaN	NaN	NaN	NaN	NaN	NaN	NaN	NaN	NaN	NaN	NaN	NaN	NaN	88146	NaN
Q9CR80	Q9CR80	Protein FAM32A	Fam32a	0	0	0	0	0	0	0	0	0	0	NaN	NaN	NaN	NaN	NaN	NaN	NaN	NaN	NaN	NaN	NaN	NaN	NaN	NaN	NaN	NaN	NaN	NaN	NaN	NaN	NaN	NaN	NaN	NaN	NaN	NaN	NaN	NaN	NaN	482420	NaN	NaN	NaN	NaN	NaN	NaN
Q9CRB9;Q9D9P1;D3Z0L4;S4R238;F6QFL0	Q9CRB9;Q9D9P1;D3Z0L4;S4R238	MICOS complex subunit Mic19	Chchd3	0	0	0	0	0	1	2	1	2	1	NaN	NaN	NaN	NaN	NaN	NaN	NaN	NaN	NaN	NaN	NaN	NaN	NaN	NaN	NaN	NaN	NaN	NaN	NaN	NaN	NaN	NaN	NaN	NaN	NaN	928610	NaN	1556900	NaN	422850	NaN	5636450	NaN	NaN	5770900	NaN
Q9CVB6;D3YXG6;A0A087WRT2	Q9CVB6;D3YXG6	Actin-related protein 2/3 complex subunit 2	Arpc2	0	1	0	0	1	0	0	2	1	0	NaN	NaN	NaN	NaN	NaN	NaN	NaN	NaN	NaN	NaN	NaN	NaN	NaN	NaN	NaN	NaN	NaN	NaN	NaN	NaN	NaN	NaN	NaN	NaN	NaN	NaN	NaN	NaN	NaN	NaN	7752050	17556000	NaN	NaN	NaN	228170
Q9CWJ9	Q9CWJ9	Bifunctional purine biosynthesis protein PURH;Phosphoribosylaminoimidazolecarboxamide formyltransferase;IMP cyclohydrolase	Atic	0	0	0	0	0	0	0	1	0	0	NaN	NaN	NaN	NaN	NaN	NaN	NaN	NaN	NaN	NaN	NaN	NaN	NaN	NaN	NaN	NaN	NaN	NaN	NaN	NaN	NaN	NaN	NaN	NaN	NaN	NaN	NaN	NaN	NaN	NaN	1549300	NaN	NaN	NaN	NaN	NaN
Q9CXT8	Q9CXT8	Mitochondrial-processing peptidase subunit beta	Pmpcb	0	0	0	0	0	0	1	1	0	1	NaN	NaN	NaN	NaN	NaN	NaN	NaN	NaN	NaN	NaN	NaN	NaN	NaN	NaN	NaN	NaN	NaN	NaN	NaN	NaN	NaN	NaN	NaN	NaN	NaN	NaN	NaN	375060	NaN	NaN	NaN	1636100	NaN	NaN	NaN	NaN
Q9CXW2	Q9CXW2	28S ribosomal protein S22, mitochondrial	Mrps22	0	0	0	1	1	0	1	0	0	2	NaN	NaN	-0.54078	NaN	NaN	NaN	NaN	NaN	NaN	NaN	NaN	NaN	NaN	NaN	-0.54078	NaN	NaN	NaN	NaN	NaN	NaN	NaN	NaN	0.687399	NaN	NaN	NaN	395250	NaN	2943850	NaN	NaN	NaN	NaN	NaN	NaN
Q9CY46;Q9QXA5;D3YTP8	Q9CY46;Q9QXA5;D3YTP8	U6 snRNA-associated Sm-like protein LSm4	Lsm4	0	0	0	1	1	0	1	1	1	2	NaN	NaN	-0.521881	NaN	NaN	NaN	NaN	NaN	NaN	NaN	NaN	NaN	NaN	NaN	-0.521881	NaN	NaN	NaN	NaN	NaN	NaN	NaN	NaN	0.696463	NaN	NaN	NaN	1429200	NaN	5387650	NaN	21734500	NaN	NaN	6989800	NaN
Q9CY58;A0A0N4SV32;Q3UMP4;A0A0N4SWH2;A0A0N4SUQ1;A0A0N4SUN8;A0A0N4SVK5;A0A0N4SV40	Q9CY58;A0A0N4SV32;Q3UMP4;A0A0N4SWH2	Plasminogen activator inhibitor 1 RNA-binding protein	Serbp1	0	0	0	0	0	0	1	1	0	0	NaN	NaN	NaN	NaN	NaN	NaN	NaN	NaN	NaN	NaN	NaN	NaN	NaN	NaN	NaN	NaN	NaN	NaN	NaN	NaN	NaN	NaN	NaN	NaN	NaN	NaN	NaN	NaN	NaN	6794700	NaN	213820	NaN	NaN	NaN	NaN
Q9CYA6;A0A0G2JDI6;A0A0G2JFE4;A0A0G2JH09	Q9CYA6;A0A0G2JDI6;A0A0G2JFE4	Zinc finger CCHC domain-containing protein 8	Zcchc8	0	0	0	0	0	0	1	0	0	0	NaN	NaN	NaN	NaN	NaN	NaN	NaN	NaN	NaN	NaN	NaN	NaN	NaN	NaN	NaN	NaN	NaN	NaN	NaN	NaN	NaN	NaN	NaN	NaN	NaN	NaN	NaN	NaN	377880	NaN	NaN	NaN	NaN	NaN	NaN	NaN
Q9CYX7	Q9CYX7	RRP15-like protein	Rrp15	0	0	0	0	0	0	1	1	1	1	3.55206	2.34443	1.90095	NaN	NaN	NaN	NaN	3.55206	NaN	NaN	2.34443	NaN	NaN	1.90095	NaN	NaN	11.7294	NaN	NaN	5.07861	NaN	NaN	3.73458	NaN	NaN	NaN	NaN	383000	649765	319450	NaN	7621350	NaN	NaN	3299900	NaN
Q9CZ91	Q9CZ91	Serum response factor-binding protein 1	Srfbp1	0	0	1	1	1	0	1	1	3	2	NaN	NaN	NaN	NaN	NaN	NaN	NaN	NaN	NaN	NaN	NaN	NaN	NaN	NaN	NaN	NaN	NaN	NaN	NaN	NaN	NaN	NaN	NaN	NaN	NaN	NaN	NaN	340710	NaN	NaN	NaN	2622350	NaN	NaN	1489600	169080
Q9CZD3	Q9CZD3	Glycine--tRNA ligase	Gars	0	1	1	0	1	0	1	2	2	1	2.78523	1.58724	NaN	NaN	NaN	NaN	2.78523	NaN	NaN	1.58724	NaN	NaN	NaN	NaN	NaN	6.89348	NaN	NaN	3.00475	NaN	NaN	NaN	NaN	NaN	NaN	NaN	NaN	488660	NaN	NaN	3368570	1295905	NaN	1468300	698925	NaN
Q9CZI9	Q9CZI9	Apoptosis-enhancing nuclease	Aen	0	0	0	0	0	0	0	0	0	0	NaN	NaN	NaN	NaN	NaN	NaN	NaN	NaN	NaN	NaN	NaN	NaN	NaN	NaN	NaN	NaN	NaN	NaN	NaN	NaN	NaN	NaN	NaN	NaN	NaN	NaN	NaN	81347	NaN	NaN	NaN	NaN	NaN	NaN	NaN	NaN
Q9CZJ1	Q9CZJ1	Probable U3 small nucleolar RNA-associated protein 11	Utp11l	0	0	0	0	0	1	3	2	3	3	2.75007	2.37401	1.15528	NaN	NaN	NaN	2.75007	NaN	NaN	2.37401	NaN	NaN	1.15528	NaN	NaN	6.72749	NaN	NaN	5.1838	NaN	NaN	2.22728	NaN	NaN	NaN	NaN	NaN	823740	NaN	NaN	5541700	2495050	NaN	4270100	1884950	563370
Q9CZJ6	Q9CZJ6	Protein Mis18-alpha	Mis18a	0	0	0	0	0	0	0	0	0	0	NaN	NaN	NaN	NaN	NaN	NaN	NaN	NaN	NaN	NaN	NaN	NaN	NaN	NaN	NaN	NaN	NaN	NaN	NaN	NaN	NaN	NaN	NaN	NaN	NaN	NaN	NaN	NaN	NaN	NaN	NaN	NaN	NaN	NaN	NaN	NaN
Q9CZN7;G3UZ26;G3UYY1;P50431	Q9CZN7	Serine hydroxymethyltransferase	Shmt2	0	0	0	0	0	1	1	3	3	2	1.91003	0.267745	-0.487426	NaN	NaN	NaN	1.91003	NaN	NaN	0.267745	NaN	NaN	-0.487426	NaN	NaN	3.75816	NaN	NaN	1.20392	NaN	NaN	0.713297	NaN	NaN	2065200	NaN	NaN	5618000	NaN	NaN	21113350	7950250	453040	6763650	5532800	743150
Q9CZR8;Q9CX33	Q9CZR8;Q9CX33	Elongation factor Ts, mitochondrial	Tsfm	0	0	0	0	0	0	0	0	0	0	NaN	NaN	NaN	NaN	NaN	NaN	NaN	NaN	NaN	NaN	NaN	NaN	NaN	NaN	NaN	NaN	NaN	NaN	NaN	NaN	NaN	NaN	NaN	NaN	NaN	NaN	NaN	180050	NaN	NaN	NaN	NaN	NaN	NaN	NaN	NaN
Q9CZU4	Q9CZU4	GTPase Era, mitochondrial	Eral1	0	0	0	0	0	0	1	0	0	0	NaN	NaN	NaN	NaN	NaN	NaN	NaN	NaN	NaN	NaN	NaN	NaN	NaN	NaN	NaN	NaN	NaN	NaN	NaN	NaN	NaN	NaN	NaN	NaN	NaN	NaN	NaN	NaN	69738	2305900	NaN	NaN	NaN	NaN	NaN	NaN
Q9CZX0	Q9CZX0	Elongator complex protein 3	Elp3	0	0	0	0	0	0	0	0	0	1	NaN	NaN	NaN	NaN	NaN	NaN	NaN	NaN	NaN	NaN	NaN	NaN	NaN	NaN	NaN	NaN	NaN	NaN	NaN	NaN	NaN	NaN	NaN	NaN	NaN	NaN	NaN	NaN	NaN	NaN	NaN	NaN	NaN	NaN	NaN	NaN
Q9D051	Q9D051	Pyruvate dehydrogenase E1 component subunit beta, mitochondrial	Pdhb	0	1	1	0	1	0	1	2	2	1	1.79937	0.963658	NaN	NaN	NaN	NaN	1.79937	NaN	NaN	0.963658	NaN	NaN	NaN	NaN	NaN	3.48069	NaN	NaN	1.95025	NaN	NaN	NaN	NaN	NaN	NaN	NaN	NaN	2133600	NaN	328530	7426400	906315	NaN	4161050	674750	NaN
Q9D0B0;F6RTE1	Q9D0B0	Serine/arginine-rich splicing factor 9	Srsf9	0	0	0	0	0	1	2	1	1	2	5.5231	5.76629	4.91821	NaN	NaN	NaN	NaN	5.5231	NaN	NaN	5.76629	NaN	NaN	4.91821	NaN	NaN	45.9853	NaN	NaN	54.4285	NaN	NaN	30.2363	NaN	NaN	246030	NaN	390270	191260	5269200	NaN	8795150	NaN	NaN	10410000	NaN
Q9D0M0	Q9D0M0	Exosome complex exonuclease RRP42	Exosc7	0	0	1	0	1	0	0	1	2	1	NaN	NaN	NaN	NaN	NaN	NaN	NaN	NaN	NaN	NaN	NaN	NaN	NaN	NaN	NaN	NaN	NaN	NaN	NaN	NaN	NaN	NaN	NaN	NaN	NaN	NaN	NaN	NaN	NaN	NaN	1024300	1808050	NaN	NaN	731900	NaN
Q9D0M3	Q9D0M3	Cytochrome c1, heme protein, mitochondrial	Cyc1	0	0	0	0	0	0	1	0	1	0	NaN	1.31535	NaN	NaN	NaN	NaN	NaN	NaN	NaN	1.31535	NaN	NaN	NaN	NaN	NaN	NaN	NaN	NaN	2.48863	NaN	NaN	NaN	NaN	NaN	NaN	NaN	NaN	630870	NaN	NaN	NaN	NaN	NaN	1570000	NaN	NaN
Q9D0N7;D3YTP6;D3Z616	Q9D0N7;D3YTP6;D3Z616	Chromatin assembly factor 1 subunit B	Chaf1b	0	0	0	0	0	0	0	0	1	1	NaN	NaN	NaN	NaN	NaN	NaN	NaN	NaN	NaN	NaN	NaN	NaN	NaN	NaN	NaN	NaN	NaN	NaN	NaN	NaN	NaN	NaN	NaN	NaN	NaN	NaN	NaN	NaN	95228	NaN	NaN	NaN	NaN	NaN	NaN	NaN
Q9D125	Q9D125	28S ribosomal protein S25, mitochondrial	Mrps25	0	0	0	0	0	0	0	0	0	0	NaN	NaN	NaN	NaN	NaN	NaN	NaN	NaN	NaN	NaN	NaN	NaN	NaN	NaN	NaN	NaN	NaN	NaN	NaN	NaN	NaN	NaN	NaN	NaN	NaN	NaN	NaN	NaN	NaN	NaN	506520	NaN	NaN	NaN	NaN	NaN
Q9D198	Q9D198	Pre-mRNA-splicing factor SYF2	Syf2	0	0	0	0	0	0	1	0	0	1	NaN	NaN	-0.341793	NaN	NaN	NaN	NaN	NaN	NaN	NaN	NaN	NaN	NaN	NaN	-0.341793	NaN	NaN	NaN	NaN	NaN	NaN	NaN	NaN	0.78906	NaN	NaN	NaN	NaN	NaN	958140	NaN	142420	NaN	NaN	NaN	NaN
Q9D1C9;E9PYF0;E9QAX0	Q9D1C9;E9PYF0;E9QAX0	Ribosomal RNA-processing protein 7 homolog A	Rrp7a	0	0	0	0	0	1	2	2	3	2	NaN	NaN	NaN	NaN	NaN	NaN	NaN	NaN	NaN	NaN	NaN	NaN	NaN	NaN	NaN	NaN	NaN	NaN	NaN	NaN	NaN	NaN	NaN	NaN	NaN	NaN	NaN	NaN	NaN	1138200	NaN	7738450	NaN	5760500	4195000	NaN
Q9D1M0	Q9D1M0	Protein SEC13 homolog	Sec13	0	0	0	0	0	0	0	0	0	0	NaN	NaN	NaN	NaN	NaN	NaN	NaN	NaN	NaN	NaN	NaN	NaN	NaN	NaN	NaN	NaN	NaN	NaN	NaN	NaN	NaN	NaN	NaN	NaN	NaN	NaN	NaN	NaN	68276	NaN	NaN	NaN	NaN	640680	NaN	154010
Q9D1R9	Q9D1R9	60S ribosomal protein L34	Rpl34	0	0	0	0	0	0	0	0	0	0	NaN	NaN	NaN	NaN	NaN	NaN	NaN	NaN	NaN	NaN	NaN	NaN	NaN	NaN	NaN	NaN	NaN	NaN	NaN	NaN	NaN	NaN	NaN	NaN	NaN	NaN	NaN	NaN	NaN	820120	NaN	NaN	NaN	NaN	NaN	NaN
Q9D287	Q9D287	Pre-mRNA-splicing factor SPF27	Bcas2	0	0	0	0	0	0	0	0	0	0	NaN	NaN	NaN	NaN	NaN	NaN	NaN	NaN	NaN	NaN	NaN	NaN	NaN	NaN	NaN	NaN	NaN	NaN	NaN	NaN	NaN	NaN	NaN	NaN	NaN	NaN	NaN	NaN	281130	173970	NaN	NaN	NaN	NaN	NaN	NaN
Q9D2D7	Q9D2D7	Zinc finger protein 687	Znf687	0	0	0	0	0	0	0	0	0	0	NaN	NaN	NaN	NaN	NaN	NaN	NaN	NaN	NaN	NaN	NaN	NaN	NaN	NaN	NaN	NaN	NaN	NaN	NaN	NaN	NaN	NaN	NaN	NaN	NaN	NaN	NaN	NaN	NaN	NaN	NaN	NaN	NaN	NaN	NaN	NaN
Z4YNA3;Q9D2X5	Z4YNA3;Q9D2X5	MAU2 chromatid cohesion factor homolog	Mau2	0	0	0	0	0	0	0	0	0	0	NaN	NaN	NaN	NaN	NaN	NaN	NaN	NaN	NaN	NaN	NaN	NaN	NaN	NaN	NaN	NaN	NaN	NaN	NaN	NaN	NaN	NaN	NaN	NaN	NaN	NaN	NaN	NaN	NaN	NaN	NaN	NaN	NaN	502020	NaN	NaN
Q9D6R2	Q9D6R2	Isocitrate dehydrogenase [NAD] subunit alpha, mitochondrial	Idh3a	0	1	1	1	1	0	1	3	3	2	1.46579	0.371624	-0.749155	NaN	NaN	NaN	1.46579	NaN	NaN	0.371624	NaN	NaN	-0.749155	NaN	NaN	2.76214	NaN	NaN	1.29381	NaN	NaN	0.594952	NaN	NaN	NaN	NaN	NaN	2632650	NaN	NaN	7271750	2368850	NaN	3406145	2129650	1570400
Q9D7N3;A0A0J9YU02	Q9D7N3;A0A0J9YU02	28S ribosomal protein S9, mitochondrial	Mrps9	1	0	0	0	0	0	2	0	1	0	NaN	0.518717	NaN	NaN	NaN	NaN	NaN	NaN	NaN	0.518717	NaN	NaN	NaN	NaN	NaN	NaN	NaN	NaN	1.43268	NaN	NaN	NaN	NaN	NaN	NaN	NaN	NaN	422090	NaN	537645	NaN	76059	NaN	604720	NaN	NaN
Q9D824;D3Z3F1	Q9D824;D3Z3F1	Pre-mRNA 3-end-processing factor FIP1	Fip1l1	1	0	0	1	1	0	2	1	0	3	NaN	NaN	-0.721603	NaN	NaN	0.319139	NaN	NaN	NaN	NaN	NaN	NaN	NaN	-0.326169	-1.11704	NaN	NaN	NaN	NaN	NaN	NaN	NaN	0.797652	0.46104	NaN	NaN	NaN	NaN	763140	3708250	NaN	NaN	NaN	NaN	NaN	NaN
Q9D880	Q9D880	Mitochondrial import inner membrane translocase subunit TIM50	Timm50	0	0	0	0	0	0	1	1	1	0	2.6633	1.67762	NaN	NaN	NaN	NaN	2.6633	NaN	NaN	1.67762	NaN	NaN	NaN	NaN	NaN	6.33483	NaN	NaN	3.199	NaN	NaN	NaN	NaN	NaN	NaN	NaN	NaN	1183900	NaN	252320	7499800	NaN	NaN	3787300	NaN	NaN
Q9D8B3	Q9D8B3	Charged multivesicular body protein 4b	Chmp4b	0	0	0	0	0	0	0	0	0	0	NaN	NaN	NaN	NaN	NaN	NaN	NaN	NaN	NaN	NaN	NaN	NaN	NaN	NaN	NaN	NaN	NaN	NaN	NaN	NaN	NaN	NaN	NaN	NaN	NaN	NaN	NaN	NaN	NaN	NaN	803400	NaN	NaN	NaN	NaN	NaN
Q9D8M4	Q9D8M4	60S ribosomal protein L7-like 1	Rpl7l1	0	0	0	0	0	0	1	1	1	1	1.28917	0.885829	1.66282	NaN	NaN	NaN	NaN	1.28917	NaN	NaN	0.885829	NaN	NaN	1.66282	NaN	NaN	2.44387	NaN	NaN	1.84783	NaN	NaN	3.16634	NaN	NaN	NaN	NaN	444090	340235	NaN	NaN	831490	NaN	NaN	628695	NaN
Q9DAA6	Q9DAA6	Exosome complex component CSL4	Exosc1	0	0	0	0	0	0	0	0	0	0	NaN	NaN	NaN	NaN	NaN	NaN	NaN	NaN	NaN	NaN	NaN	NaN	NaN	NaN	NaN	NaN	NaN	NaN	NaN	NaN	NaN	NaN	NaN	NaN	NaN	NaN	NaN	NaN	NaN	NaN	NaN	NaN	NaN	247580	NaN	NaN
Q9DB15	Q9DB15	39S ribosomal protein L12, mitochondrial	Mrpl12	0	0	0	0	0	0	0	0	1	1	NaN	NaN	NaN	NaN	NaN	NaN	NaN	NaN	NaN	NaN	NaN	NaN	NaN	NaN	NaN	NaN	NaN	NaN	NaN	NaN	NaN	NaN	NaN	NaN	NaN	NaN	NaN	143450	NaN	NaN	NaN	NaN	NaN	NaN	787400	NaN
Q9DB20;F7D3P8	Q9DB20;F7D3P8	ATP synthase subunit O, mitochondrial	Atp5o	0	1	1	1	1	0	1	3	2	2	0.463555	-0.389668	-1.96543	NaN	NaN	NaN	0.463555	NaN	NaN	-0.389668	NaN	NaN	-1.96543	NaN	NaN	1.37894	NaN	NaN	0.763305	NaN	NaN	0.256064	NaN	NaN	NaN	NaN	NaN	3912700	NaN	NaN	5395360	3424700	NaN	2986585	1125750	66023
Q9DB42	Q9DB42	Zinc finger protein 593	Znf593	0	0	0	0	0	0	0	0	0	0	NaN	NaN	NaN	NaN	NaN	NaN	NaN	NaN	NaN	NaN	NaN	NaN	NaN	NaN	NaN	NaN	NaN	NaN	NaN	NaN	NaN	NaN	NaN	NaN	NaN	NaN	NaN	NaN	NaN	NaN	NaN	NaN	NaN	NaN	NaN	NaN
Q9DB77	Q9DB77	Cytochrome b-c1 complex subunit 2, mitochondrial	Uqcrc2	0	0	0	0	0	0	0	0	0	0	NaN	NaN	NaN	NaN	NaN	NaN	NaN	NaN	NaN	NaN	NaN	NaN	NaN	NaN	NaN	NaN	NaN	NaN	NaN	NaN	NaN	NaN	NaN	NaN	NaN	NaN	NaN	136060	NaN	NaN	NaN	NaN	NaN	NaN	NaN	NaN
Q9DB96	Q9DB96	Neuroguidin	Ngdn	0	0	1	1	1	0	0	1	2	2	NaN	NaN	NaN	NaN	NaN	NaN	NaN	NaN	NaN	NaN	NaN	NaN	NaN	NaN	NaN	NaN	NaN	NaN	NaN	NaN	NaN	NaN	NaN	NaN	NaN	NaN	NaN	NaN	NaN	NaN	NaN	2525150	NaN	NaN	1196800	168530
Q9DBC7;A2AI69	Q9DBC7;A2AI69	cAMP-dependent protein kinase type I-alpha regulatory subunit;cAMP-dependent protein kinase type I-alpha regulatory subunit, N-terminally processed	Prkar1a	0	1	0	1	1	0	1	2	0	2	4.13472	NaN	2.6267	NaN	NaN	NaN	4.13472	NaN	NaN	NaN	NaN	NaN	2.6267	NaN	NaN	17.566	NaN	NaN	NaN	NaN	NaN	6.17611	NaN	NaN	NaN	NaN	NaN	233610	NaN	NaN	4103600	1285700	NaN	NaN	NaN	NaN
Q9DBD5	Q9DBD5	Proline-, glutamic acid- and leucine-rich protein 1	Pelp1	0	0	0	0	0	0	0	1	0	0	NaN	NaN	NaN	NaN	NaN	NaN	NaN	NaN	NaN	NaN	NaN	NaN	NaN	NaN	NaN	NaN	NaN	NaN	NaN	NaN	NaN	NaN	NaN	NaN	NaN	NaN	NaN	NaN	NaN	NaN	NaN	1333500	NaN	NaN	NaN	NaN
Q9DBR1	Q9DBR1	5-3 exoribonuclease 2	Xrn2	0	0	0	0	0	2	3	1	3	3	-0.0489049	-2.25298	0.210737	NaN	0.385392	0.671936	NaN	-0.0489049	NaN	0.221823	-0.671009	-6.30975	0.632736	0.646864	-0.64739	NaN	0.96667	NaN	1.16621	0.628067	0.0126059	1.5505	1.56576	0.638434	NaN	1020600	NaN	3115700	4810950	59199500	NaN	4650600	NaN	3633550	3021600	746265
Q9DBR7;Q8BG95;A6H644	Q9DBR7	Protein phosphatase 1 regulatory subunit 12A	Ppp1r12a	0	1	1	0	1	0	0	2	2	0	NaN	NaN	NaN	NaN	NaN	NaN	NaN	NaN	NaN	NaN	NaN	NaN	NaN	NaN	NaN	NaN	NaN	NaN	NaN	NaN	NaN	NaN	NaN	NaN	NaN	NaN	NaN	NaN	NaN	NaN	15767250	19180000	NaN	NaN	323670	310280
Q9DBS1	Q9DBS1	Transmembrane protein 43	Tmem43	0	0	0	0	0	0	1	1	1	0	NaN	NaN	NaN	NaN	NaN	NaN	NaN	NaN	NaN	NaN	NaN	NaN	NaN	NaN	NaN	NaN	NaN	NaN	NaN	NaN	NaN	NaN	NaN	NaN	NaN	NaN	NaN	NaN	1756700	NaN	2726400	NaN	NaN	1036700	NaN	NaN
Q9DBY8	Q9DBY8	Nuclear valosin-containing protein-like	Nvl	1	1	1	1	1	0	2	2	3	3	1.94094	1.72633	-0.198675	NaN	NaN	NaN	NaN	1.94094	NaN	NaN	1.72633	NaN	NaN	-0.198675	NaN	NaN	3.83956	NaN	NaN	3.30885	NaN	NaN	0.87135	NaN	NaN	NaN	NaN	NaN	381190	NaN	2801495	1463600	NaN	2342250	1261300	461600
Q9DBZ5	Q9DBZ5	Eukaryotic translation initiation factor 3 subunit K	Eif3k	0	0	0	0	0	0	1	0	0	0	NaN	NaN	NaN	NaN	NaN	NaN	NaN	NaN	NaN	NaN	NaN	NaN	NaN	NaN	NaN	NaN	NaN	NaN	NaN	NaN	NaN	NaN	NaN	NaN	NaN	NaN	NaN	NaN	NaN	2026400	NaN	NaN	NaN	NaN	NaN	NaN
Q9DC28;Q3TYE1;Q9JMK2;A8Y2Z9;F7A4U8;A8Y2Z5;A9J9D8;F6VU53	Q9DC28;Q3TYE1;Q9JMK2	Casein kinase I isoform delta;Casein kinase I isoform epsilon	Csnk1d;Csnk1e	1	1	0	1	1	0	2	2	1	3	2.05311	0.21316	0.412685	NaN	NaN	0.795166	2.05311	NaN	NaN	0.21316	NaN	NaN	1.65073	NaN	-0.82536	4.14999	NaN	NaN	1.15922	NaN	NaN	3.13993	NaN	0.564341	NaN	NaN	NaN	713520	NaN	3511350	2961100	1696300	NaN	827130	NaN	NaN
Q9DC33	Q9DC33	High mobility group protein 20A	Hmg20a	0	1	1	0	1	0	0	2	2	0	NaN	NaN	NaN	NaN	NaN	NaN	NaN	NaN	NaN	NaN	NaN	NaN	NaN	NaN	NaN	NaN	NaN	NaN	NaN	NaN	NaN	NaN	NaN	NaN	NaN	NaN	NaN	NaN	NaN	NaN	NaN	1289550	NaN	1435200	538140	69468
Q9DC51;B2RSH2	Q9DC51;B2RSH2	Guanine nucleotide-binding protein G(k) subunit alpha;Guanine nucleotide-binding protein G(i) subunit alpha-1	Gnai3;Gnai1	0	0	0	0	0	0	0	0	0	0	NaN	NaN	NaN	NaN	NaN	NaN	NaN	NaN	NaN	NaN	NaN	NaN	NaN	NaN	NaN	NaN	NaN	NaN	NaN	NaN	NaN	NaN	NaN	NaN	NaN	NaN	NaN	NaN	NaN	NaN	NaN	NaN	NaN	359150	NaN	NaN
Q9DCD2;F6TM12;E0CYF8	Q9DCD2;F6TM12	Pre-mRNA-splicing factor SYF1	Xab2	1	0	1	1	1	0	3	1	3	3	0.985776	-1.80243	1.36459	NaN	0.553861	0.0692028	0.985776	NaN	NaN	0.334045	NaN	-3.9389	1.51352	NaN	1.21567	1.98038	NaN	NaN	1.26054	NaN	0.065204	2.85505	NaN	2.32249	NaN	NaN	NaN	1263900	NaN	18117000	2503000	NaN	NaN	1593200	NaN	1181300
Q9DCE5	Q9DCE5	p21-activated protein kinase-interacting protein 1	Pak1ip1	0	0	0	0	0	0	0	1	1	1	NaN	NaN	NaN	NaN	NaN	NaN	NaN	NaN	NaN	NaN	NaN	NaN	NaN	NaN	NaN	NaN	NaN	NaN	NaN	NaN	NaN	NaN	NaN	NaN	NaN	NaN	NaN	NaN	NaN	NaN	2974600	NaN	NaN	2589200	NaN	NaN
Q9DCH4	Q9DCH4	Eukaryotic translation initiation factor 3 subunit F	Eif3f	0	0	0	0	0	0	1	0	0	0	NaN	NaN	NaN	NaN	NaN	NaN	NaN	NaN	NaN	NaN	NaN	NaN	NaN	NaN	NaN	NaN	NaN	NaN	NaN	NaN	NaN	NaN	NaN	NaN	NaN	NaN	NaN	NaN	NaN	1157550	NaN	NaN	NaN	NaN	NaN	NaN
Q9DCL9	Q9DCL9	Multifunctional protein ADE2;Phosphoribosylaminoimidazole-succinocarboxamide synthase;Phosphoribosylaminoimidazole carboxylase	Paics	0	0	0	0	0	0	0	0	0	0	NaN	NaN	NaN	NaN	NaN	NaN	NaN	NaN	NaN	NaN	NaN	NaN	NaN	NaN	NaN	NaN	NaN	NaN	NaN	NaN	NaN	NaN	NaN	NaN	NaN	118070	NaN	175000	NaN	NaN	NaN	NaN	NaN	NaN	NaN	NaN
Q9EPL8	Q9EPL8	Importin-7	Ipo7	0	0	0	0	0	0	0	1	0	1	NaN	NaN	NaN	NaN	NaN	NaN	NaN	NaN	NaN	NaN	NaN	NaN	NaN	NaN	NaN	NaN	NaN	NaN	NaN	NaN	NaN	NaN	NaN	NaN	NaN	NaN	NaN	NaN	NaN	NaN	NaN	457660	NaN	NaN	NaN	NaN
Q9EPU4	Q9EPU4	Cleavage and polyadenylation specificity factor subunit 1	Cpsf1	1	1	1	1	1	0	3	2	2	3	-0.104197	NaN	0.393364	NaN	NaN	0.415438	NaN	-0.104197	NaN	NaN	NaN	NaN	1.16536	-0.00472311	0.0194538	NaN	0.930322	NaN	NaN	NaN	NaN	2.24289	0.996732	1.01358	NaN	NaN	NaN	871330	1682750	19888500	NaN	1565500	NaN	NaN	NaN	NaN
Q9ERD7	Q9ERD7	Tubulin beta-3 chain	Tubb3	0	0	0	0	0	0	0	1	0	0	4.49162	NaN	0.334662	NaN	NaN	NaN	4.49162	NaN	NaN	NaN	NaN	NaN	0.334662	NaN	NaN	22.4963	NaN	NaN	NaN	NaN	NaN	1.26108	NaN	NaN	NaN	NaN	NaN	912550	NaN	NaN	20529000	4510800	NaN	NaN	692070	NaN
Q9ERE2	Q9ERE2	Keratin, type II cuticular Hb1	Krt81	0	0	0	0	0	0	0	0	0	0	NaN	NaN	NaN	NaN	NaN	NaN	NaN	NaN	NaN	NaN	NaN	NaN	NaN	NaN	NaN	NaN	NaN	NaN	NaN	NaN	NaN	NaN	NaN	NaN	NaN	NaN	NaN	NaN	NaN	NaN	70394500	NaN	NaN	NaN	NaN	NaN
Q9ERG0	Q9ERG0	LIM domain and actin-binding protein 1	Lima1	0	1	1	0	1	0	1	2	3	0	7.0817	4.499	NaN	NaN	NaN	NaN	7.0817	NaN	NaN	4.499	NaN	NaN	NaN	NaN	NaN	135.458	NaN	NaN	22.6117	NaN	NaN	NaN	NaN	NaN	NaN	NaN	NaN	434470	NaN	NaN	58852250	99713500	NaN	9824110	5803000	9977250
Q9EST1;Z4YKL5;Q32M21;Q5Y4Y6	Q9EST1	Gasdermin-A	Gsdma	0	0	0	0	0	1	1	0	0	0	NaN	NaN	NaN	NaN	NaN	NaN	NaN	NaN	NaN	NaN	NaN	NaN	NaN	NaN	NaN	NaN	NaN	NaN	NaN	NaN	NaN	NaN	NaN	NaN	NaN	NaN	531170	NaN	NaN	NaN	NaN	NaN	NaN	NaN	NaN	NaN
Q9EST5	Q9EST5	Acidic leucine-rich nuclear phosphoprotein 32 family member B	Anp32b	0	0	0	0	0	0	0	0	0	0	NaN	NaN	NaN	NaN	NaN	NaN	NaN	NaN	NaN	NaN	NaN	NaN	NaN	NaN	NaN	NaN	NaN	NaN	NaN	NaN	NaN	NaN	NaN	NaN	NaN	NaN	NaN	348840	NaN	NaN	NaN	2752450	NaN	NaN	1268700	NaN
Q9ESW4	Q9ESW4	Acylglycerol kinase, mitochondrial	Agk	0	0	0	0	0	0	0	0	0	0	NaN	NaN	NaN	NaN	NaN	NaN	NaN	NaN	NaN	NaN	NaN	NaN	NaN	NaN	NaN	NaN	NaN	NaN	NaN	NaN	NaN	NaN	NaN	NaN	NaN	NaN	NaN	131610	NaN	NaN	NaN	NaN	NaN	NaN	NaN	NaN
Q9JHI7;A0A0G2JFV9;D6RGB5	Q9JHI7;A0A0G2JFV9	Exosome complex component RRP45	Exosc9	0	1	1	0	1	0	1	2	2	1	1.79136	1.27481	NaN	NaN	NaN	NaN	NaN	1.79136	NaN	NaN	1.27481	NaN	NaN	NaN	NaN	NaN	3.46142	NaN	NaN	2.41968	NaN	NaN	NaN	NaN	NaN	NaN	NaN	NaN	251790	NaN	4402100	871550	NaN	2533500	609250	NaN
Q9JHJ0	Q9JHJ0	Tropomodulin-3	Tmod3	0	1	0	0	1	0	0	2	0	0	NaN	NaN	NaN	NaN	NaN	NaN	NaN	NaN	NaN	NaN	NaN	NaN	NaN	NaN	NaN	NaN	NaN	NaN	NaN	NaN	NaN	NaN	NaN	NaN	NaN	NaN	NaN	NaN	NaN	10718000	194910	1203715	NaN	NaN	NaN	NaN
Q9JHS9	Q9JHS9	Spliceosome-associated protein CWC15 homolog	Cwc15	0	0	0	1	1	0	1	1	1	2	NaN	NaN	NaN	NaN	NaN	NaN	NaN	NaN	NaN	NaN	NaN	NaN	NaN	NaN	NaN	NaN	NaN	NaN	NaN	NaN	NaN	NaN	NaN	NaN	NaN	NaN	NaN	NaN	NaN	9008700	NaN	3416850	NaN	NaN	1902900	NaN
Q9JHU4	Q9JHU4	Cytoplasmic dynein 1 heavy chain 1	Dync1h1	0	0	0	0	0	0	1	1	0	0	3.14311	NaN	NaN	NaN	NaN	NaN	3.14311	NaN	NaN	NaN	NaN	NaN	NaN	NaN	NaN	8.83426	NaN	NaN	NaN	NaN	NaN	NaN	NaN	NaN	NaN	NaN	NaN	951070	NaN	NaN	8402000	NaN	NaN	NaN	NaN	NaN
Q9JI13	Q9JI13	Something about silencing protein 10	Utp3	0	1	1	1	1	0	1	2	2	2	1.94521	1.22303	1.84509	NaN	NaN	NaN	NaN	1.94521	NaN	NaN	1.22303	NaN	NaN	1.84509	NaN	NaN	3.85093	NaN	NaN	2.33436	NaN	NaN	3.59274	NaN	NaN	NaN	NaN	NaN	1518700	NaN	5297600	5848400	NaN	2802100	3545200	340410
Q9JI44	Q9JI44	DNA methyltransferase 1-associated protein 1	Dmap1	0	0	0	0	0	0	0	0	0	0	NaN	NaN	NaN	NaN	NaN	NaN	NaN	NaN	NaN	NaN	NaN	NaN	NaN	NaN	NaN	NaN	NaN	NaN	NaN	NaN	NaN	NaN	NaN	NaN	NaN	NaN	NaN	NaN	NaN	NaN	NaN	NaN	NaN	NaN	NaN	NaN
Q9JIH2	Q9JIH2	Nuclear pore complex protein Nup50	Nup50	0	0	0	0	0	0	0	1	0	1	NaN	NaN	NaN	NaN	NaN	NaN	NaN	NaN	NaN	NaN	NaN	NaN	NaN	NaN	NaN	NaN	NaN	NaN	NaN	NaN	NaN	NaN	NaN	NaN	NaN	NaN	NaN	NaN	NaN	NaN	NaN	794200	NaN	507400	NaN	63292
Q9JJ28	Q9JJ28	Protein flightless-1 homolog	Flii	0	0	0	0	0	0	0	1	0	0	NaN	NaN	NaN	NaN	NaN	NaN	NaN	NaN	NaN	NaN	NaN	NaN	NaN	NaN	NaN	NaN	NaN	NaN	NaN	NaN	NaN	NaN	NaN	NaN	NaN	NaN	NaN	NaN	NaN	NaN	8799350	174680	NaN	NaN	NaN	NaN
Q9JJ89	Q9JJ89	Coiled-coil domain-containing protein 86	Ccdc86	0	0	0	0	0	1	2	1	2	2	3.61748	1.09	1.36969	NaN	NaN	NaN	NaN	3.61748	NaN	NaN	1.09	NaN	NaN	1.36969	NaN	NaN	12.2735	NaN	NaN	2.12874	NaN	NaN	2.58416	NaN	NaN	3201700	NaN	18636000	1616000	NaN	NaN	19834000	NaN	NaN	3440050	198930
Q9JK30;A2AT40	Q9JK30	Origin recognition complex subunit 3	Orc3	0	0	0	0	0	0	0	1	1	0	NaN	NaN	NaN	NaN	NaN	NaN	NaN	NaN	NaN	NaN	NaN	NaN	NaN	NaN	NaN	NaN	NaN	NaN	NaN	NaN	NaN	NaN	NaN	NaN	NaN	NaN	NaN	NaN	NaN	NaN	NaN	480390	NaN	NaN	521385	NaN
Q9JKB3	Q9JKB3	Y-box-binding protein 3	Ybx3	1	0	0	1	1	0	2	1	0	2	NaN	NaN	-3.50579	NaN	NaN	NaN	NaN	NaN	NaN	NaN	NaN	NaN	NaN	NaN	-3.50579	NaN	NaN	NaN	NaN	NaN	NaN	NaN	NaN	0.0880345	NaN	NaN	NaN	674000	NaN	24019000	NaN	NaN	NaN	NaN	NaN	NaN
Q9JKF1;A0A0U1RNG5;Q3UQP1;F8VQ29;Q3UQ44	Q9JKF1	Ras GTPase-activating-like protein IQGAP1	Iqgap1	0	1	0	0	1	0	1	2	0	0	NaN	NaN	NaN	NaN	NaN	NaN	NaN	NaN	NaN	NaN	NaN	NaN	NaN	NaN	NaN	NaN	NaN	NaN	NaN	NaN	NaN	NaN	NaN	NaN	NaN	NaN	NaN	NaN	NaN	377520	5234400	2918550	NaN	NaN	NaN	NaN
Q9JKK7	Q9JKK7	Tropomodulin-2	Tmod2	0	0	0	0	0	0	0	0	0	0	NaN	NaN	NaN	NaN	NaN	NaN	NaN	NaN	NaN	NaN	NaN	NaN	NaN	NaN	NaN	NaN	NaN	NaN	NaN	NaN	NaN	NaN	NaN	NaN	NaN	NaN	NaN	NaN	NaN	NaN	NaN	NaN	NaN	172190	NaN	NaN
Q9JKR6;E0CYZ2;F6TRP3	Q9JKR6	Hypoxia up-regulated protein 1	Hyou1	0	1	0	0	1	0	1	2	1	1	2.97084	1.12473	NaN	NaN	NaN	NaN	2.97084	NaN	NaN	1.12473	NaN	NaN	NaN	NaN	NaN	7.83992	NaN	NaN	2.18061	NaN	NaN	NaN	NaN	NaN	NaN	NaN	NaN	857560	NaN	NaN	6723200	2067900	66972	1870000	NaN	NaN
Q9JKX4	Q9JKX4	Protein AATF	Aatf	0	0	0	0	0	0	0	1	1	1	NaN	NaN	NaN	NaN	NaN	NaN	NaN	NaN	NaN	NaN	NaN	NaN	NaN	NaN	NaN	NaN	NaN	NaN	NaN	NaN	NaN	NaN	NaN	NaN	NaN	NaN	NaN	109470	NaN	NaN	NaN	1454350	NaN	NaN	751165	124630
Q9JKY0	Q9JKY0	Cell differentiation protein RCD1 homolog	Rqcd1	1	0	0	0	0	0	2	0	0	0	NaN	NaN	NaN	NaN	NaN	NaN	NaN	NaN	NaN	NaN	NaN	NaN	NaN	NaN	NaN	NaN	NaN	NaN	NaN	NaN	NaN	NaN	NaN	NaN	NaN	NaN	NaN	NaN	186940	4046600	NaN	NaN	NaN	NaN	NaN	NaN
Q9JLZ6	Q9JLZ6	Hypermethylated in cancer 2 protein	Hic2	0	0	0	0	0	0	0	0	0	0	NaN	NaN	NaN	NaN	NaN	NaN	NaN	NaN	NaN	NaN	NaN	NaN	NaN	NaN	NaN	NaN	NaN	NaN	NaN	NaN	NaN	NaN	NaN	NaN	NaN	NaN	NaN	248680	580300	110020	NaN	NaN	NaN	NaN	NaN	NaN
Q9JM76;H7BWZ3;A0A0G2JFK7;D3Z2F7;D3Z2F8	Q9JM76;H7BWZ3;A0A0G2JFK7;D3Z2F7;D3Z2F8	Actin-related protein 2/3 complex subunit 3	Arpc3	0	0	0	0	0	0	0	1	0	0	NaN	NaN	NaN	NaN	NaN	NaN	NaN	NaN	NaN	NaN	NaN	NaN	NaN	NaN	NaN	NaN	NaN	NaN	NaN	NaN	NaN	NaN	NaN	NaN	NaN	NaN	NaN	122250	NaN	NaN	NaN	6041700	NaN	NaN	NaN	NaN
Q9JMG7	Q9JMG7	Hepatoma-derived growth factor-related protein 3	Hdgfrp3	0	0	0	0	0	0	0	1	0	1	NaN	NaN	NaN	NaN	NaN	NaN	NaN	NaN	NaN	NaN	NaN	NaN	NaN	NaN	NaN	NaN	NaN	NaN	NaN	NaN	NaN	NaN	NaN	NaN	NaN	NaN	NaN	NaN	NaN	NaN	815390	9795900	NaN	NaN	NaN	NaN
Q9QUJ7	Q9QUJ7	Long-chain-fatty-acid--CoA ligase 4	Acsl4	0	0	0	0	0	0	0	1	1	0	NaN	NaN	NaN	NaN	NaN	NaN	NaN	NaN	NaN	NaN	NaN	NaN	NaN	NaN	NaN	NaN	NaN	NaN	NaN	NaN	NaN	NaN	NaN	NaN	NaN	NaN	NaN	NaN	NaN	NaN	4092300	NaN	NaN	956210	274680	NaN
Q9R0T7;Q9QUK9	Q9R0T7;Q9QUK9		Try4;Try5	0	0	0	0	0	0	0	0	0	0	NaN	NaN	NaN	NaN	NaN	NaN	NaN	NaN	NaN	NaN	NaN	NaN	NaN	NaN	NaN	NaN	NaN	NaN	NaN	NaN	NaN	NaN	NaN	NaN	NaN	NaN	56149000	NaN	19462000	NaN	NaN	NaN	NaN	NaN	NaN	25786000
Q9QUM9;E0CXB1	Q9QUM9;E0CXB1	Proteasome subunit alpha type-6	Psma6	0	0	0	0	0	0	0	0	0	1	NaN	NaN	NaN	NaN	NaN	NaN	NaN	NaN	NaN	NaN	NaN	NaN	NaN	NaN	NaN	NaN	NaN	NaN	NaN	NaN	NaN	NaN	NaN	NaN	NaN	NaN	NaN	NaN	NaN	NaN	NaN	NaN	NaN	NaN	NaN	NaN
Q9QXK7	Q9QXK7	Cleavage and polyadenylation specificity factor subunit 3	Cpsf3	1	0	0	1	1	0	2	1	1	2	NaN	NaN	-0.87621	NaN	NaN	NaN	NaN	NaN	NaN	NaN	NaN	NaN	NaN	NaN	-0.87621	NaN	NaN	NaN	NaN	NaN	NaN	NaN	NaN	0.544797	NaN	NaN	NaN	NaN	NaN	12919500	NaN	NaN	NaN	206190	NaN	NaN
Q9QXS6;F7CPL2	Q9QXS6	Drebrin	Dbn1	0	0	0	0	0	0	0	0	0	0	NaN	NaN	NaN	NaN	NaN	NaN	NaN	NaN	NaN	NaN	NaN	NaN	NaN	NaN	NaN	NaN	NaN	NaN	NaN	NaN	NaN	NaN	NaN	NaN	NaN	NaN	NaN	NaN	NaN	NaN	4350500	NaN	NaN	NaN	NaN	NaN
Q9R1R8;Q9QYF1	Q9R1R8;Q9QYF1	Retinol dehydrogenase 11	Rdh11	0	0	0	0	0	0	1	1	1	0	1.05917	-0.0587658	NaN	NaN	NaN	NaN	1.05917	NaN	NaN	-0.0587658	NaN	NaN	NaN	NaN	NaN	2.08373	NaN	NaN	0.960085	NaN	NaN	NaN	NaN	NaN	NaN	NaN	NaN	841040	NaN	NaN	1752500	NaN	NaN	807470	NaN	NaN
Q9QYH6;Q9ER67	Q9QYH6	Melanoma-associated antigen D1	Maged1	0	1	1	1	1	0	1	2	2	3	NaN	NaN	2.92391	NaN	NaN	NaN	NaN	NaN	NaN	NaN	NaN	NaN	NaN	NaN	2.92391	NaN	NaN	NaN	NaN	NaN	NaN	NaN	NaN	7.58898	NaN	NaN	NaN	NaN	NaN	7403500	2006600	2498300	NaN	669100	NaN	NaN
Q9QYJ0	Q9QYJ0	DnaJ homolog subfamily A member 2	Dnaja2	0	0	0	0	0	0	1	1	1	1	NaN	NaN	NaN	NaN	NaN	NaN	NaN	NaN	NaN	NaN	NaN	NaN	NaN	NaN	NaN	NaN	NaN	NaN	NaN	NaN	NaN	NaN	NaN	NaN	NaN	NaN	NaN	NaN	NaN	638880	133160	681795	NaN	NaN	919360	NaN
Q9QYL7	Q9QYL7	Activator of basal transcription 1	Abt1	0	0	0	1	1	0	1	1	1	2	3.31908	2.27769	2.34789	NaN	NaN	NaN	NaN	3.31908	NaN	NaN	2.27769	NaN	NaN	2.34789	NaN	NaN	9.98029	NaN	NaN	4.84901	NaN	NaN	5.09079	NaN	NaN	NaN	NaN	NaN	418560	NaN	NaN	4177350	NaN	NaN	2029600	164710
Q9QYS9	Q9QYS9	Protein quaking	Qki	0	0	0	0	0	0	1	0	0	0	NaN	NaN	NaN	NaN	NaN	NaN	NaN	NaN	NaN	NaN	NaN	NaN	NaN	NaN	NaN	NaN	NaN	NaN	NaN	NaN	NaN	NaN	NaN	NaN	NaN	NaN	NaN	NaN	NaN	473880	NaN	NaN	NaN	NaN	NaN	NaN
Q9QZD9;A2AE03	Q9QZD9;A2AE03	Eukaryotic translation initiation factor 3 subunit I	Eif3i	0	0	0	0	0	0	1	0	0	0	NaN	NaN	NaN	NaN	NaN	NaN	NaN	NaN	NaN	NaN	NaN	NaN	NaN	NaN	NaN	NaN	NaN	NaN	NaN	NaN	NaN	NaN	NaN	NaN	NaN	NaN	NaN	NaN	51803	11771500	NaN	NaN	NaN	NaN	NaN	NaN
Q9QZH3	Q9QZH3	Peptidyl-prolyl cis-trans isomerase E	Ppie	0	0	0	1	1	0	1	1	1	2	NaN	NaN	-0.065798	NaN	NaN	NaN	NaN	NaN	NaN	NaN	NaN	NaN	NaN	NaN	-0.065798	NaN	NaN	NaN	NaN	NaN	NaN	NaN	NaN	0.955417	NaN	NaN	NaN	328670	NaN	2809350	NaN	NaN	NaN	NaN	NaN	NaN
Q9QZM0	Q9QZM0	Ubiquilin-2	Ubqln2	0	0	0	1	1	0	0	1	0	2	NaN	NaN	NaN	NaN	NaN	NaN	NaN	NaN	NaN	NaN	NaN	NaN	NaN	NaN	NaN	NaN	NaN	NaN	NaN	NaN	NaN	NaN	NaN	NaN	NaN	NaN	NaN	NaN	NaN	NaN	NaN	1778500	NaN	NaN	NaN	NaN
Q9R062;V9GX26;K3W4S6	Q9R062;V9GX26;K3W4S6	Glycogenin-1	Gyg1;Gyg	1	0	0	0	0	0	2	0	0	1	NaN	NaN	-1.84005	NaN	NaN	NaN	NaN	NaN	NaN	NaN	NaN	NaN	NaN	NaN	-1.84005	NaN	NaN	NaN	NaN	NaN	NaN	NaN	NaN	0.279312	NaN	NaN	NaN	242010	616245	4372350	NaN	NaN	NaN	NaN	NaN	NaN
Q9R0E1	Q9R0E1	Procollagen-lysine,2-oxoglutarate 5-dioxygenase 3	Plod3	0	0	0	0	0	0	0	1	1	0	NaN	NaN	NaN	NaN	NaN	NaN	NaN	NaN	NaN	NaN	NaN	NaN	NaN	NaN	NaN	NaN	NaN	NaN	NaN	NaN	NaN	NaN	NaN	NaN	NaN	NaN	NaN	NaN	NaN	NaN	2386200	NaN	NaN	1712100	134080	NaN
Q9R0L6	Q9R0L6	Pericentriolar material 1 protein	Pcm1	0	0	0	0	0	0	0	0	1	1	NaN	NaN	NaN	NaN	NaN	NaN	NaN	NaN	NaN	NaN	NaN	NaN	NaN	NaN	NaN	NaN	NaN	NaN	NaN	NaN	NaN	NaN	NaN	NaN	NaN	NaN	NaN	NaN	NaN	NaN	757940	NaN	NaN	NaN	NaN	NaN
Q9R0Q4;A0A087WQB0;P60762	Q9R0Q4;A0A087WQB0;P60762	Mortality factor 4-like protein 2;Mortality factor 4-like protein 1	Morf4l2;Morf4l1	0	0	0	0	0	0	0	1	1	0	NaN	NaN	NaN	NaN	NaN	NaN	NaN	NaN	NaN	NaN	NaN	NaN	NaN	NaN	NaN	NaN	NaN	NaN	NaN	NaN	NaN	NaN	NaN	NaN	NaN	NaN	NaN	NaN	NaN	149760	NaN	NaN	NaN	NaN	253210	NaN
Q9R0Q6;D3YVI5;A0A0G2JF52	Q9R0Q6;D3YVI5;A0A0G2JF52	Actin-related protein 2/3 complex subunit 1A	Arpc1a	0	0	0	0	0	0	0	1	0	0	NaN	NaN	NaN	NaN	NaN	NaN	NaN	NaN	NaN	NaN	NaN	NaN	NaN	NaN	NaN	NaN	NaN	NaN	NaN	NaN	NaN	NaN	NaN	NaN	NaN	NaN	NaN	NaN	NaN	NaN	NaN	1841300	NaN	NaN	NaN	67043
Q9R190	Q9R190	Metastasis-associated protein MTA2	Mta2	0	0	0	0	0	1	2	2	2	3	NaN	NaN	NaN	NaN	NaN	NaN	NaN	NaN	NaN	NaN	NaN	NaN	NaN	NaN	NaN	NaN	NaN	NaN	NaN	NaN	NaN	NaN	NaN	NaN	NaN	NaN	NaN	331890	NaN	2852700	NaN	1154850	NaN	NaN	1450450	NaN
Q9R1C7;A2AQW6	Q9R1C7	Pre-mRNA-processing factor 40 homolog A	Prpf40a	1	1	0	1	1	0	3	2	1	3	3.27864	NaN	0.426814	NaN	NaN	NaN	3.27864	NaN	NaN	NaN	NaN	NaN	0.426814	NaN	NaN	9.70443	NaN	NaN	NaN	NaN	NaN	1.34426	NaN	NaN	NaN	NaN	NaN	470950	NaN	NaN	4570300	1655600	NaN	NaN	NaN	NaN
Q9WTI7	Q9WTI7	Unconventional myosin-Ic	Myo1c	0	1	1	0	1	0	1	2	3	0	4.40721	1.83909	NaN	NaN	NaN	NaN	4.40721	NaN	NaN	1.83909	NaN	NaN	NaN	NaN	NaN	21.2179	NaN	NaN	3.57784	NaN	NaN	NaN	NaN	NaN	NaN	NaN	NaN	1443900	NaN	NaN	30636550	5605400	NaN	5166050	1236600	952660
Q9WTU0;Q80TJ7	Q9WTU0;Q80TJ7	Lysine-specific demethylase PHF2;Histone lysine demethylase PHF8	Phf2;Phf8	0	0	0	0	0	0	0	0	1	0	NaN	NaN	NaN	NaN	NaN	NaN	NaN	NaN	NaN	NaN	NaN	NaN	NaN	NaN	NaN	NaN	NaN	NaN	NaN	NaN	NaN	NaN	NaN	NaN	NaN	NaN	NaN	NaN	75515	NaN	NaN	NaN	NaN	1377300	NaN	NaN
Q9WTX2	Q9WTX2	Interferon-inducible double-stranded RNA-dependent protein kinase activator A	Prkra	1	1	0	1	1	0	3	2	1	3	2.41046	NaN	1.11928	NaN	NaN	0.697701	2.41046	NaN	NaN	NaN	NaN	NaN	3.29652	NaN	-1.05795	5.31642	NaN	NaN	NaN	NaN	NaN	9.82539	NaN	0.480312	NaN	NaN	NaN	853055	NaN	11233000	4535200	1211620	NaN	NaN	NaN	NaN
Q9WU62	Q9WU62	Inner centromere protein	Incenp	0	0	0	0	0	2	1	2	3	3	3.12417	1.89002	1.55293	NaN	NaN	NaN	NaN	3.12417	NaN	NaN	1.89002	NaN	NaN	1.55293	NaN	NaN	8.71904	NaN	NaN	3.70639	NaN	NaN	2.93412	NaN	1071900	526140	NaN	NaN	792725	NaN	6349185	6911800	NaN	1808025	2938150	NaN
Q9WUM5;A0A0N4SVU4	Q9WUM5	Succinyl-CoA ligase [ADP/GDP-forming] subunit alpha, mitochondrial	Suclg1	0	0	0	0	0	1	1	1	1	1	1.34885	0.707547	-0.51851	NaN	NaN	NaN	1.34885	NaN	NaN	0.707547	NaN	NaN	-0.51851	NaN	NaN	2.54709	NaN	NaN	1.63302	NaN	NaN	0.698092	NaN	NaN	1068300	NaN	207050	2180800	NaN	NaN	5554700	NaN	NaN	3561300	189350	NaN
Q9WV55;Q8BH80;Q9QY76	Q9WV55	Vesicle-associated membrane protein-associated protein A	Vapa	0	1	1	0	1	0	1	2	2	0	2.77141	0.436027	NaN	NaN	NaN	NaN	2.77141	NaN	NaN	0.436027	NaN	NaN	NaN	NaN	NaN	6.82776	NaN	NaN	1.35287	NaN	NaN	NaN	NaN	NaN	NaN	NaN	NaN	532400	NaN	225850	3635100	791675	NaN	720270	302390	NaN
Q9WV70;J3QK52;Q8BHX6	Q9WV70;J3QK52;Q8BHX6	Nucleolar complex protein 2 homolog	Noc2l	0	1	1	1	1	0	1	2	3	2	2.50385	2.17961	1.11932	NaN	NaN	NaN	2.50385	NaN	NaN	2.17961	NaN	NaN	1.11932	NaN	NaN	5.67196	NaN	NaN	4.53031	NaN	NaN	2.17244	NaN	NaN	NaN	NaN	NaN	1240400	NaN	NaN	7035500	9487900	NaN	5619400	8048600	307170
Q9WVA3	Q9WVA3	Mitotic checkpoint protein BUB3	Bub3	0	0	0	0	0	0	0	1	0	0	NaN	NaN	NaN	NaN	NaN	NaN	NaN	NaN	NaN	NaN	NaN	NaN	NaN	NaN	NaN	NaN	NaN	NaN	NaN	NaN	NaN	NaN	NaN	NaN	NaN	NaN	NaN	137650	NaN	NaN	NaN	NaN	NaN	NaN	NaN	NaN
Q9WVA4	Q9WVA4	Transgelin-2	Tagln2	0	0	0	0	0	0	0	0	0	0	NaN	NaN	NaN	NaN	NaN	NaN	NaN	NaN	NaN	NaN	NaN	NaN	NaN	NaN	NaN	NaN	NaN	NaN	NaN	NaN	NaN	NaN	NaN	NaN	NaN	NaN	NaN	NaN	NaN	NaN	NaN	NaN	NaN	NaN	183370	NaN
Q9WVM1;E9Q9N9;E9Q851;F6WD40;E9Q1Y6;E9Q071	Q9WVM1	Rac GTPase-activating protein 1	Racgap1	0	0	0	0	0	1	1	2	3	3	7.97916	3.61353	1.79239	NaN	NaN	NaN	7.97916	NaN	NaN	3.61353	NaN	NaN	1.79239	NaN	NaN	252.328	NaN	NaN	12.24	NaN	NaN	3.46388	NaN	NaN	414260	NaN	NaN	413900	NaN	NaN	104438500	21164000	NaN	5066125	1431050	935390
Q9Z0H1	Q9Z0H1	WD repeat-containing protein 46	Wdr46	0	0	0	0	0	1	2	2	3	3	-0.351237	-0.0225934	-0.284967	NaN	NaN	NaN	NaN	-0.351237	NaN	NaN	-0.0225934	NaN	NaN	-0.284967	NaN	NaN	0.783912	NaN	NaN	0.984461	NaN	NaN	0.82076	NaN	2341200	NaN	NaN	NaN	4167050	NaN	11470750	3266600	NaN	7927700	4102300	648550
Q9Z110;D3Z0B4	Q9Z110	Delta-1-pyrroline-5-carboxylate synthase;Glutamate 5-kinase;Gamma-glutamyl phosphate reductase	Aldh18a1	0	1	1	1	1	0	1	3	3	2	2.22415	1.46108	-1.02053	NaN	NaN	NaN	2.22415	NaN	NaN	1.46108	NaN	NaN	-1.02053	NaN	NaN	4.67235	NaN	NaN	2.75314	NaN	NaN	0.492934	NaN	NaN	NaN	NaN	NaN	3318500	NaN	NaN	15505200	2973300	36767	9136300	3082750	NaN
Q9Z179	Q9Z179	SHC SH2 domain-binding protein 1	Shcbp1	0	0	0	0	0	0	0	1	0	0	NaN	NaN	NaN	NaN	NaN	NaN	NaN	NaN	NaN	NaN	NaN	NaN	NaN	NaN	NaN	NaN	NaN	NaN	NaN	NaN	NaN	NaN	NaN	NaN	NaN	NaN	NaN	NaN	NaN	NaN	1946100	NaN	NaN	NaN	NaN	NaN
[truncated: 13 more rows]
[truncated: 127 more columns]

## Sheet: NM-HA Interactomes
Present in more than 2 biological replicates with ≥ 2 unique peptides + not present in N2A (≥ 2 UP))
NM sol	NM agg	1c	2e	3b
1110005A23Rik;Sarnp	2700060E02Rik	Aars	Aars	Abt1
2700060E02Rik	Aars	Acly	Actr2	Adar
[truncated: 395 more rows]

## Sheet: SG Proteome
SG Proteome (Combined: Jain et al, Cell (2016); Markmiller et al, Cell (2018))		Overlap with NM-HAsol	Overlap with NM-HAagg	Overlap with clone 1c	Overlap with clone 2e	Overlap with clone 3b		SG Interactors identified for all clones
[truncated: 719 more rows]

[truncated: 1 more sheets: PrLD]
